# Supplementary material for: Recent and Recurrent Autopolyploidization Fueled Diversification of Snow Carp on the Tibetan Plateau
Source: Mol Biol Evol. 2024 Oct 22;41(11):msae221. doi: 10.1093/molbev/msae221 (PMC11542630; doi:10.1093/molbev/msae221)
Supplement: msae221_Supplementary_Data [file msae221_supplementary_data.zip]

Archive with 2 entries (2 files):
- SupplementalData-Figures.pdf
- SupplementalData-Tables.xls
