# Supplementary material for: Recent and Recurrent Autopolyploidization Fueled Diversification of Snow Carp on the Tibetan Plateau
Source: Mol Biol Evol. 2024 Oct 22;41(11):msae221. doi: 10.1093/molbev/msae221 (PMC11542630; doi:10.1093/molbev/msae221)
Supplement: msae221_Supplementary_Data [file msae221_supplementary_data.zip › SupplementalData-Tables.xls]

## Sheet: Table S1
Table S1 Species and their genomic data underlying this study
No.	Species	Abbreviation	Subfamily	Ploidy	Full-length transcriptome											Genome			Mitogenome
					Accession NO.	Sampling site	No. of subreads	No. of circular consensus sequences (CCS)	No. of full-length reads (FLR)	No. of full-length non-chimeric reads (FLNCR)	No. of full-length high-quality isoforms (HQI)	Complete benchmarking universal single-copy ortholog (BUSCO)	N50 length (bp)	No. of CDS	Reference	Accession NO.	Sampling site	Reference	Accession NO.	Sampling site	Reference
1	Schizothorax macropogon	Scmac	Schizothoracinae	4	CRA012856	Gongga Country, Shannan, Tibet, China	11919917	449803	449704	448771	170824	0.738	3918	84149	This study	NA	NA	NA	KT833087	NA	NA
																			KC020113	Yarlung Zangbo (upper Brahmaputra) River, Tibet, China	Zhu et al. 2013
2	Schizothorax o'connori	Scoc	Schizothoracinae	4	SRX6711790 SRX5537638	Yarlung Tsangpo river, Tibet, China	5280064	460927	394228	385053	115460	0.733	2490	52989	Xiao et al. 2020	NA	NA	NA	KC513575	Yarlung Zangbo River, Tibet, China	Chen et al. 2013
																			KT833107	NA	NA
3	Schizothorax waltoni	Scwal	Schizothoracinae	4	CRA012856	Gongga Country, Shannan, Tibet , China	12179235	445510	445423	444470	210706	0.748	3923	99686	This study	NA	NA	NA	KT833088	NA	NA
																			JX202592	YarlungZangbo River, Tibet, China	Li et al. 2013
																			KC513574	Yarlung Tsangpo River (middle reaches), China	Chen et al. 2013
4	Schizothorax wangchiachii	Scwan	Schizothoracinae	6	CRA012856	Shangri-La, Diqing, Yunnan, China	7229046	185500	185445	184865	95878	0.663	2908	38758	This study	NA	NA	NA	KC292197	Jinsha Jiang River and Yalong Jiang River, China	Chen et al. 2013
																			KU868077	NA	NA
5	Schizothorax prenanti	Scpr	Schizothoracinae	6	CRA012856	Meishan, Sichuan, China	9172120	338602	338536	337800	132942	0.757	3954	65262	This study	NA	NA	NA	KJ126773	upper Dadu River, Aba Prefecture, Sichuan, China	Chen et al. 2016
																			KT833106	NA	NA
																			KT833105	NA	NA
6	Schizothorax davidi	Scda	Schizothoracinae	4	CRA012856	Meishan, Sichuan, China	10022054	364272	364179	363366	157568	0.767	3907	75703	This study	NA	NA	NA	KM879227	NA	NA
7	Diptychus maculatus	Dima	Schizothoracinae	4	CRA012856	Ili, Xinjiang, China	9586216	427069	364297	358348	125528	0.741	3113	53070	This study	NA	NA	NA	KP641341	Qinghai-Tibetan Plateau, China	He et al. 2004
																			KM659026	Kunes River, Xinjiang Province, China	Yang et al. 2016
8	Gymnodiptychus pachycheilus	Gypa	Schizothoracinae	4	CRA012856	Sichuan, China	9669414	357730	357634	356916	194029	0.759	3848	88100	This study	NA	NA	NA	KF976395	Xianshui River, Luhuo County, Sichuan Province, China	Wu et al. 2016
																			KT833111	NA	NA
																			KT833102	NA	NA
																			KJ139979	Baihe, upper Yellow River, Aba Prefecture, Sichuan Province, China	Chen et al. 2016
																			KT833103	NA	NA
9	Gymnocypris eckloni	Gyec	Schizothoracinae	4	CRA012856	Maqu Country, Gannan, Gansu, China	4485985	149385	149338	146478	91823	0.563	3540	39010	This study	NA	NA	NA	KT833097	NA	NA
10	Platypharodon extremus	Plex	Schizothoracinae	4	CRA012856	Maqu Country, Gannan, Gansu, China	6263082	243572	243550	240004	111950	0.684	3952	55200	This study	NA	NA	NA	KM288696	NA	NA
																			KJ789858	Zhaling Lake, Qinghai Province, China	Chen et al. 2016
11	Schizopygopsis malacanthus	Scmal	Schizothoracinae	NA	CRA012856	Shangri-La, Diqing, Yunnan, China	9040833	195848	195664	193819	99380	0.611	2174	34430	This study	NA	NA	NA	KT268317	NA	NA
																			KR527479	NA	NA
																			KJ913780	Jinsha Jiang River and Yalong Jiang River, China	Zeng et al. 2016
12	Schizopygopsis pylzovi	Scpy	Schizothoracinae	4	CRA012856	Linxia Country, Linxia, Gansu, China	10136956	354480	354359	353627	145524	0.778	3669	68527	This study	NA	NA	NA	KP090219	NA	NA
																			KM879225	NA	NA
																			KP316067	Baihe, Yellow River, China	Lai et al. 2016
13	Schizopygopsis younghusbandi	Scyo	Schizothoracinae	4	CRA012856	Qushui Country, Lhasa, Tibet , China	8677193	331783	331724	329020	149735	0.737	3997	70535	This study	NA	NA	NA	KC351895	Yarlung Zangbo River, China	Qiao et al. 2013
																			KT833084	NA	NA
14	Gymnocypris namensis	Gyna	Schizothoracinae	4	SRX6768326	Namsto Lake, Tibet, China	11822761	642561	535754	530270	113446	0.7	2047	46347	Luo et al. 2020	NA	NA	NA	KC558498	the Namtso Lake (about 240 km away from the north of Lhasa), Tibet, China	Qiao et al. 2014
15	Gymnocypris selincuoensis	Gyse	Schizothoracinae	4	PRJCA001266	Zageng Tsangpo River, Tibet, China	5819071	313537	250483	247429	102907	0.677	3458	52513	Feng et al. 2019	NA	NA	NA	MF787293	Lake Selincuo, China	Zhou et al. 2018
16	Percocypris pingi	Pepi	Schizothoracinae	4	CRA012856	Meishan, Sichuan, China	11140740	433360	433286	432244	149515	0.763	3782	73028	This study	NA	NA	NA	JX316026	Dadu River, Sichuan Province, China	Li et al. 2013
17	Percocypris regani	Pere	Schizothoracinae	4	CRA012856	Lincang, Yunnan, China	5350133	203740	203719	201339	108644	0.608	3927	50614	This study	NA	NA	NA	NA	Lincang, Yunnan, China	This study
18	Dawkinsia assimilis	Daas	Barninae	2	CRA012856	Aquarium, Zhejiang, China	8941234	283542	283489	283004	129226	0.674	3219	54845	This study	NA	NA	NA	NA	Aquarium, Zhejiang, China	This study
19	Dawkinsia filamentosus	Dafi	Barninae	2	CRA012856	Aquarium, Zhejiang, China	9598413	324904	324869	324350	167222	0.702	3789	75078	This study	NA	NA	NA	NA	Aquarium, Zhejiang, China	This study
20	Puntius snyderi	Pusn	Barninae	2	CRA012856	Changding Country, Fujian, China	7715953	278550	278494	277955	153565	0.686	3723	70099	This study	NA	NA	NA	KC113210	Wu River, central Taiwan, China	Jang-Liaw et al. 2013
21	Puntius semifasciolatus	Puse	Barninae	2	CRA012856	Aquarium, Zhejiang, China	6269390	229930	229869	227789	111580	0.766	3825	52144	This study	NA	NA	NA	KC113209	Beidou, central Taiwan, China	Jang-Liaw et al. 2013
																			AP011246	NA	NA
22	Scaphiodonichthys acanthopterus	Scac	Barninae	2	CRA012856	Sipsongpanna, Yunnan, China	6419681	220590	220564	220202	107050	0.678	3993	48251	This study	NA	NA	NA	JX486026	Mekong River, Jinghong city, China	Yang et al. 2013
23	Acrossocheilus fasciatus	Acfa	Barninae	2	CRA012856	Aquarium, Guangdong, China	8322402	319724	319691	319291	122044	0.714	4074	59794	This study	NA	NA	NA	KF781289	NA	NA
24	Acrossocheilus iridescens	Acir	Barninae	2	CRA012856	Aquarium, Hechi, Guangxi, China	7478948	287353	287326	286846	113953	0.69	4113	54772	This study	NA	NA	NA	AP011242	NA	NA
25	Onychostoma brevibarba	Onbr	Barninae	2	SRX5576250	Chenzhou, Hunan, China	12587692	623429	522251	444992	131219	0.698	2265	48485	Hu et al. 2019	NA	NA	NA	NA	NA	NA
26	Oxygymnocypris stewartii	Oxst	Schizothoracinae	4	NA	NA	NA	NA	NA	NA	NA	NA	NA	NA	NA	PRJNA485858	Gongga Country, Lhasa, Tibet, China	Liu et al. 2020	KT833083	NA	NA
																			KF528985	Yarlung Tsangpo River, Tibetan Plateau, China	Ji et al. 2015
27	Onychostoma macrolepis	Onma	Barninae	2	NA	NA	NA	NA	NA	NA	NA	NA	NA	NA	NA	SRX7828806	Lvliang, Shanxi, China	Sun et al. 2020	MH998249	NA	NA
																			KF999680	NA	Chai et al.2014
																			MT024680	Renhe River, Ziyang County, Ankang City, Shaanxi Province, China	Chen et al. 2020
28	Poropuntius huangchuchieni	Pohu	Barninae	2	NA	NA	NA	NA	NA	NA	NA	NA	NA	NA	NA	PRJNA511031	Yunnan, China	Chen et al. 2021	MN723896	NA	NA
29	Labeo rohita	Laro	Labeoninae	2	NA	NA	NA	NA	NA	NA	NA	NA	NA	NA	NA	PRJNA437789	Central Institute of Freshwater Aquaculture, India	Das et al. 2020	JQ231111	NA	NA
																			AP011201	Cambodia	Yang et al. 2012
30	Danio rerio	DR	Danioninae	2	NA	NA	NA	NA	NA	NA	NA	NA	NA	NA	NA	Ensembl release 76	NA	NA	KT624627	Otago Zebrafish Facility, New Zealand	Flynn et al. 2016
31	Schizothorax eurystomus	NA	Schizothoracinae	NA	NA	NA	NA	NA	NA	NA	NA	NA	NA	NA	NA	NA	NA	NA	KY436758	NA	NA
32	Aspiorhynchus laticeps	NA	Schizothoracinae	NA	NA	NA	NA	NA	NA	NA	NA	NA	NA	NA	NA	NA	NA	NA	KM243919	Ili River, Xinjiang Uygur Autonomous Region, China	Luan et al. 2014
																			KM079630	Ili River (lower reaches), a cross-border river between China and Kazakhstan	Bao et al. 2014
33	Ptychobarbus kaznakovi	NA	Schizothoracinae	NA	NA	NA	NA	NA	NA	NA	NA	NA	NA	NA	NA	NA	NA	NA	KT215538	NA	NA
																NA	NA	NA	KM268050	Ouqu River, Baiyu County, Sichuan Province, China	Ma et al. 2016
																NA	NA	NA	KT215537	NA	NA
																NA	NA	NA	KT316292	Baqu River, Qinghai Province, China	Wu et al. 2017
34	Schizothorax biddulphi	NA	Schizothoracinae	NA	NA	NA	NA	NA	NA	NA	NA	NA	NA	NA	NA	NA	NA	NA	JQ844133	Cherchen River, Qiemo County, Xinjiang, China	Gong et al. 2012
35	Schizothorax chongi	NA	Schizothoracinae	NA	NA	NA	NA	NA	NA	NA	NA	NA	NA	NA	NA	NA	NA	NA	KJ718889	Yangtze River (upper stream) and its tributaries (especially in the Yalong River), China	Que et al. 2016
36	Schizothorax curvilabiatus	NA	Schizothoracinae	NA	NA	NA	NA	NA	NA	NA	NA	NA	NA	NA	NA	NA	NA	NA	MF804977	NA	NA
37	Schizothorax dolichonema	NA	Schizothoracinae	NA	NA	NA	NA	NA	NA	NA	NA	NA	NA	NA	NA	NA	NA	NA	KJ577589	upper Yangtze River, Tibetan Plateau and adjacent areas, China	Yue et al. 2016
																			KJ184546	the upper Yangtze River, the Tibetan Plateau and adjacent areas, China	Yue et al. 2016
38	Schizothorax esocinus	NA	Schizothoracinae	4	NA	NA	NA	NA	NA	NA	NA	NA	NA	NA	NA	NA	NA	NA	AP011412	NA	NA
																			KF600713	Dal Lake, Srinagar, Jammu and Kashmir	Sahoo et al. 2015
																			KT210882	River Swat, Pakistan	Fiaz et al. 2016
39	Schizothorax eurystomus	NA	Schizothoracinae	NA	NA	NA	NA	NA	NA	NA	NA	NA	NA	NA	NA	NA	NA	NA	KY436758	NA	NA
40	Schizothorax gongshanensis	NA	Schizothoracinae	NA	NA	NA	NA	NA	NA	NA	NA	NA	NA	NA	NA	NA	NA	NA	KT946652	upstream of Nujiang River, China	Li et al. 2016
41	Schizothorax grahami	NA	Schizothoracinae	6	6	NA	NA	NA	NA	NA	NA	NA	NA	NA	NA	NA	NA	NA	KU234535	NA	NA
42	Schizothorax integrilabiatus	NA	Schizothoracinae	NA	NA	NA	NA	NA	NA	NA	NA	NA	NA	NA	NA	NA	NA	NA	MG280782	NA	NA
43	Schizothorax kozlovi	NA	Schizothoracinae	4	NA	NA	NA	NA	NA	NA	NA	NA	NA	NA	NA	NA	NA	NA	KJ755668	NA	NA
																			KU868078	NA	NA
44	Schizothorax labiatus	NA	Schizothoracinae	4	NA	NA	NA	NA	NA	NA	NA	NA	NA	NA	NA	NA	NA	NA	KT833092	NA	NA
																			KT833091	NA	NA
																			KT944287	NA	NA
																			KF739398	Lidder stream (34°0' 45'' N; 75°18' 0' 56'' E) near Pahalgam, Jammu and Kashmir	Sahoo et al. 2015
45	Schizothorax lantsangensis	NA	Schizothoracinae	NA	NA	NA	NA	NA	NA	NA	NA	NA	NA	NA	NA	NA	NA	NA	KP143725	Langcang River, Yunnan, China	Li et al. 2016
																			KT833095	NA	NA
46	Schizothorax lissolabiatus	NA	Schizothoracinae	6	NA	NA	NA	NA	NA	NA	NA	NA	NA	NA	NA	NA	NA	NA	KT833094	NA	NA
																			KF752480	NA	NA
																			KP796150	Zhangba Reservoir, Yuanjiang County, Yunnan, China	Yue et al. 2016
47	Schizothorax nepalensis	NA	Schizothoracinae	NA	NA	NA	NA	NA	NA	NA	NA	NA	NA	NA	NA	NA	NA	NA	AP011207	NA	NA
48	Schizothorax niger	NA	Schizothoracinae	4	NA	NA	NA	NA	NA	NA	NA	NA	NA	NA	NA	NA	NA	NA	KF600712	Dal lake, Srinagar, Jammu and Kashmir, India	Goel et al. 2015
49	Schizothorax nukiangensis	NA	Schizothoracinae	NA	NA	NA	NA	NA	NA	NA	NA	NA	NA	NA	NA	NA	NA	NA	KT223584	upstream of Nujiang River, China	Li et al. 2016
50	Schizothorax plagiostomus	NA	Schizothoracinae	4	NA	NA	NA	NA	NA	NA	NA	NA	NA	NA	NA	NA	NA	NA	KF928796	NA	NA
																			AP011413	NA	NA
																			KT833100	NA	NA
																			KT184924	Panjkora River (34° 39' N; 71 °45' E)	Fiaz et al. 2016
51	Schizothorax progastus	NA	Schizothoracinae	4	NA	NA	NA	NA	NA	NA	NA	NA	NA	NA	NA	NA	NA	NA	KF739399	Alaknanda River (30°15' N; 78°55' E), near Pauri Garhwal, Uttarakhand	Goel et al. 2015
52	Schizothorax pseudoaksaiensis	NA	Schizothoracinae	NA	NA	NA	NA	NA	NA	NA	NA	NA	NA	NA	NA	NA	NA	NA	KM243919	Ili River, Xinjiang Uygur Autonomous Region, China	Luan et al. 2014
																			KM079630	Ili River (lower reaches), a cross-border river between China and Kazakhstan	Bao et al. 2014
53	Schizothorax richardsonii	NA	Schizothoracinae	4	NA	NA	NA	NA	NA	NA	NA	NA	NA	NA	NA	NA	NA	NA	AP011208	NA	NA
54	Schizothorax taliensis	NA	Schizothoracinae	6	NA	NA	NA	NA	NA	NA	NA	NA	NA	NA	NA	NA	NA	NA	MH094667	Erhai lake, Yunnan, China	Rui et al. 2018
55	Schizothorax yunnanensis paoshanensis	NA	Schizothoracinae	6	NA	NA	NA	NA	NA	NA	NA	NA	NA	NA	NA	NA	NA	NA	KR780749	Nujiang River	Li et al. 2016
																			KP892531	Baoshan water area of Nujiang River, China	Li et al. 2016
56	Gymnodiptychus dybowskii	NA	Schizothoracinae	4	NA	NA	NA	NA	NA	NA	NA	NA	NA	NA	NA	NA	NA	NA	KT588613	Kaidu River, Xinjiang Province, China	Yang et al. 2016
																			MN422094	Ili River, Xinjiang Province, China	Niu et al. 2020
																			KX688545	upper Kaidu River (Tarim River system of south Xinjiang), Xinjiang Province, China	Meng et al. 2018
57	Gymnodiptychus pachycheilus weiheensis	NA	Schizothoracinae	4	NA	NA	NA	NA	NA	NA	NA	NA	NA	NA	NA	NA	NA	NA	KM879224	NA	NA
58	Chuanchia labiosa	NA	Schizothoracinae	4	NA	NA	NA	NA	NA	NA	NA	NA	NA	NA	NA	NA	NA	NA	KM288695	NA	NA
59	Gymnocypris chui	NA	Schizothoracinae	4	NA	NA	NA	NA	NA	NA	NA	NA	NA	NA	NA	NA	NA	NA	MF459673	Lange Lake, Tibetan Plateau, China	Zhou et al. 2017
60	Gymnocypris dobula	NA	Schizothoracinae	4	NA	NA	NA	NA	NA	NA	NA	NA	NA	NA	NA	NA	NA	NA	KC558497	NA	Qiao et al. 2014
61	Gymnocypris eckloni chilianensis	NA	Schizothoracinae	4	NA	NA	NA	NA	NA	NA	NA	NA	NA	NA	NA	NA	NA	NA	KM879223	NA	NA
62	Gymnocypris potanini	NA	Schizothoracinae	NA	NA	NA	NA	NA	NA	NA	NA	NA	NA	NA	NA	NA	NA	NA	KU896808	Jinsha River, China	Hu et al. 2016
63	Gymnocypris przewalskii	NA	Schizothoracinae	4	NA	NA	NA	NA	NA	NA	NA	NA	NA	NA	NA	NA	NA	NA	KT833113	NA	NA
																			AB239595	NA	Saitoh et al. 2006
64	Gymnocypris przewalskii ganzihonensis	NA	Schizothoracinae	4	NA	NA	NA	NA	NA	NA	NA	NA	NA	NA	NA	NA	NA	NA	JQ004278	Ganzi River (belonged to Qinghai Lake), China	Qi et al. 2013
65	Gymnocypris przewalskii ssp.	NA	Schizothoracinae	4	NA	NA	NA	NA	NA	NA	NA	NA	NA	NA	NA	NA	NA	NA	KY406745	Keluke Lake, Tibet, China	Tong et al. 2017
66	Gymnocypris scleracanthus	NA	Schizothoracinae	4	NA	NA	NA	NA	NA	NA	NA	NA	NA	NA	NA	NA	NA	NA	KY420179	NA	NA
																			MF598300	Langcuo Lake, Qinghai-Tibetan Plateau, China	Tian et al. 2018
67	Gymnocypris waddellii	NA	Schizothoracinae	4	NA	NA	NA	NA	NA	NA	NA	NA	NA	NA	NA	NA	NA	NA	KT833086	NA	NA
																			KT833093	NA	NA
																			KT833085	NA	NA
68	Herzensteinia microcephalus	NA	Schizothoracinae	NA	NA	NA	NA	NA	NA	NA	NA	NA	NA	NA	NA	NA	NA	NA	KP053957	NA	NA
																			KT833109	NA	NA
																			KT833082	NA	NA
																			KT833108	NA	NA
																			KT833110	NA	NA
69	Ptychobarbus chungtienensis	NA	Schizothoracinae	NA	NA	NA	NA	NA	NA	NA	NA	NA	NA	NA	NA	NA	NA	NA	KY012741	Bitahai wetland, Shangrila city, Diqing Prefecture, Yunnan Province, China	Qiu et al. 2016
70	Ptychobarbus conirostris	NA	Schizothoracinae	NA	NA	NA	NA	NA	NA	NA	NA	NA	NA	NA	NA	NA	NA	NA	KT833099	NA	NA
71	Ptychobarbus dipogon	NA	Schizothoracinae	NA	NA	NA	NA	NA	NA	NA	NA	NA	NA	NA	NA	NA	NA	NA	KF597526	Yarlung Tsangpo River, Tibetan Plateau, China	Zhang et al. 2015
72	Ptychobarbus sp.	NA	Schizothoracinae	NA	NA	NA	NA	NA	NA	NA	NA	NA	NA	NA	NA	NA	NA	NA	KT833089	NA	NA
73	Schizopygopsis anteroventris	NA	Schizothoracinae	NA	NA	NA	NA	NA	NA	NA	NA	NA	NA	NA	NA	NA	NA	NA	KP641340	NA	NA
74	Schizopygopsis kialingensis	NA	Schizothoracinae	NA	NA	NA	NA	NA	NA	NA	NA	NA	NA	NA	NA	NA	NA	NA	KM879226	NA	NA
																			KT833101	NA	NA
75	Schizopygopsis malacanthus baoxingensis	NA	Schizothoracinae	NA	NA	NA	NA	NA	NA	NA	NA	NA	NA	NA	NA	NA	NA	NA	KM593242	Baoxing River (mahuang Channel), China	Li et al. 2016
76	Schizopygopsis malacanthus chengi	NA	Schizothoracinae	NA	NA	NA	NA	NA	NA	NA	NA	NA	NA	NA	NA	NA	NA	NA	KT270484	Dadu River, China	Du et al. 2016
																			KT833104	NA	NA
77	Schizopygopsis sp.	NA	Schizothoracinae	NA	NA	NA	NA	NA	NA	NA	NA	NA	NA	NA	NA	NA	NA	NA	KT833090	NA	NA
78	Schizopygopsis stoliczkai	NA	Schizothoracinae	NA	NA	NA	NA	NA	NA	NA	NA	NA	NA	NA	NA	NA	NA	NA	KP641343	NA	NA
																			KX443413	Yarkand River, Pishan County, Xinjiang Province, China	Zhang et al. 2016
79	Schizopygopsis thermalis	NA	Schizothoracinae	NA	NA	NA	NA	NA	NA	NA	NA	NA	NA	NA	NA	NA	NA	NA	KC558499	NA	Qiao et al. 2014
80	Cirrhinus molitorella	NA	Labeoninae	2	NA	NA	NA	NA	NA	NA	NA	NA	NA	NA	NA	NA	NA	NA	KF160921	NA	Zhang et al. 2015
																			AP011390	Vietnam	Yang et al. 2012
81	Labeo catla	NA	Labeoninae	2	NA	NA	NA	NA	NA	NA	NA	NA	NA	NA	NA	NA	NA	NA	JQ838172	Mahanadi River	Bej et al. 2012
																			MT303069	NA	NA
82	Cyprinus carpio	CC	Cyprininae	4	NA	NA	NA	NA	NA	NA	NA	NA	NA	NA	NA	GCA_004011575.1	Henan, China	Xu et al. 2019	NA	NA	NA
83	Carassius auratus	CA	Cyprininae	4	NA	NA	NA	NA	NA	NA	NA	NA	NA	NA	NA	GCF_003368295.1	NA	Chen et al. 2019	NA	NA	NA
84	Sinocyclocheilus grahami	Sgr	Cyprininae	4	NA	NA	NA	NA	NA	NA	NA	NA	NA	NA	NA	GCF_001515645.1	Yunnan, China	Yang et al. 2016	NA	NA	NA
85	Sinocyclocheilus anshuiensis	San	Cyprininae	4	NA	NA	NA	NA	NA	NA	NA	NA	NA	NA	NA	GCA_001515605.1	Guangxi, China	Yang et al. 2016	NA	NA	NA
86	Sinocyclocheilus rhinoceros	Srh	Cyprininae	4	NA	NA	NA	NA	NA	NA	NA	NA	NA	NA	NA	GCF_001515625.1	Yunnan, China	Yang et al. 2016	NA	NA	NA
Reference
Bao M, Zhang X, Xie C, et al. The complete mitochondrial genome of Schizothorax pseudaksaiensis (Cypriniformes: Cyprinidae). Mitochondrial DNA Part A, 2014, 27(2): 1385–1386.
Bej D, Sahoo L, Das S, et al. Complete mitochondrial genome sequence of Catla catla and its phylogenetic consideration. Molecular biology reports, 2012, 39(12): 10347–10354.
Chai A, Zhang J, Cui Q, et al. Mitochondrial genome of Onychostoma macrolepis (osteichthyes: cyprinidae). Mitochondrial DNA Part A, 2014, 27(1): 240–241.
Chen C, Huang Y, Li H, et al. The complete mitochondrial genome of Schizothorax prenanti (Tchang)(Teleostei, Cyprinidae, Schizothoracinae). Mitochondrial DNA Part A, 2016, 27(1): 253–254.
Chen C, Li H, Huang Y, et al. The complete mitochondrial genome of Gymnodiptychus pachycheilus (Teleostei, Cyprinidae, Schizothoracinae). Mitochondrial DNA Part A, 2016, 27(1): 295–296.
Chen J, Du Y, Guo X, et al. The complete mitochondrial genome sequence of Platypharodon extremus (Cypriniformes: Cyprinidae). Mitochondrial DNA Part A, 2016, 27(2): 1430–1431.
Chen J, Guo X., Xie L, et al. The complete mitochondrial genome sequence of Platypharodon extremus (Cypriniformes: Cyprinidae). Mitochondrial DNA Part A, 2016, 27(2): 1430–1.
Chen L, Li B, Chen B, et al. Chromosome‐level genome of Poropuntius huangchuchieni provides a diploid progenitor‐like reference genome for the allotetraploid Cyprinus carpio. Molecular Ecology Resources, 2021, 21(5): 1658-1669.
Chen S & Tang Q. The complete mitochondrial genome of a vulnerable cyprinid fish Onychostoma macrolepis (Teleostei: Cypriniformes) from Qinling-Bashan Mountain area in China. Mitochondrial DNA Part B, 2020, 5(2): 1640–1641.
Chen Y, Cheng Q, Qiao H, et al. The complete mitochondrial genome sequence of Schizothorax wangchiachii (Cypriniformes: Cyprinidae). Mitochondrial DNA, 2013, 24(4): 353–355.
Chen Y, Cheng Q, Qiao H, et al. The complete mitochondrial genome structure of Schizothorax oconnori (Cypriniformes: Cyprinidae). Mitochondrial DNA, 2013, 24(6): 630–632.
Chen Y, Cheng Q, Qiao H, et al. The complete mitochondrial genome structure of Schizothorax waltoni (Cypriniformes: Cyprinidae). Mitochondrial DNA, 2013, 24(6): 642–644.
Chen Z, Omori Y, Koren S, et al. De novo assembly of the goldfish (Carassius auratus) genome and the evolution of genes after whole-genome duplication. Science advances, 2019, 5(6): eaav0547.
Das P, Sahoo L, Das S P, et al. De novo assembly and genome-wide SNP discovery in Rohu Carp, Labeo rohita. Frontiers in genetics, 2020, 11: 386.
Du Z, Wu J, Lin R, et al. Complete mitochondrial genome of Schizopygopsis chengi chengi (Cyprinidae, Schizothoracinae, Schizopygopsis). Mitochondrial DNA Part A, 2016, 27(5): 3717-8.
Feng X, Jia Y, Zhu R, et al. Characterization and analysis of the transcriptome in Gymnocypris selincuoensis on the Qinghai-Tibetan Plateau using single-molecule long-read sequencing and RNA-seq. DNA Research, 2019, 26(4): 353–363.
Fiaz Khan M, Nasir Khan Khattak M, He D, et al. The complete mitochondrial genome organization of Schizothorax Plagiostomus (Teleostei: Cyprinidae) from Northern Pakistan. Mitochondrial DNA Part A, 2016, 27(5): 3630–3632.
Fiaz Khan M, Nasir Khan Khattak M, He D, et al. The mitochondrial genome of Schizothorax esocinus (Cypriniformes: Cyprinidae) from Northern Pakistan. Mitochondrial DNA Part A, 2016, 27(5): 3772–3773.
Flynn T, Signal B, Johnson S, et al. Mitochondrial genome diversity among six laboratory zebrafish (Danio rerio) strains. Mitochondrial DNA Part A, 2016, 27(6): 4364–4371.
Goel C, Sahoo P K, Barat A. Complete mitochondrial genome organization of Schizothorax progastus (McClelland, 1839). Mitochondrial DNA, 2015, 26(6): 906–907.
Goel C, Sahoo P, Bhat F, et al. Complete mitochondrial genome organization of Schizopyge niger (Heckel, 1838). Mitochondrial DNA, 2015, 26(5): 704–705.
Gong X, Cui Z, Zhang X, et al. Complete mitochondrial DNA sequence of the endangered Tarim schizothoracin (Schizothorax biddulphi Günther). Mitochondrial DNA, 2012, 23(5): 385–387.
He D, Chen Y, Chen Y, et al. Molecular phylogeny of the specialized schizothoracine fishes (Teleostei: Cyprinidae), with their implications for the uplift of the Qinghai-Tibetan Plateau. Chinese Science Bulletin, 2004, 49(1): 39–48.
Hu F, Fan J, Wu C, et al. Analysis of chromosomal numbers, mitochondrial genome, and full-length transcriptome of Onychostoma brevibarba. Marine Biotechnology, 2019, 21(4): 515–525.
Hu J, Cai Y, Xiong S, et al. The complete mitochondrial DNA of Gymnocypris potanini firmispinatus and comparative mitogenomic analyses of the Gymnocypris species. Mitochondrial DNA Part B, 2016, 1(1): 436–7.
Jang-Liaw N, Chang C & Tsai C. Complete mitogenomes of two Puntius in Taiwan: P. semifasciolatus and P. snyderi (Cypriniformes: Cyprinidae). Mitochondrial DNA, 2013, 24(3): 228–230.
Ji W, Zhang G, Wei K, et al. Characterization of the complete mitochondrial genome of Oxygymnocypris stewartii (Cypriniformes: Cyprinidae). Mitochondrial DNA, 2015, 26(5): 684–685.
Jiang M, Yang C & Wen H. The complete mitochondrial genome of Aspiorhynchus laticeps and its phylogenetic analysis. Meta Gene, 2014, 2: 218–225.
Lai J, Liu Y, Chen Y, et al. The complete mitochondrial genome of Schizopygopsis pylzovi (Teleostei, Cyprinidae, Schizopygopsis), Mitochondrial DNA Part A, 2016, 27(5): 3235–7.
Li H, Huang Y, Li Q, et al. The complete mitochondrial genome of Schizopygopsis chengi baoxingensis (Teleostei, Cyprinidae, Schizopygopsis). Mitochondrial DNA Part A, 2016, 27(3): 2062–4.
Li L, Wu J, Zhang S, et al. Complete mitochondrial genome of Schizothorax lantsangensis Tsao (cypriniformes, Cyprinidae, schizothoracinae). Mitochondrial DNA Part A, 2016, 27(6): 3987–3988.
Li W, Liu Y & Xu Q. Complete mitochondrial genome of Schizothorax gongshanensis (Cypriniformes: Cyprinidae). Mitochondrial DNA Part B, 2016, 1(1): 528–529.
Li W, Liu Y & Xu Q. Complete mitochondrial genome of Schizothorax nukiangensis Tsao (Cyprinidae: Schizothorax). Mitochondrial DNA Part A, 2016, 27(5): 3549–3550.
Li W, Liu Y & Xu Q. The complete mitochondrial genome of Schizothorax yunnanensis paoshanensis (Cyprinidae: Schizothorax). Mitochondrial DNA Part A, 2016, 27(4): 2504–2505.
Li Y, Ren Z, Shedlock A, et al. High altitude adaptation of the schizothoracine fishes (Cyprinidae) revealed by the mitochondrial genome analyses. Gene, 2013, 517(2): 169–178.
Li Y, Wang J & Peng Z. The complete mitochondrial genome of Percocypris pingi (Teleostei, Cypriniformes). Mitochondrial DNA, 2013, 24(1): 40–42.
Liu H, Xiao S, Wu N, et al. The sequence and de novo assembly of Oxygymnocypris stewartii genome. Scientific data, 2019, 6(1): 1–11.
Luan P, Lu J, Xue S, et al. Mitochondrial DNA genome sequence of Ili marinka (Schizothorax pseudoaksaiensis). Mitochondrial DNA Part A, 2014, 27(2): 1507-1508.
Luo H, Liu H, ZLuo H, Liu H, Zhang J, et al. Full-length transcript sequencing accelerates the transcriptome research of Gymnocypris namensis, an iconic fish of the Tibetan Plateau. Scientific reports, 2020, 10(1): 1–11.
Ma Q, Wu B, Li J, et al. Complete mitochondrial genome of Ptychobarbus kaznakovi (Teleostei: Cypriniformes: Cyprinidae), and repetitive sequences in the D-loop. Mitochondrial DNA Part A, 2016, 27(3): 1683–1684.
Meng W, Yang T, Liu Y, et al. Comparative mitogenomic and phylogentic analyses of a Schizothoracine fish, Gymnodiptychus dybowskii from two water systems in Xinjiang. Pakistan Journal of Zoology, 2018, 50(6).
Miya M. Whole mitochondrial genome sequences in Cypriniformes. Unpublished manuscript, Natural History Museum & Institute, Chiba, Japan, 2009.
Niu J, Zhang T, Liu H, et al. Complete mitochondrial genome of the juvenile Gymnodiptychus dybowskii (Cypriniformes, Cyprinidae, Schizothoracinae) from Ili River by high-throughput sequencing and the phylogenetic relationship of Schizothoracinae species. Mitochondrial DNA Part B, 2020, 5(1): 509–510.
Qi D, Chao Y, Zhao L, et al. Complete mitochondrial genomes of two relatively closed species from Gymnocypris (Cypriniformes: Cyprinidae): genome characterization and phylogenetic considerations. Mitochondrial DNA, 2013, 24(3): 260–262.
Qiao H, Cheng Q & Chen Y. Characterization of the complete mitochondrial genome of Gymnocypris namensis (Cypriniformes:Cyprinidae). Mitochondrial DNA, 2014b, 25(1): 17–18.
Qiao H, Cheng Q & Chen Y. Complete mitochondrial genome sequence of Gymnocypris dobula (Cypriniformes: Cyprinidae). Mitochondrial DNA, 2014, 25(1): 21–22.
Qiao H, Cheng Q & Chen Y. Sequence and organization of the complete mitochondrial genome of Schizopygopsis thermalis (Cypriniformes:Cyprinidae). Mitochondrial DNA, 2014, 25(1): 23–24
Qiao H, Cheng Q, Chen Y, et al. The complete mitochondrial genome sequence of Schizopygopsis younghusbandi (Cypriniformes: Cyprinidae). Mitochondrial DNA, 2013, 24(4): 388–90.
Qiu Y & Chen G. Complete mitochondrial genome of the Ptychobarbus chungtienensis (Teleostei: Cyprinidae). Mitochondrial DNA Part B, 2016, 1(1): 966–967.
Que Y, Xu D, Li W, et al. The complete mitochondrial genome of Schizothorax chongi (Fang, 1936)(Teleostei, Cyprinidae, Schizothoracinae). Mitochondrial DNA Part A, 2016, 27(2): 879–881.
Rui X, Sun X, Li S, et al. Characterization and phylogenetic analysis of the mitochondrial genome of Schizothorax taliensis, a national-protected fish in China. Mitochondrial DNA Part B, 2018, 3(2): 650–651
Sahoo P K, Barat A, Bhat F A, et al. Complete mitochondrial genome organization of Schizothorax esocinus (Heckel, 1838). Mitochondrial DNA, 2015, 26(5): 706–707.
Sahoo P K, Goel C, Bhat F A, et al. Complete mitochondrial genome organization of Schizothorax labiatus (McClelland, 1842). Mitochondrial DNA, 2015, 26(6): 904–905.
Saitoh K, Sado T, Mayden R L, et al. Mitogenomic evolution and interrelationships of the Cypriniformes (Actinopterygii: Ostariophysi): the first evidence toward resolution of higher-level relationships of the world’s largest freshwater fish clade based on 59 whole mitogenome sequences. Journal of molecular evolution, 2006, 63(6): 826–841.
Sun L, Gao T, Wang F, et al. Chromosome‐level genome assembly of a cyprinid fish Onychostoma macrolepis by integration of nanopore sequencing, Bionano and Hi‐C technology. Molecular ecology resources, 2020, 20(5): 1361–1371.
Tian F, Tang Y, Zhao K. Characterization of the complete mitochondrial genome of Gymnocypris scleracanthus (Teleostei: Cyprinidae). Conservation Genetics Resources, 2018, 10(3): 467–469.
Tong C, Tang Y & Zhao K. The complete mitochondrial genome of Gymnocypris przewalskii kelukehuensis (Teleostei: Cyprinidae). Conservation genetics resources, 2017, 9(3): 443–5.
Tong C, Tang Y, Zhao K. The complete mitochondrial genome of Gymnocypris przewalskii kelukehuensis (Teleostei: Cyprinidae). Conservation genetics resources, 2017, 9(3): 443–445.
Wu B, Deng Y, Wu J, et al. Complete mitochondrial genome of Gymnodiptychus pachycheilus (Teleostei: Cypriniformes: Cyprinidae). Mitochondrial DNA Part A, 2016, 27(1): 251–252.
Wu J, Zhang S & Wei Q. The complete mitochondrial genome of the Ptychobarbus kaznakovi (Cyprinidae: Schizothoracinae). Mitochondrial DNA Part A, 2017, 28(1): 3–4.
Xu P, Xu J, Liu G, et al. The allotetraploid origin and asymmetrical genome evolution of the common carp Cyprinus carpio. Nature communications, 2019, 10(1): 4625.
Yang J, Chen X, Bai J, et al. The Sinocyclocheilus cavefish genome provides insights into cave adaptation. BMC biology, 2016, 14: 1-13.
Yang J, Cheng H, Wu C, et al. Complete mitochondrial genome of Scaphiodonichthys acanthopterus (Cypriniformes, Cyprinidae). Mitochondrial Dna, 2013, 24(2): 108–110.
Yang L, Arunachalam M, Sado T, et al. Molecular phylogeny of the cyprinid tribe Labeonini (Teleostei: Cypriniformes). Molecular Phylogenetics and Evolution, 2012, 65(2): 362–379.
Yang T, Meng W, Chen P, et al. The complete mitochondrial DNA genome of Gymnodiptychus dybowskii (Cypriniformes: Cyprinidae: Schizothoracinae). Mitochondrial DNA Part A, 2016, 27(6): 4555–4556.
Yang T, Meng W, Gao T, et al. Complete mitochondrial genome of Diptychus maculatus (Cypriniformes: Cyprinidae: Schizothoracinae). Mitochondrial DNA Part A, 2016, 27(3): 2020–2021.
Yue X, Shi J, Zou Y, et al. The complete mitochondrial genome sequence of Schizothorax lissolabiatus (Cypriniformes: Cyprinidae). Mitochondrial DNA Part A, 2016, 27(4): 2450–2452.
Yue X, Zhou C, Shi J, et al. The complete mitochondrial genome sequence of Schizothorax dolichonema (Cypriniformes: Cyprinidae). Mitochondrial DNA Part A, 2016, 27(1): 389–390.
Zeng Y, Chen Y, Pan B, et al. Complete mitochondrial genome of Schizopygopsis malacanthus (Teleostei: Cypriniformes: Cyprinidae). Mitochondrial DNA Part A, 2016, 27(2):1405–1406.
Zhang C, Chen L & Ding C. The complete mitogenome of Schizopygopsis stoliczkai (Cypriniformes: Cyprinidae) from Western China. Mitochondrial DNA Part B, 2016, 1(1): 664–665.
Zhang D, Guo H, Zhu C, et al. The complete mitochondrial genome of mud carp Cirrhinus molitorella (Cypriniformes, Cyprinidae). Mitochondrial DNA, 2015, 26(1): 140–150.
Zhang G, Ji W, Shi Z, et al. The complete mitogenome sequence of Ptychobarbus dipogon (Cypriniformes: Cyprinidae). Mitochondrial DNA, 2015, 26(5): 710–711.
Zhou J, Zhang C, Wang W, et al. The complete mitochondrial genome of the Gymnocypris chui (Cypriniformes: Cyprinidae). Mitochondrial DNA Part B, 2017, 2(2): 623–624.
Zhou J, Zhang L, Zhang C, et al. The complete mitochondrial genome of the Gymnocypris selincuoensis (Cypriniformes: Cyprinidae). Mitochondrial DNA Part B, 2018, 3(1): 56–57.
Zhu Y, Chen Y, Cheng Q, et al. The complete mitochondrial genome sequence of Schizothorax macropogon (Cypriniformes: Cyprinidae). Mitochondrial DNA, 2013, 24(3): 237–239.

## Sheet: Table S2
Table S2 Gene number in each gene family in each species
Gene Family ID	Dima	Gyec	Gyna	Gypa	Gyse	Pepi	Pere	Plex	Scda	Scmac	Scmal	Scoc	Scpr	Scpy	Scwal	Scwan	Scyo	Oxst	Acfa	Acir	Daas	Dafi	Onbr	Puse	Pusn	Scac	Laro	Onma	Pohu
DR_ENSDARP00000000004	2	0	2	1	2	0	2	0	1	1	1	1	1	1	2	1	1	1	1	1	1	0	0	1	1	1	1	1	1
DR_ENSDARP00000000005	0	0	0	0	0	0	0	0	0	0	0	0	0	0	0	0	0	0	0	0	0	0	0	1	0	0	0	1	1
DR_ENSDARP00000000019	0	0	1	2	0	2	2	2	2	0	0	2	2	2	2	2	2	2	1	1	1	1	1	1	0	1	1	1	1
DR_ENSDARP00000000042	0	0	0	0	2	0	0	0	0	0	0	0	0	0	0	0	0	1	0	0	0	0	0	0	1	0	1	1	1
DR_ENSDARP00000000069	1	2	0	0	1	0	0	0	1	0	0	1	2	1	0	0	2	1	0	1	0	0	1	1	0	1	1	1	1
DR_ENSDARP00000000070	0	0	0	2	0	0	0	1	0	0	0	0	0	0	0	0	0	1	0	0	0	0	0	0	0	0	1	1	1
DR_ENSDARP00000000087	0	1	0	1	0	0	2	2	2	2	0	0	2	2	2	1	2	1	1	1	0	1	0	1	1	1	1	1	1
DR_ENSDARP00000000102	0	0	0	0	0	0	0	0	0	0	0	0	0	0	0	0	0	2	0	0	0	0	0	0	0	0	1	1	1
DR_ENSDARP00000000160	0	0	0	0	0	1	0	2	0	0	1	0	1	0	1	0	0	1	1	0	0	0	0	0	1	0	1	1	0
DR_ENSDARP00000000192	2	2	0	2	1	1	2	2	2	1	1	0	2	2	2	2	2	2	1	1	0	0	0	0	0	0	1	1	1
DR_ENSDARP00000000198	0	0	0	1	2	1	0	1	0	0	0	0	2	2	1	0	2	2	0	0	0	0	0	0	0	0	1	1	1
DR_ENSDARP00000000250	0	2	2	2	1	1	2	2	1	2	2	0	2	0	2	2	1	1	1	1	1	1	0	0	0	0	1	1	1
DR_ENSDARP00000000280	0	0	2	1	2	0	0	0	0	1	1	1	0	0	1	1	2	1	0	0	0	0	0	1	0	0	1	1	0
DR_ENSDARP00000000382	0	0	0	0	0	0	0	1	1	0	0	0	0	0	0	0	1	2	1	0	0	1	0	0	1	0	1	1	1
DR_ENSDARP00000000392	0	0	0	0	1	0	0	0	0	0	0	0	0	0	0	0	0	2	0	0	0	0	1	0	1	1	1	1	0
DR_ENSDARP00000000406	2	0	0	2	2	1	1	2	2	2	0	2	2	2	2	1	2	0	1	0	1	1	0	0	1	1	0	1	1
DR_ENSDARP00000000473	0	0	0	0	0	0	0	0	0	0	0	0	0	0	0	0	0	0	0	0	0	0	0	0	0	0	1	1	0
DR_ENSDARP00000000486	0	0	0	1	0	0	1	2	0	0	0	0	1	2	0	0	2	0	1	1	1	0	0	0	1	1	1	1	1
DR_ENSDARP00000000488	0	0	1	1	0	0	0	0	0	0	1	0	0	0	0	0	0	2	0	0	0	0	0	0	0	0	1	1	1
DR_ENSDARP00000000514	1	2	1	1	1	2	0	1	1	2	1	1	2	2	2	2	2	2	1	1	1	1	1	0	1	1	1	1	1
DR_ENSDARP00000000561	2	2	1	2	2	2	1	2	1	2	2	0	1	2	1	0	2	2	0	0	0	0	0	0	0	0	1	1	1
DR_ENSDARP00000000618	0	2	0	1	1	2	1	2	2	2	0	1	1	1	2	2	2	2	1	1	0	1	0	1	1	0	1	1	0
DR_ENSDARP00000000665	0	0	0	0	0	0	0	0	0	0	0	0	0	0	0	0	0	2	0	0	0	0	0	0	0	0	1	1	1
DR_ENSDARP00000000748	1	0	1	0	0	2	0	1	2	1	0	1	1	1	1	0	0	2	0	0	0	0	0	0	1	0	1	1	0
DR_ENSDARP00000000803	2	0	2	0	2	0	2	0	1	1	0	0	1	0	1	0	0	1	0	0	0	1	0	0	0	0	1	1	1
DR_ENSDARP00000000854	0	0	0	1	2	2	2	1	2	2	0	0	2	2	0	1	2	0	0	0	0	0	0	0	0	0	1	1	1
DR_ENSDARP00000000877	2	1	0	0	2	2	1	1	1	2	1	2	2	2	2	2	1	0	1	1	1	1	1	1	1	1	1	1	1
DR_ENSDARP00000000952	0	1	0	0	1	2	1	1	0	2	0	0	2	1	0	0	2	2	1	0	1	1	0	0	1	0	1	1	1
DR_ENSDARP00000000956	1	1	1	1	2	2	2	0	2	1	1	2	2	1	1	2	1	2	0	0	0	0	0	1	0	0	1	1	1
DR_ENSDARP00000000960	1	0	0	1	0	0	0	0	0	0	0	0	0	0	0	0	0	0	0	0	0	0	0	0	0	0	1	1	0
DR_ENSDARP00000000979	0	0	0	1	0	0	0	0	0	0	0	0	0	1	0	0	0	1	0	0	0	0	0	0	0	0	1	1	1
DR_ENSDARP00000000985	0	1	2	0	1	2	1	2	0	1	0	2	1	0	1	1	1	1	1	0	1	1	0	0	1	1	1	1	1
DR_ENSDARP00000001039	0	0	0	0	0	0	0	0	1	0	0	1	0	0	0	0	0	1	0	0	0	0	1	0	1	0	1	1	1
DR_ENSDARP00000001051	1	0	0	1	1	0	1	1	2	1	0	0	0	2	2	1	2	1	1	1	1	1	0	0	1	1	1	1	0
DR_ENSDARP00000001119	0	1	1	2	2	1	1	1	2	1	0	1	2	2	1	1	0	1	1	1	1	1	0	1	1	0	1	1	0
DR_ENSDARP00000001151	1	0	0	0	0	1	0	0	1	0	0	2	0	1	0	1	0	2	0	1	1	0	0	1	0	0	0	1	1
DR_ENSDARP00000001156	0	0	0	0	1	0	0	0	0	0	0	0	0	0	0	0	1	1	1	0	0	0	0	0	1	0	1	1	1
DR_ENSDARP00000001158	0	0	0	0	0	0	0	0	0	0	0	0	0	0	0	0	0	0	0	0	0	0	0	0	0	0	1	1	0
DR_ENSDARP00000001187	0	0	1	0	2	1	1	0	0	2	0	1	0	1	0	1	0	1	0	1	0	1	1	0	1	1	1	1	1
DR_ENSDARP00000001220	1	0	1	0	0	1	0	0	1	1	0	1	0	1	0	1	0	0	0	0	0	0	1	0	0	0	1	1	0
DR_ENSDARP00000001240	0	2	0	0	0	0	0	0	0	2	0	2	2	0	0	1	1	2	1	1	0	0	1	0	1	0	0	1	1
DR_ENSDARP00000001250	2	0	0	1	2	0	0	0	2	1	1	0	0	1	0	0	1	1	0	0	1	0	1	0	1	1	1	1	1
DR_ENSDARP00000001256	0	1	2	1	0	0	0	0	0	0	1	0	0	0	0	0	0	1	0	0	0	0	0	0	0	0	1	1	1
DR_ENSDARP00000001263	0	0	0	0	2	0	0	0	0	0	0	2	0	2	0	0	0	0	0	0	1	0	1	0	0	0	1	1	1
DR_ENSDARP00000001281	0	0	0	0	0	0	0	0	0	0	0	0	0	0	0	0	2	1	0	0	0	0	0	0	0	0	1	1	0
DR_ENSDARP00000001284	0	0	0	0	0	0	0	0	0	0	0	0	0	0	0	0	0	1	0	0	0	0	0	0	0	0	1	1	1
DR_ENSDARP00000001291	1	0	1	0	0	0	0	0	1	0	0	0	0	0	0	0	0	0	0	1	0	0	1	0	0	0	1	1	1
DR_ENSDARP00000001315	0	0	0	0	0	0	0	0	0	1	0	1	0	0	0	0	0	1	0	0	0	0	0	0	0	0	1	1	1
DR_ENSDARP00000001330	0	0	0	0	0	1	1	0	2	0	0	0	0	0	2	0	2	1	0	0	0	0	0	0	0	1	0	1	1
DR_ENSDARP00000001346	1	1	1	1	2	1	1	1	0	1	1	0	2	1	2	1	1	0	1	0	1	1	1	1	1	1	1	1	1
DR_ENSDARP00000001363	0	0	1	0	0	0	0	0	0	0	0	0	0	0	0	0	0	1	0	1	0	0	0	0	1	0	1	1	0
DR_ENSDARP00000001459	0	0	0	0	0	0	0	0	0	0	0	1	0	0	0	0	0	0	0	0	0	0	0	1	0	0	1	1	1
DR_ENSDARP00000001478	1	0	0	0	0	0	0	0	0	0	0	0	0	0	0	0	0	1	1	0	0	0	0	0	0	0	1	1	1
DR_ENSDARP00000001483	0	0	0	0	0	0	0	0	0	0	0	0	0	0	0	0	0	1	0	0	0	0	0	0	0	0	1	1	0
DR_ENSDARP00000001500	0	0	0	0	0	0	0	0	0	1	0	0	0	0	0	0	0	1	0	0	0	0	1	0	0	0	1	1	1
DR_ENSDARP00000001565	1	1	2	1	1	2	1	0	1	1	0	1	2	2	1	2	2	1	1	0	1	0	1	0	1	1	1	1	1
DR_ENSDARP00000001575	0	1	1	1	2	1	1	2	1	2	0	0	2	2	2	1	2	1	1	1	1	1	0	0	1	1	1	1	1
DR_ENSDARP00000001617	0	0	0	0	0	0	0	1	0	0	0	0	0	0	0	0	0	1	0	0	0	1	0	0	0	0	1	1	1
DR_ENSDARP00000001793	1	0	0	0	0	0	0	0	1	0	0	0	0	1	1	1	0	2	0	0	0	0	0	0	0	0	1	1	0
DR_ENSDARP00000001807	0	0	0	0	0	0	0	0	0	0	0	2	0	0	0	0	0	2	0	0	0	0	0	0	0	0	1	1	1
DR_ENSDARP00000001845	0	0	0	0	0	0	0	0	0	0	0	0	0	1	0	0	0	2	0	0	0	0	0	0	0	1	1	1	1
DR_ENSDARP00000001911	1	1	1	0	2	1	2	1	1	0	0	0	0	0	2	1	2	2	1	0	0	1	1	0	1	1	1	1	1
DR_ENSDARP00000001943	0	0	0	0	0	0	0	0	0	0	0	0	0	0	0	0	0	1	0	0	0	0	0	0	0	0	1	1	1
DR_ENSDARP00000001953	0	0	0	0	0	0	0	0	1	0	0	1	0	0	0	0	0	2	0	0	0	0	1	0	0	0	0	1	1
DR_ENSDARP00000001968	0	0	1	0	0	0	0	0	0	0	0	0	0	0	0	0	0	0	0	0	0	0	0	0	0	0	1	1	1
DR_ENSDARP00000001971	1	0	0	1	0	0	0	0	0	2	0	0	0	2	1	0	0	0	0	0	0	0	0	0	0	1	1	1	1
DR_ENSDARP00000002005	1	0	2	1	1	1	0	0	0	1	1	0	1	1	1	0	1	1	1	1	0	0	1	0	0	0	1	1	1
DR_ENSDARP00000002041	0	0	1	0	0	0	0	0	0	0	0	0	0	0	0	0	0	2	0	0	0	0	1	0	0	0	1	1	1
DR_ENSDARP00000002061	0	0	1	1	0	0	1	0	2	1	0	2	2	1	2	2	1	0	1	0	1	1	1	0	1	0	1	1	1
DR_ENSDARP00000002079	1	0	0	0	0	0	1	1	0	1	1	2	0	1	0	1	1	0	0	1	1	0	0	0	0	0	1	1	1
DR_ENSDARP00000002102	0	1	2	1	0	0	0	0	0	2	0	0	0	1	2	0	1	1	0	0	0	1	1	0	0	0	1	1	1
DR_ENSDARP00000002107	1	2	2	2	1	1	2	1	1	2	2	2	2	2	2	2	1	2	1	1	1	1	0	0	0	1	1	1	1
DR_ENSDARP00000002108	0	0	1	0	0	0	0	0	0	1	0	0	0	0	0	0	0	0	0	0	0	0	1	1	0	0	1	1	1
DR_ENSDARP00000002111	0	1	0	1	1	1	1	1	0	2	1	0	1	1	1	0	2	0	1	1	0	0	0	1	0	0	1	1	1
DR_ENSDARP00000002122	1	1	1	1	1	2	1	1	1	1	1	0	1	2	1	1	2	0	1	1	1	1	1	0	1	0	1	1	1
DR_ENSDARP00000002126	1	2	0	1	0	1	1	0	1	1	0	2	1	1	1	0	1	1	0	0	0	1	1	1	1	0	1	1	1
DR_ENSDARP00000002127	0	0	0	0	0	0	0	0	1	0	0	1	0	1	1	0	0	0	1	1	0	0	0	0	1	0	1	1	1
DR_ENSDARP00000002154	0	1	0	0	1	1	1	1	1	1	0	1	0	0	1	1	1	0	0	0	0	1	0	0	0	1	1	1	1
DR_ENSDARP00000002156	1	2	1	1	1	2	2	2	1	2	1	2	2	2	2	2	2	1	1	1	1	1	1	1	1	1	1	1	1
DR_ENSDARP00000002175	1	1	1	2	1	2	1	2	1	2	2	0	2	2	2	2	2	1	0	0	0	0	0	0	0	0	1	1	0
DR_ENSDARP00000002180	2	1	0	0	2	1	0	1	1	1	0	1	2	2	0	0	2	1	1	1	0	0	0	0	1	1	1	1	1
DR_ENSDARP00000002195	0	0	2	0	2	0	0	0	0	0	0	0	0	0	0	0	0	0	0	0	0	0	0	0	0	0	1	1	0
DR_ENSDARP00000002199	2	0	1	0	1	1	0	0	1	0	0	0	0	0	0	0	0	2	0	0	0	0	1	0	0	0	1	1	1
DR_ENSDARP00000002204	1	1	0	1	1	1	2	1	1	2	2	1	2	1	1	2	1	1	0	0	0	1	0	1	1	0	1	1	1
DR_ENSDARP00000002213	1	0	0	0	0	0	0	0	0	0	1	0	0	0	0	0	0	1	0	0	0	0	1	0	0	0	1	1	1
DR_ENSDARP00000002223	1	0	0	0	0	1	0	0	1	1	1	1	0	1	0	0	0	1	0	0	1	0	0	0	0	0	1	1	0
DR_ENSDARP00000002228	0	0	0	0	0	1	0	1	0	2	0	0	2	0	0	1	1	2	1	1	0	0	0	0	1	1	1	1	1
DR_ENSDARP00000002234	2	2	2	2	2	0	1	1	1	2	1	1	1	1	2	2	2	2	0	0	1	1	1	0	1	0	1	1	0
DR_ENSDARP00000002260	0	1	0	0	2	2	2	1	2	2	0	2	0	2	2	2	1	1	1	0	1	0	1	1	0	1	1	1	1
DR_ENSDARP00000002262	0	0	0	0	0	0	0	0	1	1	0	2	0	0	1	1	0	0	0	0	0	0	1	0	0	0	1	1	0
DR_ENSDARP00000002263	0	0	1	0	0	0	0	0	0	0	0	0	0	0	0	0	0	1	0	0	0	0	0	0	0	0	1	1	0
DR_ENSDARP00000002264	0	1	1	1	0	1	0	0	1	1	0	2	1	0	0	0	0	1	0	0	0	0	0	1	0	0	1	1	1
DR_ENSDARP00000002269	0	1	0	0	1	0	1	1	2	1	0	1	0	0	2	0	2	1	0	0	1	0	1	0	1	0	1	1	0
DR_ENSDARP00000002292	0	0	0	0	0	0	0	0	0	0	0	0	0	0	0	0	0	1	0	0	0	0	0	1	0	0	1	1	1
DR_ENSDARP00000002293	0	0	2	0	0	0	0	0	0	1	0	1	0	0	0	0	0	0	0	0	0	0	1	0	0	0	0	1	0
DR_ENSDARP00000002327	0	0	1	0	0	1	0	0	0	0	0	1	1	0	1	0	0	1	0	0	0	0	0	0	1	0	1	1	1
DR_ENSDARP00000002330	1	1	2	0	0	0	1	2	2	2	0	0	1	2	0	0	0	1	1	1	0	0	0	1	0	0	1	1	1
DR_ENSDARP00000002331	0	0	0	0	0	1	0	0	0	1	0	0	2	0	0	0	0	1	0	0	0	0	0	0	0	0	1	1	1
DR_ENSDARP00000002339	0	0	0	0	0	0	0	0	0	0	0	0	0	0	0	0	0	0	0	0	0	0	0	1	0	0	0	0	0
DR_ENSDARP00000002357	0	0	0	0	0	0	0	0	0	0	0	2	0	1	0	0	0	1	0	1	0	1	0	0	1	0	1	1	1
DR_ENSDARP00000002360	0	0	1	0	1	0	1	1	1	1	0	0	1	0	1	0	1	1	0	0	0	1	0	1	0	0	1	1	0
DR_ENSDARP00000002367	0	0	0	0	0	0	0	0	0	0	0	0	0	0	0	0	0	2	0	0	0	0	0	0	0	0	1	0	1
DR_ENSDARP00000002411	2	2	2	1	2	2	0	0	2	0	2	0	1	2	1	0	2	0	1	1	1	1	0	0	1	1	1	1	1
DR_ENSDARP00000002420	0	1	1	0	2	1	1	0	1	2	1	1	1	1	1	0	1	1	0	0	0	0	0	1	0	1	1	1	0
DR_ENSDARP00000002431	0	0	0	0	0	0	0	0	0	0	1	0	0	1	0	1	0	0	0	0	0	1	0	1	0	0	1	1	0
DR_ENSDARP00000002432	0	0	0	0	0	0	0	0	0	0	0	0	0	0	0	0	0	0	0	0	0	0	0	0	0	0	1	1	0
DR_ENSDARP00000002435	1	0	1	1	1	2	1	2	2	1	1	1	2	2	1	1	2	1	1	0	1	1	1	0	1	1	1	1	1
DR_ENSDARP00000002437	1	0	0	1	1	1	0	0	0	1	0	0	0	0	1	0	0	1	0	1	0	1	0	1	1	0	1	1	1
DR_ENSDARP00000002453	0	2	1	2	2	2	1	0	0	2	0	0	2	1	1	2	2	1	1	1	1	1	1	1	1	1	1	1	1
DR_ENSDARP00000002460	0	0	0	0	1	0	0	0	0	0	0	1	1	0	0	0	0	1	0	0	0	0	0	0	0	0	1	1	0
DR_ENSDARP00000002466	0	0	0	1	0	0	0	1	1	0	0	0	0	0	0	0	0	1	0	1	0	0	0	0	0	0	1	1	1
DR_ENSDARP00000002468	0	0	0	0	1	0	0	0	0	0	0	0	1	0	0	1	0	0	0	0	1	1	0	1	1	0	1	1	1
DR_ENSDARP00000002470	1	0	2	1	1	2	0	2	2	2	1	0	2	2	1	1	0	0	1	1	1	1	1	1	1	1	1	1	1
DR_ENSDARP00000002475	2	0	2	0	0	0	0	0	2	1	1	0	1	0	1	0	1	0	0	1	0	0	1	1	0	1	1	1	1
DR_ENSDARP00000002476	1	2	0	2	2	1	2	2	2	2	1	2	2	2	2	2	2	1	1	0	1	1	0	0	1	1	1	1	0
DR_ENSDARP00000002483	1	0	1	1	0	0	0	0	0	1	1	1	1	1	0	1	1	0	0	0	0	0	0	0	0	0	1	1	1
DR_ENSDARP00000002502	2	1	1	1	2	2	2	2	2	1	0	1	0	1	1	1	0	1	1	1	1	1	1	1	1	1	1	1	1
DR_ENSDARP00000002507	2	2	0	2	1	2	2	2	1	2	1	2	1	0	2	0	2	2	1	1	1	1	0	0	1	0	1	1	0
DR_ENSDARP00000002526	1	0	0	0	1	0	1	1	1	2	0	1	2	1	2	0	0	1	1	0	0	1	0	0	0	1	1	1	0
DR_ENSDARP00000002529	2	2	0	2	2	2	2	1	2	0	0	1	2	0	1	2	2	1	1	1	1	1	1	0	0	1	1	1	1
DR_ENSDARP00000002531	1	1	1	1	1	1	1	2	1	1	1	1	2	2	2	1	2	2	1	1	1	1	1	1	0	1	1	1	1
DR_ENSDARP00000002532	0	0	2	0	1	0	0	2	1	1	0	1	0	0	0	0	0	2	0	0	0	0	0	0	0	0	1	1	0
DR_ENSDARP00000002535	0	0	0	0	1	0	1	0	1	0	0	0	1	1	0	0	0	2	0	1	0	0	0	0	0	0	0	1	1
DR_ENSDARP00000002544	0	0	1	0	2	0	0	0	0	0	0	2	0	0	0	0	1	0	0	0	0	0	0	0	0	0	1	1	1
DR_ENSDARP00000002547	1	1	1	0	1	1	1	0	1	2	1	0	1	0	1	2	0	0	0	1	0	0	1	1	1	0	0	1	1
DR_ENSDARP00000002576	0	0	0	0	1	1	0	2	0	0	0	0	0	0	2	1	2	1	1	1	1	1	1	1	1	0	1	1	0
DR_ENSDARP00000002605	0	1	1	0	0	0	0	0	1	0	1	0	1	1	0	0	1	2	1	0	0	0	0	1	0	0	1	1	1
DR_ENSDARP00000002609	2	1	1	2	1	1	1	0	1	1	1	0	1	1	0	1	1	0	0	0	0	1	1	1	1	1	1	1	1
DR_ENSDARP00000002618	2	0	0	1	1	0	0	0	0	0	0	0	2	1	1	1	1	2	0	0	0	0	1	1	1	0	1	1	1
DR_ENSDARP00000002634	0	0	0	0	0	0	0	0	0	0	0	0	0	0	0	0	0	0	0	0	0	0	0	0	0	0	1	1	0
DR_ENSDARP00000002635	1	2	0	1	1	1	1	1	2	1	2	1	2	2	2	1	1	0	0	0	0	1	0	0	0	0	1	1	1
DR_ENSDARP00000002650	2	0	2	0	0	0	0	1	0	0	0	0	0	0	0	0	1	1	0	0	0	0	1	0	0	0	1	1	1
DR_ENSDARP00000002686	0	0	0	0	0	0	0	0	0	0	0	0	0	0	0	0	0	2	0	0	0	0	0	0	0	0	1	1	0
DR_ENSDARP00000002692	0	0	0	0	0	0	0	0	0	0	0	0	0	0	0	0	0	1	0	0	0	0	0	0	0	0	1	1	1
DR_ENSDARP00000002697	0	0	0	0	0	0	0	0	0	0	0	0	0	0	0	0	0	2	0	0	0	0	0	0	0	0	1	1	1
DR_ENSDARP00000002714	1	0	1	2	0	1	0	0	2	1	1	1	1	2	1	0	2	0	1	0	0	1	1	1	0	1	1	1	0
DR_ENSDARP00000002722	0	0	0	1	0	0	1	1	1	1	0	1	1	0	0	1	2	2	1	1	1	0	0	0	1	1	0	1	1
DR_ENSDARP00000002745	0	0	0	0	0	2	1	0	2	0	0	0	1	2	1	0	0	2	1	0	1	0	1	0	0	0	1	1	1
DR_ENSDARP00000002746	0	0	0	0	1	0	0	0	1	1	0	1	0	0	1	1	0	0	0	0	0	0	1	0	0	0	1	1	1
DR_ENSDARP00000002747	0	2	0	1	1	1	1	1	1	1	1	1	1	1	1	1	0	2	0	1	1	1	1	0	1	1	1	1	1
DR_ENSDARP00000002761	1	1	2	1	2	1	0	1	1	1	0	1	1	0	1	0	0	2	1	1	1	0	1	1	1	1	1	1	0
DR_ENSDARP00000002767	0	0	0	0	0	0	0	0	0	0	0	0	0	0	0	0	0	1	0	0	0	0	0	0	0	0	0	1	1
DR_ENSDARP00000002773	0	0	1	1	2	2	0	1	0	0	0	0	0	2	0	0	1	2	0	0	0	0	1	0	1	1	1	1	1
DR_ENSDARP00000002775	0	0	0	0	0	1	0	0	0	0	0	0	0	0	2	0	0	0	0	0	0	0	0	0	0	0	1	1	0
DR_ENSDARP00000002787	0	0	0	0	0	0	0	0	0	0	0	0	0	0	0	0	0	1	0	0	0	0	0	0	0	0	1	1	0
DR_ENSDARP00000002791	0	0	0	0	0	0	0	0	2	2	0	0	1	0	1	0	0	1	0	1	1	1	0	1	0	0	1	1	0
DR_ENSDARP00000002797	0	0	1	0	0	0	0	0	0	0	0	0	0	0	0	0	0	1	0	0	0	0	0	0	0	0	1	1	1
DR_ENSDARP00000002813	2	0	1	0	0	0	0	0	1	0	0	0	0	0	0	0	0	2	0	1	0	0	0	0	0	0	1	1	1
DR_ENSDARP00000002817	0	0	1	0	0	0	0	0	0	0	0	0	1	0	0	0	0	1	0	0	0	0	0	0	0	0	0	1	0
DR_ENSDARP00000002818	2	0	1	0	2	1	0	0	0	1	1	0	0	1	1	0	1	0	0	0	0	1	0	1	0	0	1	1	1
DR_ENSDARP00000002825	1	1	1	1	2	1	1	1	1	2	2	1	1	2	1	1	2	0	1	1	1	1	1	0	1	1	1	1	1
DR_ENSDARP00000002837	0	0	0	0	0	0	0	0	0	0	0	1	0	0	0	0	0	2	0	0	0	0	0	0	0	0	1	1	1
DR_ENSDARP00000002844	1	0	1	0	1	1	0	1	1	1	2	2	1	2	0	1	1	1	0	1	0	0	1	0	1	1	1	1	1
DR_ENSDARP00000002848	0	0	0	0	0	0	0	0	0	0	0	0	0	0	0	0	0	0	0	0	0	0	0	0	0	0	1	1	0
DR_ENSDARP00000002858	2	0	1	0	2	0	0	0	0	0	0	0	0	0	0	0	0	0	0	0	0	0	0	0	0	0	1	1	0
DR_ENSDARP00000002874	0	0	1	1	1	1	1	1	1	0	1	1	1	1	0	1	1	1	0	0	1	0	1	0	1	1	1	1	1
DR_ENSDARP00000002886	0	0	2	1	0	1	0	0	0	0	0	1	0	0	0	0	1	1	0	0	0	0	0	1	1	1	0	1	1
DR_ENSDARP00000002893	0	0	0	0	0	2	1	0	0	0	0	0	0	0	0	0	0	2	1	0	0	0	0	0	0	0	1	1	1
DR_ENSDARP00000002900	0	0	0	1	0	0	0	0	1	2	0	0	0	0	1	0	0	0	0	0	0	0	0	0	0	0	1	1	1
DR_ENSDARP00000002926	0	0	0	0	2	0	1	1	2	1	0	0	1	2	0	1	0	1	0	0	0	0	0	1	0	0	1	1	1
DR_ENSDARP00000002932	0	0	1	0	1	1	0	1	1	0	0	0	1	0	0	1	0	0	0	0	0	0	0	0	0	0	1	0	1
DR_ENSDARP00000002935	1	1	0	2	0	0	1	0	0	0	0	0	0	2	0	0	2	0	1	1	0	0	0	0	1	1	1	1	1
DR_ENSDARP00000002939	0	0	1	0	0	1	0	0	1	1	0	0	0	0	1	0	0	1	0	0	0	0	0	0	0	0	1	1	1
DR_ENSDARP00000002941	0	0	0	0	2	0	0	0	0	0	0	1	0	0	0	0	0	1	0	0	0	0	0	0	0	0	1	1	0
DR_ENSDARP00000002944	0	0	0	1	1	1	0	0	0	1	0	0	1	0	0	0	0	1	1	0	1	0	0	0	0	0	1	1	1
DR_ENSDARP00000002953	0	0	0	0	0	0	0	0	0	0	1	1	1	0	0	2	0	1	0	0	1	0	0	0	0	0	1	1	1
DR_ENSDARP00000002973	0	0	1	1	1	1	0	0	1	0	0	2	1	1	0	2	0	0	0	0	0	0	0	1	0	0	1	1	1
DR_ENSDARP00000002982	0	0	0	0	0	1	0	0	1	1	0	2	0	0	1	0	0	0	0	0	0	0	1	1	0	0	1	1	1
DR_ENSDARP00000002983	1	0	1	0	1	0	0	0	0	0	0	0	0	1	0	0	0	0	0	0	0	0	0	0	0	0	1	1	1
DR_ENSDARP00000002994	0	0	0	0	1	1	2	0	2	2	0	1	2	0	1	2	2	1	0	0	0	0	0	0	0	0	1	0	1
DR_ENSDARP00000003004	1	1	1	1	1	1	1	1	1	1	0	1	1	2	1	1	1	0	1	1	0	1	0	1	1	1	1	1	1
DR_ENSDARP00000003013	2	1	1	2	0	2	0	2	0	1	0	0	1	2	1	1	2	2	0	0	1	1	0	0	1	0	1	1	1
DR_ENSDARP00000003030	1	0	2	1	2	0	0	1	0	1	2	1	0	0	0	1	0	2	0	0	0	0	1	0	0	0	1	1	0
DR_ENSDARP00000003032	1	1	1	1	1	2	1	1	1	2	1	1	1	0	1	0	1	2	1	1	0	1	1	0	0	1	1	1	1
DR_ENSDARP00000003036	1	1	2	0	2	1	0	1	2	1	1	1	1	1	1	1	1	0	0	1	0	1	0	1	1	1	1	1	1
DR_ENSDARP00000003038	2	0	1	0	1	0	0	1	0	0	0	0	0	0	0	0	0	1	0	0	1	0	0	1	0	0	1	1	0
DR_ENSDARP00000003041	0	2	1	0	0	0	1	1	2	1	0	0	1	1	2	1	1	0	0	0	0	0	0	0	0	0	0	1	0
DR_ENSDARP00000003051	0	0	0	1	0	0	0	0	0	0	0	0	0	0	0	0	0	2	0	0	0	0	0	0	0	0	1	1	1
DR_ENSDARP00000003059	2	1	0	0	1	0	0	2	1	1	0	0	2	2	0	2	0	0	0	0	0	0	0	0	0	0	1	1	1
DR_ENSDARP00000003078	0	1	0	0	0	1	0	1	0	0	0	0	1	1	0	0	1	1	0	0	0	0	0	0	0	0	1	1	1
DR_ENSDARP00000003080	2	0	1	1	1	1	0	0	1	0	0	0	1	0	0	1	0	2	0	0	0	0	1	0	0	0	1	1	1
DR_ENSDARP00000003084	1	0	0	0	0	0	0	0	0	1	0	0	0	0	1	1	0	1	0	0	0	0	0	0	0	0	1	0	1
DR_ENSDARP00000003101	0	0	2	2	1	0	1	2	1	0	0	0	1	0	1	0	1	1	0	0	0	1	0	1	1	0	1	1	0
DR_ENSDARP00000003103	0	0	0	0	0	0	0	0	0	0	0	0	0	0	0	0	0	1	0	0	0	0	0	0	0	0	1	1	1
DR_ENSDARP00000003107	1	0	2	0	0	1	0	0	1	1	0	1	2	0	1	0	0	1	0	1	0	1	1	1	1	1	1	1	1
DR_ENSDARP00000003120	1	1	0	1	1	1	1	0	1	2	1	2	2	2	1	2	1	1	1	1	1	1	1	1	1	1	1	1	1
DR_ENSDARP00000003126	0	0	0	0	0	0	0	0	0	0	0	0	0	1	0	0	0	1	0	1	1	0	0	0	0	0	1	1	1
DR_ENSDARP00000003132	1	1	0	0	0	0	0	0	0	1	0	1	0	0	0	1	0	2	1	0	0	0	1	0	0	0	1	1	1
DR_ENSDARP00000003150	1	0	1	1	2	2	1	2	2	1	0	2	0	2	2	1	2	2	0	1	1	1	1	1	1	0	0	1	1
DR_ENSDARP00000003152	1	0	0	0	0	1	0	0	0	0	0	0	0	0	0	0	1	1	0	0	0	0	1	0	0	1	1	1	1
DR_ENSDARP00000003154	1	0	1	0	0	0	0	0	0	0	0	0	0	0	0	0	0	1	0	0	0	0	1	0	1	0	1	1	1
DR_ENSDARP00000003161	0	0	0	0	0	0	0	0	0	0	0	1	2	0	0	1	0	1	0	0	0	0	0	0	0	0	1	1	1
DR_ENSDARP00000003163	1	1	0	1	1	1	1	1	1	2	0	2	2	1	2	1	2	0	0	1	1	1	1	1	1	1	1	1	1
DR_ENSDARP00000003167	1	2	0	1	1	2	1	0	1	1	0	1	0	2	1	1	0	1	1	1	1	1	0	1	1	1	1	1	1
DR_ENSDARP00000003173	0	1	0	1	1	1	1	0	1	2	1	2	0	1	2	2	1	0	1	1	1	1	1	1	1	1	1	1	1
DR_ENSDARP00000003177	1	0	0	1	0	1	1	1	1	0	0	0	2	0	0	0	0	0	1	1	0	0	1	1	0	0	1	1	1
DR_ENSDARP00000003188	0	1	1	0	0	0	0	0	0	1	0	0	1	0	0	0	1	2	1	1	0	1	0	0	0	0	1	1	1
DR_ENSDARP00000003197	0	0	0	0	0	0	0	0	0	0	0	0	0	0	0	0	1	2	1	0	0	0	0	0	0	0	1	1	1
DR_ENSDARP00000003198	0	0	1	2	2	1	1	0	2	2	0	0	0	2	1	1	0	1	0	1	1	1	0	1	0	0	1	1	1
DR_ENSDARP00000003221	1	1	1	1	2	1	2	2	2	1	1	1	1	2	1	1	1	0	1	0	1	1	1	1	1	1	1	1	1
DR_ENSDARP00000003222	1	1	2	1	2	2	1	2	1	2	2	2	1	1	2	1	1	1	1	1	1	1	1	1	1	0	1	1	0
DR_ENSDARP00000003234	1	0	0	2	1	2	2	2	2	2	0	0	2	1	1	0	1	1	1	1	1	1	0	0	1	1	1	1	1
DR_ENSDARP00000003237	1	2	2	1	0	2	0	0	2	1	0	2	2	1	0	0	0	2	1	0	0	1	0	1	1	0	1	1	1
DR_ENSDARP00000003248	0	0	0	0	0	0	0	0	0	0	0	0	0	0	0	0	0	0	0	0	0	0	0	0	0	0	1	1	0
DR_ENSDARP00000003250	1	1	1	2	0	1	1	2	2	1	0	0	2	2	1	1	2	1	0	0	0	0	0	0	1	0	1	1	1
DR_ENSDARP00000003264	1	0	0	0	1	1	0	0	0	1	0	0	0	1	0	0	1	1	0	0	0	0	0	0	0	0	1	1	1
DR_ENSDARP00000003269	0	0	0	2	0	1	0	1	2	0	0	0	0	0	0	0	0	1	0	1	1	0	0	0	1	1	1	1	1
DR_ENSDARP00000003276	0	0	0	1	0	0	0	0	2	0	1	0	1	0	0	0	1	2	1	0	0	0	0	0	0	0	1	1	1
DR_ENSDARP00000003281	1	1	0	1	2	1	1	2	1	1	0	1	0	0	1	1	1	1	0	0	0	0	0	0	0	0	1	1	1
DR_ENSDARP00000003282	0	0	0	0	0	0	0	0	0	0	0	0	0	0	0	0	0	0	0	0	0	0	1	0	0	0	1	1	1
DR_ENSDARP00000003288	2	2	0	1	1	1	0	2	2	0	1	0	0	1	1	2	2	1	1	1	1	1	1	1	1	1	1	1	1
DR_ENSDARP00000003298	2	1	1	1	0	1	0	0	2	0	1	1	2	0	2	0	2	1	1	1	1	0	0	0	1	0	0	1	1
DR_ENSDARP00000003302	0	0	0	2	0	2	1	1	0	1	0	1	1	0	1	1	2	2	0	0	0	0	0	0	0	1	1	1	1
DR_ENSDARP00000003308	1	1	1	2	0	2	1	2	1	1	1	0	2	2	1	1	0	2	1	1	0	0	1	1	1	1	1	1	1
DR_ENSDARP00000003318	0	1	1	0	0	1	1	1	0	0	0	1	1	1	0	1	0	0	1	1	1	1	0	0	1	0	1	1	1
DR_ENSDARP00000003320	0	0	0	0	2	0	0	0	0	0	0	2	0	0	0	0	0	1	0	0	0	0	0	0	0	0	1	1	0
DR_ENSDARP00000003321	1	1	1	0	1	1	2	2	2	2	2	0	2	2	1	1	2	1	1	0	1	1	1	1	1	1	1	1	1
DR_ENSDARP00000003339	0	0	0	0	0	0	0	0	0	0	0	0	0	0	0	0	0	0	0	0	0	0	0	0	0	0	1	1	1
DR_ENSDARP00000003344	0	0	0	0	0	0	0	0	0	0	0	0	0	1	0	0	1	1	0	0	1	1	0	0	0	0	1	1	0
DR_ENSDARP00000003352	1	0	1	1	2	1	2	2	1	2	0	0	1	1	2	1	2	1	0	0	0	0	0	1	0	0	1	1	1
DR_ENSDARP00000003357	0	0	1	0	0	0	0	0	0	0	1	0	0	0	0	0	0	0	0	0	0	1	1	0	1	0	1	1	1
DR_ENSDARP00000003359	1	1	1	1	0	2	1	1	2	2	1	1	2	1	1	1	0	0	1	1	1	1	0	1	1	1	1	1	1
DR_ENSDARP00000003360	0	0	0	0	0	0	1	0	0	0	0	0	0	0	0	0	0	2	0	0	0	0	0	0	0	0	1	1	1
DR_ENSDARP00000003362	0	1	0	1	1	0	0	1	1	0	1	0	0	1	1	2	0	1	0	0	0	0	0	1	0	0	1	1	1
DR_ENSDARP00000003372	0	0	0	1	0	1	0	1	0	0	0	1	1	2	1	0	1	0	1	1	1	1	0	1	1	1	1	1	1
DR_ENSDARP00000003376	0	0	0	0	0	0	0	0	0	0	0	0	0	0	1	0	0	0	0	0	1	1	0	0	0	1	0	1	1
DR_ENSDARP00000003379	0	0	0	2	0	0	0	0	0	0	0	0	0	0	0	0	0	1	0	0	0	1	0	0	0	0	1	1	1
DR_ENSDARP00000003380	0	0	0	1	0	0	0	2	1	1	0	0	2	1	2	2	0	2	1	0	1	1	0	0	1	1	1	1	1
DR_ENSDARP00000003389	1	1	0	1	0	0	1	0	2	2	1	1	1	1	1	0	0	1	1	0	0	1	1	1	1	1	1	1	1
DR_ENSDARP00000003397	0	0	0	2	0	0	1	1	0	0	0	0	0	1	2	0	2	1	0	0	1	0	0	0	1	0	1	1	0
DR_ENSDARP00000003398	2	0	1	1	0	1	1	0	0	1	0	0	1	0	0	0	0	2	0	0	0	1	1	0	0	0	1	1	0
DR_ENSDARP00000003403	0	0	0	0	0	0	0	0	0	1	0	0	1	2	2	1	1	1	1	1	1	0	0	0	0	1	1	1	1
DR_ENSDARP00000003409	2	2	0	2	2	2	1	1	2	1	1	0	2	2	2	1	2	2	0	1	1	1	1	0	1	1	1	1	1
DR_ENSDARP00000003411	1	0	0	1	1	1	2	1	1	0	0	1	1	1	1	1	1	2	0	0	0	1	0	0	0	0	1	1	1
DR_ENSDARP00000003412	1	0	0	1	1	1	1	0	1	0	0	1	0	0	0	1	1	2	1	1	0	1	0	1	1	0	1	1	1
DR_ENSDARP00000003415	1	2	0	2	1	2	2	1	2	2	1	0	2	2	2	2	1	2	1	1	1	1	0	0	1	0	1	1	0
DR_ENSDARP00000003429	0	0	2	0	0	0	0	0	0	0	0	0	0	0	0	0	0	2	0	0	0	0	0	0	0	0	1	1	1
DR_ENSDARP00000003432	0	0	0	0	0	1	0	0	0	0	1	1	1	0	1	1	1	1	0	0	1	0	1	1	0	0	1	1	1
DR_ENSDARP00000003433	1	0	0	1	0	0	0	2	0	0	1	2	0	2	2	0	2	1	0	0	1	1	0	0	1	0	1	1	1
DR_ENSDARP00000003450	0	0	0	0	0	0	0	0	0	0	0	0	0	0	0	0	0	0	0	0	0	0	0	0	0	0	0	1	0
DR_ENSDARP00000003452	2	0	1	1	2	0	0	0	0	1	2	0	1	0	0	0	0	2	1	1	1	0	0	0	1	0	1	1	1
DR_ENSDARP00000003459	0	0	0	0	0	0	0	0	0	0	0	0	0	0	0	0	0	2	0	0	0	0	0	1	0	0	1	1	1
DR_ENSDARP00000003468	1	0	2	0	2	2	1	1	0	2	1	0	2	1	0	1	0	1	1	1	0	1	1	1	1	1	1	1	1
DR_ENSDARP00000003481	1	0	2	1	0	1	0	0	0	2	1	0	1	2	2	0	1	2	0	0	0	0	0	0	0	0	1	1	1
DR_ENSDARP00000003485	0	0	0	0	1	0	0	0	0	0	0	0	0	0	0	0	0	2	0	0	0	0	0	0	0	0	1	1	1
DR_ENSDARP00000003488	1	1	2	0	1	0	0	0	1	0	1	2	2	0	0	2	0	0	0	1	0	1	0	0	1	1	0	0	1
DR_ENSDARP00000003494	0	0	1	0	2	0	0	0	0	0	0	2	1	1	0	0	0	1	0	1	0	0	0	0	0	0	1	1	1
DR_ENSDARP00000003498	0	0	1	0	0	0	0	0	0	0	0	1	0	1	0	0	0	1	0	0	0	0	0	1	0	0	1	1	1
DR_ENSDARP00000003519	1	1	2	2	1	2	2	1	2	2	1	0	2	1	1	1	2	1	1	1	1	0	1	0	1	1	1	1	1
DR_ENSDARP00000003520	1	0	0	1	0	0	1	2	1	1	1	0	0	1	0	0	0	1	1	1	1	1	0	0	0	1	1	1	1
DR_ENSDARP00000003524	0	0	0	0	0	0	0	0	0	0	0	0	0	0	0	0	0	0	0	0	0	0	0	0	0	0	1	1	0
DR_ENSDARP00000003525	0	0	0	0	0	0	0	0	0	0	0	0	0	0	0	0	0	1	0	0	0	0	0	0	0	0	1	1	0
DR_ENSDARP00000003530	1	1	0	1	0	1	0	1	0	2	0	0	0	1	1	1	1	0	0	1	1	1	0	1	0	0	1	1	0
DR_ENSDARP00000003564	1	0	0	0	0	1	0	0	0	0	0	1	1	0	0	1	0	0	1	0	0	0	0	1	0	0	1	1	1
DR_ENSDARP00000003565	0	1	0	0	1	0	1	0	0	2	1	2	0	0	1	0	1	1	0	0	0	0	0	0	0	1	1	1	1
DR_ENSDARP00000003571	0	0	0	0	0	1	0	1	2	1	0	1	1	1	2	0	1	1	1	0	0	1	1	1	1	1	1	1	0
DR_ENSDARP00000003598	0	1	2	2	2	1	1	2	2	2	0	2	2	2	1	2	2	2	1	1	0	0	1	0	1	1	1	1	1
DR_ENSDARP00000003601	1	1	1	0	0	0	1	2	0	1	1	0	1	1	0	1	1	0	0	1	1	1	0	0	0	0	1	1	0
DR_ENSDARP00000003616	0	0	1	0	0	0	0	0	0	0	1	1	0	0	0	1	0	1	0	0	0	0	1	0	0	0	1	1	1
DR_ENSDARP00000003622	2	1	0	0	0	2	2	0	2	1	0	0	2	2	1	1	2	1	1	0	1	1	0	0	1	1	1	1	1
DR_ENSDARP00000003625	0	0	0	0	0	0	0	0	0	0	0	0	0	0	0	0	0	0	0	0	0	0	0	0	0	0	1	1	1
DR_ENSDARP00000003629	1	2	1	2	1	2	2	2	2	2	1	0	0	2	2	1	0	0	0	0	1	0	0	0	0	0	1	0	1
DR_ENSDARP00000003641	1	0	1	1	1	1	1	2	0	1	2	1	0	1	1	0	2	1	0	0	0	0	0	1	0	0	1	1	0
DR_ENSDARP00000003646	0	0	1	2	1	0	0	0	0	0	1	0	0	0	2	0	1	0	0	0	0	1	0	0	0	0	0	1	0
DR_ENSDARP00000003648	0	2	0	2	1	1	0	2	2	1	1	1	2	2	0	1	2	2	1	1	1	0	1	1	1	1	1	1	1
DR_ENSDARP00000003654	1	1	1	1	2	1	2	1	1	1	1	1	1	1	1	1	1	0	0	0	0	0	0	1	0	1	1	1	0
DR_ENSDARP00000003663	0	0	0	2	2	1	0	2	1	0	2	1	0	0	0	0	2	1	0	1	0	0	0	0	0	0	1	1	1
DR_ENSDARP00000003665	0	0	2	0	0	1	0	0	0	0	2	2	0	1	1	0	0	2	1	0	0	0	1	1	0	0	1	1	1
DR_ENSDARP00000003666	1	2	0	1	0	0	1	1	0	1	0	1	0	0	2	0	1	1	0	0	0	0	0	0	0	0	1	1	1
DR_ENSDARP00000003671	0	0	0	0	1	0	0	0	1	0	0	1	1	0	0	0	1	1	0	0	0	0	1	0	0	0	1	1	0
DR_ENSDARP00000003682	0	0	0	0	0	0	0	0	1	0	0	0	0	0	0	0	1	0	0	0	0	0	0	0	0	0	1	1	0
DR_ENSDARP00000003684	0	0	0	0	0	0	0	0	0	0	0	0	0	0	0	0	0	1	0	0	0	0	1	0	0	0	1	1	1
DR_ENSDARP00000003700	0	1	1	1	0	0	0	1	1	1	0	1	0	1	1	0	1	0	0	0	0	0	1	1	0	1	1	1	1
DR_ENSDARP00000003705	0	0	0	1	0	0	0	1	1	0	0	1	1	0	1	1	0	1	1	1	0	0	1	1	1	1	1	1	1
DR_ENSDARP00000003709	0	0	1	1	0	1	0	1	1	0	1	1	1	1	1	1	1	1	0	0	0	1	0	0	0	1	1	1	0
DR_ENSDARP00000003715	0	0	0	1	2	1	0	0	1	1	0	0	1	0	0	1	0	0	1	0	1	0	0	0	0	0	1	1	1
DR_ENSDARP00000003721	0	1	0	2	0	2	1	1	2	1	0	0	1	0	1	1	0	1	1	1	0	0	0	0	0	0	1	1	1
DR_ENSDARP00000003738	2	1	1	1	0	1	1	1	0	1	0	0	0	1	1	1	1	2	0	0	0	0	0	0	0	0	1	1	1
DR_ENSDARP00000003744	0	2	0	1	1	1	0	0	1	1	2	0	1	2	2	2	2	2	1	0	1	1	0	1	1	0	1	1	1
DR_ENSDARP00000003749	2	1	1	2	1	1	0	2	2	2	1	0	0	2	0	2	2	2	0	1	0	0	0	0	1	0	1	1	1
DR_ENSDARP00000003766	0	0	2	0	1	1	0	0	1	0	0	0	0	0	0	0	0	0	0	0	0	0	0	1	1	0	1	1	1
DR_ENSDARP00000003782	1	0	1	1	1	2	1	0	2	2	0	0	1	0	1	0	0	0	0	0	1	0	0	0	0	0	1	1	1
DR_ENSDARP00000003786	0	0	0	0	0	1	0	1	1	0	1	0	2	0	1	1	0	1	0	0	0	0	1	0	0	1	1	1	1
DR_ENSDARP00000003788	0	2	0	0	1	2	0	2	2	0	0	0	0	2	0	2	0	1	1	1	1	1	0	1	1	1	1	1	1
DR_ENSDARP00000003802	0	0	0	0	0	0	1	0	0	0	0	0	0	0	0	0	0	1	0	0	0	0	0	0	0	0	1	1	1
DR_ENSDARP00000003809	0	0	0	0	0	0	0	0	0	0	0	0	0	0	0	0	0	1	0	0	0	1	0	0	0	0	1	1	1
DR_ENSDARP00000003814	1	1	2	0	0	1	0	0	1	1	1	0	1	0	0	2	2	1	0	1	0	1	0	0	1	0	1	1	1
DR_ENSDARP00000003819	0	0	0	0	0	0	0	0	0	0	0	0	0	0	0	0	0	0	0	0	0	0	0	0	0	0	1	1	0
DR_ENSDARP00000003828	1	0	2	0	1	0	0	0	0	0	0	0	0	0	0	0	0	1	0	0	0	0	0	0	0	0	1	1	0
DR_ENSDARP00000003829	0	0	0	0	1	0	0	0	0	1	0	1	0	0	0	0	0	0	0	0	0	1	0	0	0	0	1	1	1
DR_ENSDARP00000003841	0	0	0	1	0	1	0	1	0	0	0	1	0	1	1	0	1	1	0	0	0	0	0	0	1	0	1	1	1
DR_ENSDARP00000003845	1	1	0	0	1	2	1	1	2	0	0	1	0	2	1	0	1	1	1	1	1	1	0	1	0	1	1	1	1
DR_ENSDARP00000003850	1	0	0	0	1	0	0	0	0	0	0	0	0	0	0	0	1	0	1	0	0	0	1	0	0	0	1	1	1
DR_ENSDARP00000003871	1	0	2	0	0	0	0	0	0	0	0	0	0	0	0	0	0	1	0	0	0	0	1	0	0	0	1	1	1
DR_ENSDARP00000003875	0	0	1	1	0	1	0	0	1	1	1	1	1	1	1	1	0	1	1	1	1	1	1	1	0	1	1	1	1
DR_ENSDARP00000003884	2	1	1	1	0	1	1	1	1	1	1	1	1	2	2	2	1	2	0	1	1	1	0	1	1	1	1	1	1
DR_ENSDARP00000003894	1	2	2	2	2	1	1	1	0	2	1	2	1	2	1	1	2	2	1	1	1	1	1	0	1	1	1	1	1
DR_ENSDARP00000003902	0	0	0	2	2	0	0	1	1	0	0	1	1	1	2	0	2	1	0	0	0	1	0	0	0	1	1	1	1
DR_ENSDARP00000003905	0	0	0	0	0	0	0	0	0	0	0	0	0	0	0	0	0	1	0	0	0	0	0	0	0	0	1	1	0
DR_ENSDARP00000003925	1	0	0	1	0	0	0	0	1	1	1	1	0	0	1	0	2	2	0	0	0	0	1	0	1	0	1	1	1
DR_ENSDARP00000003928	0	0	0	0	0	0	0	0	0	0	0	1	0	0	0	0	0	2	0	0	0	0	0	0	0	0	1	1	0
DR_ENSDARP00000003949	0	2	0	1	1	2	2	2	2	1	1	0	2	2	1	1	2	2	1	1	1	1	1	1	1	1	1	1	0
DR_ENSDARP00000003956	1	1	0	2	1	1	1	1	2	1	2	0	2	1	1	1	1	2	0	1	1	1	1	0	1	1	1	1	1
DR_ENSDARP00000003969	0	0	0	1	0	1	1	0	0	0	0	1	1	0	2	1	0	2	1	0	0	1	0	0	0	1	1	1	1
DR_ENSDARP00000003978	0	1	0	1	0	2	1	0	2	1	0	0	1	1	1	0	0	1	1	1	1	1	0	0	1	1	1	1	1
DR_ENSDARP00000003984	0	0	0	0	0	0	0	0	0	0	0	0	0	0	0	0	0	2	0	0	0	0	0	0	0	0	1	1	0
DR_ENSDARP00000003991	2	1	0	2	1	2	1	2	1	1	0	1	0	2	2	1	1	2	0	1	1	1	1	1	0	0	1	1	1
DR_ENSDARP00000004006	1	0	1	0	0	0	0	1	0	0	1	1	1	1	1	0	0	0	0	0	0	0	1	0	0	0	1	1	1
DR_ENSDARP00000004008	0	2	0	1	1	2	2	0	1	1	0	1	2	2	0	1	0	0	1	0	1	1	0	0	1	1	1	1	0
DR_ENSDARP00000004016	0	0	0	1	1	0	0	0	1	0	0	1	0	1	0	1	1	2	1	1	1	0	0	0	0	1	1	1	1
DR_ENSDARP00000004018	0	0	0	1	0	0	0	0	0	0	1	0	0	1	0	0	2	2	0	1	0	1	0	1	0	0	1	1	1
DR_ENSDARP00000004030	2	1	2	1	1	0	1	2	0	1	0	1	1	0	1	0	0	0	0	1	1	1	1	0	1	1	1	1	1
DR_ENSDARP00000004047	0	1	0	1	0	0	1	0	2	0	0	0	2	0	1	0	0	0	0	0	0	0	0	0	0	1	1	1	1
DR_ENSDARP00000004055	1	1	1	2	1	1	1	1	1	1	2	1	0	2	0	1	1	0	1	1	1	1	0	0	0	0	1	1	0
DR_ENSDARP00000004083	1	0	0	1	0	2	2	2	2	2	0	0	2	2	2	0	1	1	1	1	1	1	0	1	1	1	1	1	1
DR_ENSDARP00000004107	2	0	0	0	0	0	0	0	0	0	0	0	0	0	0	0	0	1	0	0	0	1	0	0	0	1	1	1	1
DR_ENSDARP00000004126	0	0	0	0	2	1	0	0	0	0	0	0	0	0	0	0	0	0	0	0	0	0	0	0	0	0	1	1	0
DR_ENSDARP00000004127	1	1	1	1	1	1	1	1	1	1	1	1	1	1	1	0	1	2	1	0	0	0	1	0	0	0	1	1	1
DR_ENSDARP00000004133	0	1	0	1	0	1	1	0	0	0	0	0	0	0	2	0	1	2	1	1	1	0	1	1	1	1	1	1	1
DR_ENSDARP00000004139	1	0	0	2	2	0	0	0	2	2	1	0	2	2	0	2	0	2	0	1	0	1	0	1	0	1	1	1	1
DR_ENSDARP00000004144	0	2	1	1	1	1	1	2	1	1	1	0	1	1	2	1	2	1	1	1	1	1	0	0	1	1	1	1	1
DR_ENSDARP00000004149	0	0	0	0	0	1	0	2	2	0	0	0	2	1	1	1	0	1	0	0	0	0	0	1	0	0	1	1	0
DR_ENSDARP00000004153	1	0	1	1	2	1	0	0	2	1	1	1	1	0	1	0	0	2	0	1	0	0	1	1	1	0	1	1	1
DR_ENSDARP00000004158	0	0	0	0	0	1	0	1	1	0	0	0	0	1	0	0	1	2	1	0	0	0	0	0	0	1	1	1	1
DR_ENSDARP00000004160	1	0	0	1	1	0	0	0	0	2	0	2	1	1	0	1	0	1	0	1	0	0	0	0	1	0	1	1	1
DR_ENSDARP00000004163	0	0	1	1	0	2	0	0	2	1	0	0	1	1	1	2	1	1	0	1	1	1	1	1	0	1	1	1	1
DR_ENSDARP00000004176	2	1	0	0	0	2	2	2	2	2	0	0	2	2	2	2	2	1	1	1	1	1	0	0	1	1	1	1	1
DR_ENSDARP00000004179	1	1	0	2	0	1	0	2	1	0	2	1	0	1	1	0	0	2	1	0	1	1	1	0	1	1	1	0	1
DR_ENSDARP00000004190	0	0	0	0	0	0	0	0	0	0	0	0	0	0	0	0	0	0	0	0	0	0	0	1	0	0	1	1	1
DR_ENSDARP00000004202	1	1	2	1	2	0	0	1	2	1	0	2	0	1	0	1	2	0	1	0	1	0	1	1	0	0	1	1	1
DR_ENSDARP00000004205	0	0	0	0	0	0	0	0	0	0	0	2	0	0	0	0	0	0	1	0	0	0	1	0	0	0	1	1	0
DR_ENSDARP00000004210	0	1	1	2	0	1	0	0	1	1	0	0	1	0	1	0	2	1	0	0	0	1	0	0	0	0	1	1	0
DR_ENSDARP00000004218	0	0	0	0	0	0	0	0	1	0	0	0	0	0	0	0	0	2	0	0	0	0	0	0	0	0	1	1	1
DR_ENSDARP00000004223	1	1	1	2	2	1	2	1	2	1	1	2	2	1	2	1	1	2	1	1	1	1	0	0	1	0	1	1	1
DR_ENSDARP00000004227	0	0	0	0	0	1	0	1	0	0	0	0	0	0	0	0	0	0	0	0	0	0	0	0	0	1	1	1	0
DR_ENSDARP00000004236	1	2	2	1	2	2	2	2	2	2	2	2	2	2	2	1	2	2	1	1	1	1	1	1	0	1	1	1	1
DR_ENSDARP00000004251	0	0	0	0	0	0	0	0	2	0	0	2	0	2	0	1	0	0	0	0	1	0	0	0	0	0	0	1	1
DR_ENSDARP00000004270	0	0	0	0	0	0	0	0	1	0	0	0	0	0	0	1	0	1	0	0	0	1	0	0	0	0	1	1	0
DR_ENSDARP00000004276	0	0	0	2	0	2	0	0	1	0	0	0	1	2	1	0	0	2	1	0	1	0	0	0	0	1	1	1	1
DR_ENSDARP00000004281	0	0	0	0	0	2	0	1	2	1	2	2	0	1	0	0	0	2	0	0	0	1	1	0	1	0	1	1	1
DR_ENSDARP00000004283	0	0	0	0	0	0	0	0	0	0	0	0	0	0	0	0	0	0	0	0	0	0	0	0	0	0	1	1	0
DR_ENSDARP00000004298	0	0	0	1	0	2	1	1	1	2	0	0	0	0	2	0	0	1	1	0	0	1	0	1	0	1	0	1	1
DR_ENSDARP00000004307	0	0	0	0	0	0	0	0	0	0	0	0	0	0	0	0	0	0	0	0	0	0	0	0	0	0	0	1	1
DR_ENSDARP00000004325	0	0	1	1	0	0	0	0	2	0	2	2	0	0	0	1	2	0	0	0	0	0	1	0	0	1	1	1	1
DR_ENSDARP00000004327	0	1	2	1	1	1	2	2	0	1	1	1	1	1	1	0	2	2	1	1	1	1	0	1	1	1	0	1	1
DR_ENSDARP00000004329	1	2	2	2	2	2	1	2	1	0	1	0	2	2	2	2	2	2	1	1	1	1	1	1	0	1	1	1	1
DR_ENSDARP00000004350	0	0	0	2	0	1	1	1	1	0	1	2	1	0	1	0	1	1	1	1	1	1	0	0	1	1	1	1	1
DR_ENSDARP00000004352	2	0	2	2	1	1	2	0	2	0	2	1	2	0	2	1	0	2	1	1	1	1	1	0	1	1	1	1	0
DR_ENSDARP00000004376	0	2	0	0	0	0	0	0	0	0	0	0	1	1	0	0	0	0	1	0	1	0	0	0	0	0	1	1	1
DR_ENSDARP00000004394	0	0	0	0	0	0	1	0	0	0	0	1	0	0	0	0	0	0	0	0	0	0	0	0	0	0	1	1	0
DR_ENSDARP00000004404	0	0	1	2	2	0	1	2	0	2	2	2	2	2	2	0	2	1	0	0	1	1	0	1	0	1	0	1	1
DR_ENSDARP00000004412	0	1	0	1	0	0	0	0	0	0	0	0	0	0	0	0	1	2	1	1	0	0	0	0	0	0	1	1	0
DR_ENSDARP00000004431	0	0	0	0	0	0	0	0	0	0	0	1	0	0	0	1	0	2	0	0	0	0	0	0	0	0	1	1	1
DR_ENSDARP00000004441	0	0	0	0	0	0	0	0	0	0	0	0	0	0	0	0	0	1	0	0	0	0	1	0	0	0	1	1	1
DR_ENSDARP00000004469	2	1	2	0	0	1	0	0	1	2	0	0	1	0	2	1	1	0	1	1	1	1	0	1	1	0	1	1	1
DR_ENSDARP00000004473	0	0	1	0	0	0	0	0	1	0	0	0	0	1	0	0	0	2	0	0	0	0	0	0	0	1	1	1	1
DR_ENSDARP00000004474	1	0	0	1	0	1	1	1	1	1	0	2	2	0	1	1	1	0	0	0	0	0	0	1	0	1	1	1	1
DR_ENSDARP00000004485	0	1	0	1	1	0	2	2	1	2	0	0	0	2	2	0	2	2	1	1	1	1	0	0	1	1	1	1	0
DR_ENSDARP00000004506	1	0	0	0	1	2	0	2	2	1	1	1	0	2	1	0	1	2	1	1	1	0	1	1	1	1	1	1	1
DR_ENSDARP00000004546	1	0	2	0	2	0	0	0	0	0	0	2	0	1	0	0	0	2	0	1	0	0	0	0	0	0	1	1	1
DR_ENSDARP00000004561	1	1	0	0	1	1	0	0	0	2	0	0	0	2	1	0	2	0	0	0	1	0	0	1	0	1	1	1	1
DR_ENSDARP00000004577	0	0	0	0	0	1	0	1	0	1	0	0	0	1	0	0	1	2	0	1	0	1	0	0	0	0	1	1	1
DR_ENSDARP00000004582	1	1	1	1	1	2	0	0	0	2	0	1	0	1	2	0	1	1	1	0	1	0	1	0	1	1	1	1	1
DR_ENSDARP00000004610	2	2	1	2	2	2	2	2	0	2	2	0	1	2	1	2	2	1	1	1	1	1	1	0	1	1	1	1	1
DR_ENSDARP00000004618	0	0	2	2	0	1	0	0	0	2	1	1	0	0	0	0	1	2	1	0	0	0	0	0	0	0	1	1	1
DR_ENSDARP00000004619	0	1	2	0	1	0	0	0	0	0	0	2	1	1	0	1	1	2	0	1	1	1	1	0	1	0	1	1	1
DR_ENSDARP00000004624	0	0	0	0	0	0	0	0	0	0	0	0	0	0	0	0	0	2	0	0	0	0	0	0	0	0	1	1	0
DR_ENSDARP00000004657	0	1	0	2	0	1	0	1	1	2	0	0	2	2	1	0	1	1	0	1	1	1	0	0	1	0	1	1	0
DR_ENSDARP00000004660	0	0	0	2	0	1	1	2	1	1	1	1	1	2	0	0	2	1	1	1	0	1	0	1	1	1	1	1	1
DR_ENSDARP00000004667	2	2	0	1	2	2	2	2	1	1	2	1	0	2	1	2	2	1	0	0	0	1	0	1	0	0	1	1	1
DR_ENSDARP00000004685	1	0	1	0	1	0	0	0	0	0	0	0	0	1	0	0	0	1	0	0	0	0	0	0	0	0	1	1	1
DR_ENSDARP00000004687	0	0	1	1	2	0	0	1	1	1	2	1	1	2	2	1	2	1	0	1	1	0	0	1	1	1	1	1	1
DR_ENSDARP00000004695	1	1	0	0	0	0	2	1	1	0	0	0	1	2	0	1	0	1	0	1	1	1	0	1	0	1	1	1	0
DR_ENSDARP00000004700	1	1	1	1	0	1	0	0	1	0	0	1	1	1	1	1	2	2	1	1	0	1	1	1	1	0	1	1	1
DR_ENSDARP00000004706	0	0	0	2	1	2	2	1	2	2	0	1	2	0	2	0	0	2	1	0	0	1	0	0	0	0	1	1	1
DR_ENSDARP00000004708	2	0	1	1	1	1	0	0	1	1	1	0	1	2	1	1	1	1	1	1	1	0	1	1	1	1	1	1	0
DR_ENSDARP00000004716	0	0	1	0	0	0	0	0	0	0	0	0	0	0	0	0	0	2	0	0	0	0	0	0	0	0	1	1	1
DR_ENSDARP00000004721	2	1	1	1	1	1	1	1	1	1	1	1	1	2	1	1	1	1	1	1	1	1	1	1	1	1	1	1	1
DR_ENSDARP00000004735	0	0	1	1	0	1	0	0	1	1	1	1	1	1	1	0	1	1	1	0	0	0	1	0	1	1	1	0	0
DR_ENSDARP00000004738	0	0	0	0	0	1	1	1	0	0	0	2	2	0	1	1	0	2	0	0	1	0	0	1	0	0	1	1	1
DR_ENSDARP00000004741	2	2	2	0	2	1	0	1	2	1	2	1	0	2	0	1	2	1	1	1	0	0	1	0	0	1	1	1	1
DR_ENSDARP00000004747	0	0	0	0	0	0	0	0	0	0	0	0	0	0	0	0	0	0	0	0	0	0	0	1	0	0	1	1	0
DR_ENSDARP00000004766	1	1	1	1	0	1	1	1	2	1	2	1	1	1	1	1	1	1	1	0	1	1	1	0	1	1	1	1	1
DR_ENSDARP00000004787	1	0	0	0	0	0	1	0	0	0	0	0	0	2	0	0	0	0	0	0	0	0	0	0	0	1	1	1	0
DR_ENSDARP00000004795	0	0	0	0	1	0	0	0	0	0	1	0	0	1	1	0	0	0	0	0	0	0	0	1	0	0	1	1	1
DR_ENSDARP00000004823	0	0	0	0	0	0	0	0	0	0	1	1	0	0	0	0	0	1	0	1	0	0	1	0	0	0	1	1	1
DR_ENSDARP00000004826	0	2	1	2	1	0	1	0	2	1	0	0	2	2	1	0	0	2	0	1	1	1	1	0	1	1	1	1	1
DR_ENSDARP00000004827	0	0	0	0	0	0	0	0	0	0	0	0	0	0	0	0	0	0	0	0	0	0	1	0	0	0	1	1	0
DR_ENSDARP00000004830	1	0	1	0	0	0	0	0	1	1	0	2	1	0	1	1	0	2	1	0	1	1	0	0	0	1	1	1	1
DR_ENSDARP00000004838	0	0	1	0	2	1	0	1	1	1	0	0	1	0	1	0	2	2	0	0	1	1	0	0	1	0	1	1	1
DR_ENSDARP00000004839	1	1	2	2	1	1	1	1	2	1	1	1	1	1	1	1	1	1	1	1	0	1	0	0	1	1	1	1	1
DR_ENSDARP00000004843	0	0	0	0	1	1	2	0	0	2	0	0	2	0	0	1	0	2	1	1	0	1	0	1	1	1	1	1	1
DR_ENSDARP00000004845	1	1	0	1	1	0	1	2	1	2	0	0	0	0	1	1	0	1	0	0	1	1	1	1	1	1	1	1	1
DR_ENSDARP00000004866	0	0	1	0	0	1	0	0	0	1	0	1	1	0	0	0	0	1	0	0	0	0	1	0	0	0	1	1	1
DR_ENSDARP00000004868	0	0	2	0	0	1	0	1	0	1	0	0	0	0	1	1	2	0	1	1	0	0	1	0	0	1	1	1	1
DR_ENSDARP00000004882	0	1	0	0	0	1	1	1	1	1	1	1	1	1	2	1	0	1	0	0	1	1	0	0	0	1	1	1	1
DR_ENSDARP00000004889	0	1	0	0	1	0	0	0	0	0	0	0	0	0	0	0	0	2	0	0	0	0	0	0	0	0	1	1	1
DR_ENSDARP00000004918	0	0	1	1	0	2	0	1	0	1	1	0	0	1	0	1	1	0	0	0	0	0	0	0	0	0	1	1	0
DR_ENSDARP00000004919	0	1	0	0	1	1	0	1	0	0	0	0	0	2	1	0	2	1	0	1	0	0	0	0	0	0	1	1	0
DR_ENSDARP00000004922	1	1	0	1	0	2	0	0	1	2	0	0	0	0	2	0	0	1	1	0	1	1	0	0	0	0	1	1	1
DR_ENSDARP00000004923	0	1	1	1	0	1	2	1	0	0	0	0	0	1	0	0	0	1	0	0	0	1	0	0	1	1	1	1	1
DR_ENSDARP00000004926	1	0	0	1	0	0	0	0	0	0	0	1	1	0	1	0	0	0	0	0	0	0	1	1	1	0	1	1	1
DR_ENSDARP00000004932	1	0	2	0	0	0	0	0	0	0	1	0	0	0	0	0	0	1	0	0	0	0	0	0	0	0	1	1	1
DR_ENSDARP00000004943	2	0	2	0	2	0	0	0	0	0	0	1	0	0	0	0	0	2	0	0	0	0	1	0	0	0	1	1	1
DR_ENSDARP00000004945	2	2	1	1	1	2	0	1	0	0	1	2	1	1	1	1	0	1	0	0	0	1	0	0	1	0	1	1	1
DR_ENSDARP00000004950	0	0	0	1	0	0	1	1	0	1	0	0	2	1	1	0	1	0	0	1	0	1	0	0	0	1	1	1	1
DR_ENSDARP00000004962	1	1	0	1	1	0	1	1	0	1	0	2	1	1	1	2	2	1	0	1	0	0	1	1	0	0	1	1	1
DR_ENSDARP00000004965	1	0	0	0	1	0	0	1	0	2	0	0	1	0	0	0	0	1	0	0	0	0	0	0	0	0	1	1	1
DR_ENSDARP00000004968	0	0	0	0	0	0	0	0	0	0	0	0	0	0	0	0	0	0	0	0	0	0	0	0	0	0	0	0	0
DR_ENSDARP00000004972	0	1	0	1	0	0	0	0	0	0	1	0	1	0	0	0	0	1	0	0	1	1	0	0	0	1	1	1	1
DR_ENSDARP00000005001	0	0	1	0	1	0	2	0	2	1	0	2	2	1	1	0	2	1	0	0	1	0	0	0	1	1	1	1	0
DR_ENSDARP00000005003	1	1	0	1	0	1	0	2	1	0	0	0	2	2	2	0	2	0	1	1	1	1	0	0	1	1	1	1	1
DR_ENSDARP00000005012	0	0	0	0	0	0	0	0	0	0	0	0	0	0	0	0	0	0	0	0	0	0	0	0	0	0	0	0	0
DR_ENSDARP00000005013	0	0	0	0	0	0	0	0	0	1	0	0	0	1	0	0	0	0	0	1	0	0	0	0	1	0	0	1	1
DR_ENSDARP00000005033	1	1	1	0	2	1	0	1	0	1	1	2	2	1	1	2	0	2	1	0	1	0	0	1	1	0	1	1	1
DR_ENSDARP00000005048	1	0	1	0	2	0	2	2	2	2	1	1	2	2	2	2	1	1	0	0	0	0	0	0	1	0	1	1	1
DR_ENSDARP00000005075	0	0	0	0	2	0	0	0	0	1	0	1	0	1	0	0	1	1	0	0	0	0	0	0	0	0	1	1	1
DR_ENSDARP00000005085	0	0	0	0	1	0	1	0	0	1	0	0	1	1	0	1	1	2	1	1	0	0	1	0	0	1	0	1	1
DR_ENSDARP00000005097	1	2	2	0	2	2	1	1	2	1	1	1	1	2	2	1	1	1	1	1	0	1	1	0	1	1	1	1	1
DR_ENSDARP00000005108	0	2	0	2	1	0	1	2	2	2	0	0	0	1	2	0	1	2	1	1	1	1	0	1	1	1	0	1	1
DR_ENSDARP00000005117	0	0	1	0	1	2	0	1	0	1	0	0	0	0	0	1	0	1	0	0	0	0	1	0	1	0	1	1	1
DR_ENSDARP00000005126	0	1	1	1	2	2	1	0	1	2	0	1	2	1	1	1	1	1	1	0	0	0	1	1	1	0	1	1	1
DR_ENSDARP00000005158	0	0	0	0	0	1	0	0	0	0	0	0	0	1	0	0	0	1	0	0	0	0	0	0	0	0	1	1	1
DR_ENSDARP00000005163	1	1	1	2	1	2	2	1	2	2	2	1	2	2	2	1	0	1	0	1	1	1	1	0	1	1	1	1	1
DR_ENSDARP00000005165	0	0	1	1	0	2	1	1	0	1	1	1	1	0	2	0	1	2	1	0	1	0	1	0	1	0	1	1	1
DR_ENSDARP00000005170	0	0	0	0	0	0	0	0	0	0	0	0	0	0	0	0	0	1	0	0	0	0	0	0	0	0	1	1	0
DR_ENSDARP00000005174	0	0	0	0	0	0	0	0	0	0	0	0	0	0	0	0	0	2	0	0	0	0	0	0	0	0	1	1	0
DR_ENSDARP00000005176	1	0	0	1	2	0	1	1	0	1	0	1	2	1	0	0	1	1	1	1	1	1	0	1	1	1	1	1	1
DR_ENSDARP00000005181	1	1	0	1	0	2	1	2	2	2	1	1	2	2	2	2	2	0	0	0	0	0	1	0	0	0	1	1	1
DR_ENSDARP00000005183	0	0	0	0	0	0	0	0	0	0	0	0	0	0	0	0	0	0	0	0	0	0	0	0	0	0	1	1	0
DR_ENSDARP00000005204	0	0	0	0	0	0	0	0	0	0	1	0	0	1	0	0	0	0	1	1	0	0	0	0	0	0	0	1	1
DR_ENSDARP00000005206	0	0	0	1	0	0	0	1	0	0	0	0	2	0	0	1	1	0	0	0	0	0	0	0	0	0	1	1	0
DR_ENSDARP00000005214	2	1	1	2	2	1	2	1	1	1	1	0	1	1	1	1	2	2	1	1	1	1	0	0	1	0	1	1	1
DR_ENSDARP00000005218	1	0	2	1	2	2	1	1	2	2	0	0	0	1	1	0	1	2	0	1	0	0	0	1	0	0	1	1	0
DR_ENSDARP00000005222	0	0	0	0	0	0	0	0	0	0	0	0	0	0	0	0	0	1	0	0	0	0	0	0	0	0	1	1	0
DR_ENSDARP00000005224	1	0	1	1	2	0	0	0	1	0	0	0	0	0	0	0	0	1	0	0	0	0	0	0	0	0	1	1	1
DR_ENSDARP00000005231	1	0	1	0	1	0	0	0	0	0	0	1	0	1	0	0	0	1	0	0	0	0	0	1	0	0	1	1	1
DR_ENSDARP00000005233	0	0	0	1	0	0	0	0	0	0	0	0	0	0	0	0	0	2	0	0	0	0	0	0	0	0	0	1	0
DR_ENSDARP00000005238	0	0	0	0	0	0	0	0	0	0	0	0	1	0	1	0	0	1	0	0	0	0	0	0	1	0	1	1	1
DR_ENSDARP00000005251	0	0	0	1	0	1	0	0	0	0	0	0	0	1	1	0	0	2	0	0	0	1	1	0	0	0	1	1	1
DR_ENSDARP00000005260	0	0	0	0	0	0	0	0	0	0	0	0	0	0	0	0	0	0	0	0	0	0	0	0	0	0	0	1	0
DR_ENSDARP00000005262	2	1	2	1	1	0	0	1	1	0	0	0	0	2	0	2	0	2	1	1	1	1	1	0	0	1	1	1	1
DR_ENSDARP00000005265	2	0	1	0	0	0	0	0	1	0	0	1	0	0	0	0	0	1	0	0	0	0	1	0	0	0	1	1	0
DR_ENSDARP00000005266	2	0	2	0	0	0	0	0	0	0	0	0	0	0	0	0	0	0	0	0	0	0	0	0	0	0	1	1	0
DR_ENSDARP00000005268	1	0	0	0	0	0	0	0	0	0	0	0	1	0	0	0	0	0	0	0	0	0	0	0	0	0	1	0	1
DR_ENSDARP00000005272	0	0	0	2	2	0	0	2	0	0	1	0	0	0	0	1	0	0	0	0	0	0	0	0	0	0	1	1	0
DR_ENSDARP00000005280	1	0	1	0	2	0	0	0	1	1	2	2	0	1	2	1	0	1	0	1	0	0	0	1	1	1	1	1	1
DR_ENSDARP00000005281	2	2	1	1	1	1	2	2	2	2	2	0	2	2	2	1	2	0	1	1	1	1	0	1	1	0	1	1	1
DR_ENSDARP00000005284	2	0	2	2	1	1	0	0	0	0	1	0	1	2	2	0	0	2	0	1	1	0	1	0	1	1	1	1	1
DR_ENSDARP00000005309	1	0	0	2	0	2	1	2	1	1	1	1	2	2	1	1	0	1	1	1	1	1	0	0	1	1	1	1	0
DR_ENSDARP00000005312	0	0	0	0	0	0	0	0	0	0	0	0	0	0	0	0	0	2	1	0	0	0	0	0	1	0	1	1	1
DR_ENSDARP00000005313	2	1	0	2	2	2	1	2	1	2	1	1	2	1	2	0	1	0	0	0	0	1	0	1	1	1	1	1	1
DR_ENSDARP00000005328	0	0	0	0	0	0	0	0	0	0	0	0	0	0	1	0	0	0	0	0	0	0	0	0	0	0	1	1	0
DR_ENSDARP00000005329	0	0	0	0	0	0	0	0	0	0	0	0	0	0	0	0	0	2	0	0	0	0	0	0	0	0	0	1	0
DR_ENSDARP00000005343	0	1	0	0	2	1	0	2	2	0	0	0	1	2	1	1	1	1	1	0	1	1	0	0	1	0	1	1	0
DR_ENSDARP00000005344	0	2	0	0	2	2	0	2	0	2	0	1	2	2	2	1	0	1	1	1	1	1	0	0	1	1	1	1	1
DR_ENSDARP00000005351	0	0	0	0	0	0	0	0	0	0	0	2	0	0	0	0	0	2	0	0	0	0	0	0	0	0	1	1	1
DR_ENSDARP00000005361	0	0	0	0	0	0	0	0	0	0	0	0	0	0	0	0	0	0	0	0	0	0	0	0	0	0	1	1	1
DR_ENSDARP00000005376	2	2	1	2	2	1	1	1	2	2	1	1	2	2	2	1	1	1	0	0	0	0	0	0	0	1	1	1	1
DR_ENSDARP00000005382	0	0	0	0	0	1	0	0	1	0	1	1	0	0	0	0	0	2	0	1	0	0	0	1	0	0	1	1	1
DR_ENSDARP00000005383	0	0	0	0	1	0	0	0	0	0	0	0	0	0	0	0	0	2	0	0	0	0	0	0	1	0	1	1	1
DR_ENSDARP00000005387	0	0	0	0	0	0	0	0	0	0	0	0	0	0	0	0	0	0	0	0	0	0	0	0	0	0	1	1	0
DR_ENSDARP00000005390	0	0	0	0	1	0	1	1	2	2	0	1	1	0	0	0	0	1	0	1	0	0	0	0	1	1	1	1	1
DR_ENSDARP00000005394	1	0	1	0	1	0	0	0	1	1	0	1	1	0	0	2	1	1	0	1	1	1	1	1	1	1	1	1	1
DR_ENSDARP00000005398	0	2	0	2	0	1	0	1	1	1	0	0	1	1	2	1	0	2	1	1	0	1	1	0	0	1	1	1	1
DR_ENSDARP00000005404	0	2	0	1	2	1	2	1	2	2	0	0	2	2	2	0	1	2	1	1	1	1	0	0	1	1	1	1	1
DR_ENSDARP00000005405	1	0	1	2	1	1	0	0	1	0	1	2	0	2	2	2	1	1	0	0	1	1	1	1	0	0	1	1	1
DR_ENSDARP00000005408	0	1	1	0	1	1	1	0	1	2	2	0	2	1	1	0	2	2	0	0	1	1	1	1	0	1	1	1	1
DR_ENSDARP00000005435	1	0	0	0	0	0	0	0	0	0	0	0	0	0	1	1	0	1	0	0	0	0	0	0	0	0	1	1	1
DR_ENSDARP00000005444	2	0	0	0	1	1	0	1	2	1	1	1	1	0	0	0	2	1	0	0	1	0	0	1	1	0	1	1	1
DR_ENSDARP00000005448	2	0	0	0	0	1	0	0	0	0	0	1	0	0	0	0	0	2	0	1	0	0	1	0	1	0	1	1	1
DR_ENSDARP00000005452	0	0	0	0	0	1	0	1	1	0	0	0	1	0	0	0	0	0	0	0	0	0	1	0	0	0	1	1	1
DR_ENSDARP00000005457	0	0	0	2	1	0	1	1	0	0	1	0	0	0	2	0	0	0	0	0	1	1	0	0	0	1	1	1	1
DR_ENSDARP00000005466	0	0	0	0	0	0	0	0	1	1	1	0	0	0	2	0	1	0	1	1	0	0	1	0	0	0	1	1	1
DR_ENSDARP00000005468	0	1	0	0	1	1	0	1	1	0	0	2	2	2	1	2	0	1	1	0	0	1	0	0	0	0	1	1	0
DR_ENSDARP00000005474	0	0	0	1	1	0	1	0	0	0	0	0	0	1	0	0	0	2	0	0	0	0	0	1	0	0	0	1	1
DR_ENSDARP00000005494	0	2	0	2	0	0	0	1	2	1	1	0	1	1	1	0	0	0	1	1	0	1	0	1	1	1	1	1	1
DR_ENSDARP00000005503	0	0	0	0	0	0	0	0	0	0	0	0	0	0	0	0	0	0	0	0	0	0	0	0	0	0	1	1	1
DR_ENSDARP00000005519	0	0	0	0	0	0	0	0	0	0	0	0	0	0	0	0	0	2	0	0	0	0	0	0	0	0	1	1	1
DR_ENSDARP00000005521	2	0	0	0	2	0	0	0	0	0	0	0	0	0	1	0	0	2	0	0	0	0	1	0	0	0	1	1	0
DR_ENSDARP00000005525	1	1	0	0	0	0	0	0	1	1	1	1	0	0	0	0	1	1	0	0	0	0	1	1	0	0	0	1	1
DR_ENSDARP00000005530	1	0	0	0	0	0	0	0	0	0	0	0	0	0	0	0	0	2	0	0	0	0	0	0	0	0	1	1	1
DR_ENSDARP00000005533	0	0	0	0	0	1	0	0	1	0	1	1	1	1	2	1	1	1	0	0	0	0	1	0	0	1	1	1	0
DR_ENSDARP00000005578	1	1	1	1	1	1	1	1	0	1	1	1	1	1	1	1	1	1	1	1	1	1	1	1	1	0	1	1	1
DR_ENSDARP00000005582	0	0	0	0	0	1	2	0	2	1	0	1	2	0	1	1	0	0	1	1	1	1	1	0	1	1	1	1	1
DR_ENSDARP00000005591	0	0	0	0	0	0	0	0	0	0	0	0	0	0	0	0	0	2	0	0	0	0	0	0	0	0	1	1	1
DR_ENSDARP00000005597	1	0	0	2	2	2	0	2	2	2	2	2	1	2	2	0	2	1	1	1	0	1	1	1	1	1	0	1	1
DR_ENSDARP00000005611	2	2	0	2	1	1	0	1	2	2	1	1	2	1	0	1	2	1	0	0	1	1	1	0	1	1	1	1	1
DR_ENSDARP00000005617	0	1	0	1	0	2	1	1	0	2	0	0	1	1	0	0	0	1	1	0	1	1	0	0	1	1	1	1	1
DR_ENSDARP00000005640	2	1	2	1	1	0	1	1	1	0	1	2	0	1	1	1	0	1	0	1	0	0	0	0	0	1	1	1	0
DR_ENSDARP00000005644	1	0	1	0	0	0	1	0	1	2	1	1	1	2	0	1	0	2	0	0	0	0	1	0	0	0	1	1	0
DR_ENSDARP00000005647	0	0	0	0	0	0	0	0	0	0	0	0	0	0	0	0	0	0	0	0	0	0	0	0	0	0	1	1	0
DR_ENSDARP00000005651	1	0	1	1	1	0	0	0	1	0	1	1	1	1	0	0	1	2	0	0	0	0	1	1	0	1	1	1	1
DR_ENSDARP00000005680	0	0	0	0	0	0	0	0	0	0	0	1	0	0	0	0	0	2	0	0	0	0	0	0	0	0	1	1	0
DR_ENSDARP00000005687	0	0	1	0	0	1	0	0	0	0	0	1	0	1	0	0	2	1	0	0	1	0	1	1	1	1	1	1	1
DR_ENSDARP00000005710	2	2	0	2	0	2	1	2	2	1	0	0	2	2	2	1	2	1	1	1	1	1	0	0	1	1	1	1	0
DR_ENSDARP00000005715	1	0	1	2	0	2	0	0	0	0	0	0	1	1	0	0	1	2	1	1	0	0	0	0	0	0	1	1	0
DR_ENSDARP00000005716	1	1	1	0	1	1	1	2	1	1	1	0	2	1	1	2	0	1	1	1	1	1	0	0	1	1	1	1	1
DR_ENSDARP00000005719	1	1	1	0	0	1	0	0	0	1	0	1	0	0	0	0	0	0	0	0	0	0	0	1	0	0	1	1	1
DR_ENSDARP00000005720	2	2	2	2	2	2	1	1	2	2	2	2	0	2	2	2	1	2	1	1	1	1	1	1	1	1	1	1	1
DR_ENSDARP00000005740	0	0	0	0	0	0	0	0	0	0	0	0	0	0	0	0	0	0	0	0	0	0	0	0	0	0	1	1	0
DR_ENSDARP00000005746	1	2	0	2	2	1	1	1	1	2	1	2	1	1	1	2	1	1	1	1	0	0	0	1	1	0	0	1	1
DR_ENSDARP00000005747	0	0	2	1	1	0	0	0	1	0	1	1	1	1	1	0	0	0	0	0	0	0	0	0	0	1	1	1	1
DR_ENSDARP00000005771	1	1	1	0	1	1	0	0	1	2	1	1	1	1	2	2	0	0	0	0	1	1	1	0	1	1	1	1	1
DR_ENSDARP00000005772	0	0	2	0	1	0	0	0	0	0	0	1	1	1	0	0	0	1	0	0	0	0	0	0	0	0	1	1	1
DR_ENSDARP00000005794	1	0	2	1	2	0	0	1	1	1	2	1	1	1	1	1	1	1	1	1	0	1	1	0	0	0	1	1	1
DR_ENSDARP00000005795	0	0	0	0	0	0	0	0	0	0	0	0	0	0	0	0	0	0	0	0	0	0	0	0	0	0	0	0	1
DR_ENSDARP00000005823	0	0	0	1	1	0	0	1	1	2	0	1	0	1	0	1	1	1	1	1	0	0	1	0	0	0	1	1	0
DR_ENSDARP00000005830	1	2	2	1	2	1	1	2	1	1	1	2	1	2	1	1	1	1	0	0	1	0	0	0	0	1	1	1	0
DR_ENSDARP00000005837	0	0	0	0	0	0	0	0	0	0	0	0	0	1	0	1	0	0	0	0	0	0	0	0	0	0	1	1	0
DR_ENSDARP00000005843	0	0	0	0	0	0	0	0	0	0	0	0	0	0	0	0	0	1	0	0	0	0	0	0	0	0	1	1	1
DR_ENSDARP00000005845	0	0	0	2	0	0	1	1	1	0	0	0	0	1	1	0	1	0	1	1	0	0	0	0	0	0	0	1	1
DR_ENSDARP00000005849	1	1	0	1	1	1	0	1	1	1	1	1	1	2	1	1	1	0	0	0	0	0	0	0	0	0	1	1	0
DR_ENSDARP00000005852	1	2	0	1	1	2	1	1	2	1	1	1	1	1	2	1	1	2	1	0	1	1	0	1	0	0	1	1	1
DR_ENSDARP00000005855	0	0	0	0	0	0	0	0	0	0	0	0	0	0	0	0	0	2	0	0	0	0	0	0	0	0	1	1	1
DR_ENSDARP00000005856	0	0	0	0	0	0	0	0	0	0	0	0	0	0	0	0	0	0	0	0	0	0	0	0	0	0	0	1	1
DR_ENSDARP00000005886	2	0	0	2	1	0	2	2	2	2	1	2	0	2	1	1	0	0	1	1	1	1	1	1	1	1	1	1	1
DR_ENSDARP00000005892	0	0	1	1	0	0	0	0	0	0	1	0	0	0	0	0	0	2	0	0	0	0	0	0	0	0	1	1	1
DR_ENSDARP00000005897	0	0	0	0	0	0	0	0	0	0	0	0	0	0	1	1	0	0	0	0	0	1	0	0	0	0	1	1	1
DR_ENSDARP00000005911	1	2	1	2	0	0	1	2	2	0	0	0	2	2	2	0	1	1	0	0	0	0	0	0	0	0	1	1	1
DR_ENSDARP00000005919	0	0	0	0	0	0	0	0	0	0	0	0	0	0	0	0	0	0	0	0	0	0	0	0	0	0	1	1	1
DR_ENSDARP00000005930	2	2	2	1	2	2	2	2	2	2	1	2	2	2	2	2	2	1	1	1	1	1	1	1	1	1	1	1	1
DR_ENSDARP00000005947	1	1	1	1	0	0	1	1	1	0	0	0	2	1	0	1	0	1	1	0	1	0	0	1	1	1	1	1	1
DR_ENSDARP00000005952	0	0	0	1	0	0	0	0	0	2	0	1	0	1	1	0	1	1	1	1	0	0	0	1	0	1	1	1	1
DR_ENSDARP00000005954	1	1	1	1	1	0	2	1	2	0	1	1	2	1	1	1	2	0	1	1	0	1	1	0	0	1	1	1	1
DR_ENSDARP00000005968	0	1	0	1	1	1	1	1	1	1	2	0	1	1	1	2	0	0	1	0	1	1	0	0	1	0	1	1	1
DR_ENSDARP00000005975	0	0	0	1	0	0	1	0	2	1	0	0	0	0	2	0	1	0	0	0	0	0	0	0	0	0	1	1	1
DR_ENSDARP00000005989	1	2	1	1	1	1	1	1	2	2	0	0	1	2	1	2	2	2	1	1	1	1	1	1	1	1	1	1	1
DR_ENSDARP00000006001	0	0	0	1	2	1	0	1	1	1	1	1	1	1	0	0	1	2	1	0	0	0	0	0	0	0	1	1	1
DR_ENSDARP00000006004	0	0	1	0	1	0	1	1	1	1	1	1	0	0	0	1	1	1	0	0	1	1	1	1	1	0	1	1	0
DR_ENSDARP00000006008	0	1	2	2	0	0	0	1	0	1	1	2	2	1	1	1	1	0	0	0	0	1	0	0	0	0	1	1	1
DR_ENSDARP00000006017	2	0	1	0	1	0	2	0	1	2	0	0	2	2	2	2	2	0	1	0	1	1	0	0	1	1	1	1	1
DR_ENSDARP00000006023	0	0	0	1	0	0	0	0	0	1	1	0	0	0	2	0	0	0	0	0	0	0	0	1	0	0	1	1	1
DR_ENSDARP00000006025	2	2	1	1	1	1	2	1	2	2	2	2	1	2	2	0	2	0	1	1	1	1	1	1	1	1	1	1	1
DR_ENSDARP00000006028	2	0	2	0	1	0	0	0	0	0	0	0	0	0	0	0	0	1	0	0	0	0	1	0	0	0	1	1	1
DR_ENSDARP00000006047	2	1	0	1	1	0	0	1	1	0	0	0	1	2	0	0	2	0	0	0	0	0	1	1	1	0	1	1	0
DR_ENSDARP00000006065	0	0	0	1	0	0	0	1	1	0	0	0	0	0	0	1	0	1	1	1	0	0	0	0	1	1	1	1	1
DR_ENSDARP00000006074	0	0	0	0	0	0	0	0	0	0	0	0	0	0	0	0	0	1	0	0	0	0	0	0	0	0	1	1	1
DR_ENSDARP00000006085	1	0	1	0	0	1	0	0	1	1	1	1	0	1	1	1	0	1	0	0	0	0	0	1	0	0	1	1	1
DR_ENSDARP00000006089	0	0	0	0	0	0	0	0	0	0	0	0	0	0	0	0	0	1	0	0	0	0	0	0	0	0	1	1	1
DR_ENSDARP00000006091	1	0	2	0	0	0	0	0	1	0	2	1	0	0	0	0	1	1	0	0	0	0	0	0	0	0	1	1	1
DR_ENSDARP00000006095	0	1	0	2	1	2	1	0	1	2	0	0	2	0	2	0	2	1	1	1	0	1	0	0	1	0	1	1	1
DR_ENSDARP00000006108	0	0	1	1	1	0	0	0	0	0	0	0	0	0	0	0	0	0	0	0	0	1	0	0	0	0	1	1	1
DR_ENSDARP00000006117	0	0	0	0	0	0	0	0	0	0	0	0	0	0	0	0	0	2	0	0	0	0	0	0	0	0	1	1	1
DR_ENSDARP00000006123	1	0	1	1	2	1	1	0	1	2	1	1	2	1	1	2	1	2	1	1	1	1	1	0	0	1	1	1	1
DR_ENSDARP00000006133	1	0	1	1	0	0	0	1	1	1	1	0	0	1	1	0	1	1	0	0	0	1	0	0	0	0	1	1	0
DR_ENSDARP00000006141	1	0	0	0	0	0	0	2	0	0	2	0	0	0	0	2	0	2	0	0	0	0	0	0	0	0	1	1	1
DR_ENSDARP00000006153	1	0	1	1	1	1	0	1	1	1	2	2	1	1	2	1	0	1	0	0	1	1	0	0	0	1	1	1	1
DR_ENSDARP00000006173	0	0	2	1	0	1	0	0	2	0	0	1	1	0	0	0	0	2	0	0	1	0	1	1	0	1	1	1	1
DR_ENSDARP00000006201	1	1	1	1	1	1	0	0	0	1	1	0	1	1	0	0	1	1	0	0	0	0	0	1	0	0	1	1	1
DR_ENSDARP00000006207	1	1	2	0	2	0	1	2	0	2	1	1	2	2	1	2	1	0	0	0	0	0	0	0	0	0	1	1	1
DR_ENSDARP00000006214	0	0	1	0	0	0	0	0	1	0	0	1	0	1	0	0	1	1	0	0	1	0	0	1	0	0	1	1	1
DR_ENSDARP00000006223	0	0	0	1	0	2	2	1	0	0	0	1	1	2	2	0	1	0	1	1	1	0	0	0	1	1	1	1	1
DR_ENSDARP00000006227	0	0	0	0	0	0	0	0	0	0	0	0	0	0	0	0	0	0	0	0	0	0	0	0	0	0	1	1	1
DR_ENSDARP00000006228	0	0	0	0	1	1	0	0	0	1	0	2	0	1	0	0	1	2	0	0	0	1	0	1	0	0	1	1	0
DR_ENSDARP00000006235	1	2	0	0	2	1	0	0	1	2	0	2	2	2	1	2	2	1	1	1	1	1	0	0	1	0	1	1	0
DR_ENSDARP00000006253	0	0	1	2	0	0	1	2	0	1	0	0	0	0	1	0	1	0	1	0	0	1	0	0	0	0	1	1	1
DR_ENSDARP00000006267	0	2	0	2	0	0	2	0	2	2	0	0	0	2	2	0	0	1	1	1	0	0	0	0	1	1	1	1	1
DR_ENSDARP00000006287	0	1	1	0	0	0	0	0	0	0	0	0	0	0	0	0	0	0	0	0	0	1	0	0	0	0	1	1	1
DR_ENSDARP00000006309	2	0	0	1	2	1	0	2	1	0	0	1	0	0	0	0	0	0	1	1	0	0	0	0	0	1	1	1	0
DR_ENSDARP00000006315	1	2	1	2	1	2	2	2	2	2	0	0	2	2	2	2	2	1	1	1	1	1	1	1	1	1	1	1	1
DR_ENSDARP00000006318	0	0	0	0	0	0	0	0	0	0	0	0	0	0	0	0	0	0	0	0	0	0	0	0	0	0	1	1	1
DR_ENSDARP00000006320	1	0	1	0	1	0	0	0	1	0	1	1	0	1	0	0	0	0	0	0	1	0	1	0	1	1	1	1	1
DR_ENSDARP00000006324	0	1	0	1	0	2	0	1	2	1	0	0	2	0	1	1	0	1	0	0	0	0	0	0	0	0	1	1	1
DR_ENSDARP00000006334	0	0	0	0	0	0	1	1	0	0	0	0	2	0	0	0	0	2	0	1	0	0	0	0	0	0	1	1	1
DR_ENSDARP00000006339	2	2	2	2	2	0	1	2	2	2	2	1	2	2	2	2	2	0	0	1	0	0	1	1	0	0	1	1	1
DR_ENSDARP00000006351	0	1	0	0	0	2	2	1	2	2	0	0	2	1	2	2	2	0	1	0	0	0	0	0	0	0	1	1	0
DR_ENSDARP00000006365	2	1	1	1	0	1	0	1	1	1	0	1	2	1	1	0	1	0	1	1	1	0	0	1	1	1	1	1	1
DR_ENSDARP00000006375	1	2	2	2	0	1	0	1	2	1	2	2	2	2	2	2	2	2	0	1	0	1	0	0	1	1	1	1	1
DR_ENSDARP00000006378	1	1	1	1	0	2	0	1	0	1	0	0	0	0	1	0	1	1	1	0	1	1	1	0	1	0	1	1	1
DR_ENSDARP00000006379	0	0	0	2	2	2	1	1	0	2	0	0	0	0	1	0	0	0	0	0	0	0	0	0	1	0	1	1	0
DR_ENSDARP00000006380	0	0	0	1	1	0	0	0	0	1	0	0	1	1	1	0	0	1	0	0	1	0	0	0	0	1	1	1	1
DR_ENSDARP00000006381	1	0	1	1	0	0	0	0	1	1	0	1	1	2	1	1	1	1	1	0	0	0	1	1	0	1	1	1	1
DR_ENSDARP00000006394	0	0	0	0	0	0	0	1	0	0	0	0	0	0	0	0	0	0	0	0	0	0	0	0	0	0	1	1	1
DR_ENSDARP00000006400	0	0	0	0	0	1	0	0	0	0	0	0	0	0	0	0	0	2	1	1	0	0	0	1	1	0	1	1	1
DR_ENSDARP00000006410	1	0	0	0	1	0	0	0	0	0	0	0	0	0	0	0	0	1	0	0	0	0	1	0	0	0	1	1	1
DR_ENSDARP00000006420	0	0	1	0	0	0	0	0	0	0	1	0	0	0	0	0	0	1	0	0	0	0	1	0	0	0	1	1	0
DR_ENSDARP00000006424	0	1	0	1	1	2	0	0	2	1	0	0	0	2	1	0	2	0	1	1	1	1	0	0	1	1	1	1	1
DR_ENSDARP00000006425	0	0	0	0	0	0	0	1	0	0	0	1	0	0	0	1	0	0	0	0	0	0	0	0	0	0	1	1	0
DR_ENSDARP00000006445	1	1	2	0	0	1	0	0	0	0	1	0	0	1	0	1	2	2	0	0	1	1	1	1	0	0	1	1	1
DR_ENSDARP00000006449	1	2	1	2	2	2	0	1	2	1	0	0	2	2	2	1	1	1	0	1	1	1	0	0	1	0	1	1	1
DR_ENSDARP00000006458	0	0	0	0	0	0	0	0	0	1	0	0	0	0	0	0	0	1	0	0	0	0	0	0	0	0	1	0	1
DR_ENSDARP00000006476	1	2	0	1	2	1	1	2	1	1	1	1	1	2	1	1	0	1	1	1	0	1	1	0	1	0	1	1	1
DR_ENSDARP00000006482	0	0	0	0	0	0	0	0	0	0	0	0	0	0	0	0	0	1	0	0	0	0	0	0	0	0	1	1	1
DR_ENSDARP00000006492	2	1	0	2	0	1	0	1	1	0	2	1	2	1	0	2	1	1	0	1	1	1	1	1	1	1	1	1	0
DR_ENSDARP00000006495	0	0	0	0	0	0	0	2	1	0	0	0	2	1	0	0	1	0	1	1	0	1	0	0	1	1	0	1	1
DR_ENSDARP00000006502	2	0	1	0	0	0	0	1	1	1	1	1	2	2	1	1	1	0	0	0	0	0	1	0	0	1	1	1	1
DR_ENSDARP00000006504	1	2	0	2	1	1	1	1	2	0	2	1	0	2	1	0	0	1	0	1	0	1	0	0	0	1	1	1	1
DR_ENSDARP00000006510	2	1	1	1	1	0	0	0	0	1	2	0	0	1	0	0	1	0	0	0	1	0	0	0	0	0	1	1	1
DR_ENSDARP00000006532	0	0	0	0	0	0	0	0	0	0	0	0	0	0	0	0	0	2	0	0	0	0	0	0	0	0	1	1	1
DR_ENSDARP00000006534	0	0	0	2	0	2	1	1	2	1	0	2	2	2	2	1	0	2	1	1	1	0	0	0	0	1	1	1	1
DR_ENSDARP00000006540	1	0	0	1	1	1	0	1	0	2	0	1	1	1	2	0	2	1	1	1	1	0	1	1	1	1	1	1	1
DR_ENSDARP00000006549	1	0	0	1	0	0	0	0	0	0	1	1	0	0	0	0	0	1	1	1	0	0	1	1	0	0	1	1	1
DR_ENSDARP00000006553	0	0	0	0	0	0	0	1	0	0	0	0	0	0	0	0	0	0	0	0	0	0	0	0	0	0	1	1	1
DR_ENSDARP00000006554	0	1	2	1	0	0	1	0	1	1	2	0	1	1	1	0	2	2	0	0	0	1	0	1	1	0	1	1	1
DR_ENSDARP00000006586	0	0	1	0	0	0	0	1	0	0	1	1	1	1	0	0	1	0	0	0	0	0	0	0	0	0	0	1	1
DR_ENSDARP00000006590	0	1	0	0	1	1	1	0	0	1	1	2	0	2	0	0	1	2	0	1	1	1	1	0	0	0	1	1	1
DR_ENSDARP00000006624	0	0	0	0	0	0	0	0	0	0	0	0	0	0	0	0	0	2	0	0	0	0	0	0	0	0	1	1	1
DR_ENSDARP00000006629	0	1	0	1	0	0	0	0	0	0	0	2	0	2	0	1	2	0	0	1	0	1	1	1	0	1	1	1	1
DR_ENSDARP00000006646	0	0	0	0	0	0	0	1	0	0	0	1	0	0	0	1	0	0	0	0	0	0	0	0	0	0	1	1	0
DR_ENSDARP00000006649	0	0	0	0	0	2	0	0	2	0	1	0	2	0	1	1	2	2	0	0	0	1	0	1	0	1	1	0	1
DR_ENSDARP00000006665	2	0	2	0	0	2	0	0	1	0	1	0	1	0	0	0	1	0	0	0	0	1	1	0	0	0	1	1	1
DR_ENSDARP00000006674	0	0	0	0	0	0	0	0	0	0	0	0	0	0	0	0	0	1	0	0	0	0	0	0	0	0	0	0	0
DR_ENSDARP00000006680	0	0	1	0	1	0	0	0	1	0	1	1	0	1	0	0	0	1	0	0	0	0	1	0	0	0	1	1	1
DR_ENSDARP00000006703	0	0	0	0	0	0	0	0	0	0	0	0	0	0	0	0	0	0	0	0	0	0	0	0	0	0	0	0	1
DR_ENSDARP00000006705	2	0	2	1	2	2	0	0	1	0	1	0	1	1	0	0	1	0	0	1	0	0	1	1	0	1	1	1	1
DR_ENSDARP00000006711	0	0	0	0	0	0	0	0	1	0	2	0	2	0	0	2	1	1	0	1	1	0	1	0	1	0	1	1	1
DR_ENSDARP00000006712	1	0	0	0	0	0	0	1	1	1	0	1	1	0	0	0	0	1	0	0	0	0	1	1	0	0	1	1	1
DR_ENSDARP00000006727	0	0	2	1	0	1	0	1	1	1	0	1	1	0	1	1	0	2	0	0	0	0	0	0	0	0	1	1	1
DR_ENSDARP00000006732	1	0	2	1	0	0	0	0	1	0	0	1	0	1	1	0	1	0	0	0	0	0	0	0	0	0	1	1	1
DR_ENSDARP00000006738	1	1	0	0	2	0	1	1	1	0	1	1	0	1	0	1	2	0	1	0	1	1	0	0	1	1	1	1	1
DR_ENSDARP00000006741	0	0	0	0	0	0	0	0	0	0	0	0	0	0	0	0	0	0	0	0	0	0	0	0	0	0	1	1	1
DR_ENSDARP00000006762	0	0	0	0	0	0	0	0	0	0	0	0	0	0	0	0	0	0	0	0	0	0	0	0	0	0	1	1	1
DR_ENSDARP00000006774	2	1	1	0	0	1	0	2	0	0	1	0	0	2	1	0	2	1	1	1	1	1	0	0	1	1	1	1	0
DR_ENSDARP00000006783	1	1	2	0	1	1	0	0	0	1	0	1	0	0	0	1	0	1	0	0	0	1	1	0	1	1	1	1	0
DR_ENSDARP00000006784	0	0	1	0	0	0	0	0	0	0	0	0	0	0	0	0	0	2	0	0	0	0	0	0	0	0	1	1	1
DR_ENSDARP00000006800	1	1	2	0	1	0	0	2	0	1	2	0	0	1	0	0	2	2	0	0	0	0	0	0	0	0	1	1	1
DR_ENSDARP00000006801	1	0	0	0	0	0	0	0	0	0	0	0	1	0	0	0	0	0	1	1	0	0	0	0	0	0	1	0	1
DR_ENSDARP00000006811	0	0	0	0	0	2	1	0	1	2	0	0	2	0	2	1	2	0	0	1	0	1	1	0	1	1	0	1	1
DR_ENSDARP00000006812	1	1	1	0	0	1	0	0	1	1	0	0	2	2	1	1	1	2	1	1	1	1	1	1	0	1	1	1	1
DR_ENSDARP00000006831	1	0	1	0	0	2	0	0	2	2	2	2	2	0	1	0	2	1	1	1	0	0	1	0	0	1	1	1	1
DR_ENSDARP00000006838	0	0	1	0	0	0	2	1	1	0	0	0	0	0	0	0	0	0	0	0	0	0	0	0	0	0	1	1	1
DR_ENSDARP00000006845	0	0	1	0	1	1	0	1	1	0	0	0	0	0	0	0	1	2	1	0	0	0	0	0	0	0	1	1	1
DR_ENSDARP00000006849	1	0	1	1	1	1	0	1	1	1	1	1	1	1	2	1	1	0	1	1	1	1	1	1	1	1	1	1	1
DR_ENSDARP00000006859	0	1	0	1	0	2	2	1	1	2	0	0	1	1	2	0	0	0	1	1	1	1	0	0	1	0	1	1	1
DR_ENSDARP00000006873	0	0	0	0	1	0	0	0	0	0	0	1	0	0	0	1	0	1	0	0	0	0	0	0	0	0	1	1	1
DR_ENSDARP00000006875	1	1	1	2	1	1	1	0	0	0	0	2	1	2	1	1	2	1	1	1	1	0	1	1	1	1	1	1	1
DR_ENSDARP00000006882	2	0	2	1	1	1	1	2	2	2	1	0	1	2	1	1	0	1	1	1	0	1	1	1	0	1	1	1	1
DR_ENSDARP00000006884	0	0	0	0	2	1	1	2	0	0	0	0	0	2	0	0	0	1	1	1	0	0	0	0	0	0	1	1	1
DR_ENSDARP00000006888	0	0	0	0	0	0	0	0	0	0	0	0	0	0	0	0	0	1	0	0	0	0	0	0	0	0	1	1	1
DR_ENSDARP00000006892	0	0	0	0	0	2	1	0	0	1	0	0	0	1	1	0	2	2	0	0	0	0	0	0	0	0	1	1	1
DR_ENSDARP00000006893	0	0	1	2	0	1	1	0	1	1	0	2	0	0	2	0	0	1	0	1	0	0	1	1	1	1	1	1	1
DR_ENSDARP00000006917	1	0	1	2	0	1	1	0	0	1	0	1	0	0	0	1	0	2	0	1	1	1	0	0	0	1	1	1	1
DR_ENSDARP00000006940	0	0	1	0	0	0	0	0	0	0	0	0	0	0	0	0	0	0	0	0	0	0	0	0	0	0	1	1	1
DR_ENSDARP00000006941	0	0	1	1	1	0	2	1	0	0	0	0	0	1	0	0	2	1	0	0	0	0	0	1	0	1	1	1	1
DR_ENSDARP00000006945	1	0	0	0	0	2	0	0	0	1	0	0	0	0	0	1	0	2	0	0	0	0	0	0	1	0	1	1	1
DR_ENSDARP00000006973	2	1	1	0	1	1	1	0	1	1	0	1	1	1	0	0	0	2	0	0	1	1	1	0	0	1	0	1	1
DR_ENSDARP00000007002	1	0	0	1	1	1	1	0	1	0	0	1	1	1	1	0	2	0	1	1	0	1	1	0	0	1	1	1	1
DR_ENSDARP00000007006	0	0	0	1	1	0	1	0	0	0	1	0	1	2	1	1	1	0	1	1	0	0	0	0	1	0	1	1	0
DR_ENSDARP00000007023	2	0	0	0	1	0	0	0	1	0	0	2	0	0	0	0	0	0	1	0	0	1	0	0	0	0	1	1	1
DR_ENSDARP00000007038	1	0	1	1	1	1	0	1	0	0	0	0	1	2	1	1	0	2	0	0	0	1	0	0	0	0	1	1	1
DR_ENSDARP00000007058	2	2	1	1	1	1	0	2	1	0	0	1	0	2	1	1	2	1	0	1	0	1	1	1	0	0	1	1	1
DR_ENSDARP00000007077	0	1	1	0	0	0	0	0	1	0	0	0	0	0	0	1	1	1	0	0	0	0	0	0	0	0	1	1	0
DR_ENSDARP00000007080	0	0	0	0	0	0	0	0	0	0	0	0	0	0	0	0	0	1	0	0	0	0	0	0	0	0	1	1	1
DR_ENSDARP00000007089	0	0	0	0	0	2	0	0	0	0	0	0	0	0	0	0	0	1	0	0	0	0	0	0	0	0	1	1	1
DR_ENSDARP00000007090	1	0	0	0	1	2	1	2	2	1	0	2	1	1	0	1	0	0	1	0	0	1	1	0	1	1	1	1	1
DR_ENSDARP00000007110	0	0	0	1	1	0	0	1	1	0	0	0	0	0	0	0	1	2	0	0	0	0	0	0	0	0	1	1	0
DR_ENSDARP00000007117	1	0	1	1	0	0	0	0	0	0	0	2	0	0	1	1	0	1	0	1	1	1	0	0	0	0	1	1	1
DR_ENSDARP00000007127	0	1	2	1	0	1	0	0	1	1	1	1	0	0	1	0	0	1	0	0	1	0	1	1	1	1	1	1	1
DR_ENSDARP00000007140	1	1	0	2	1	0	0	2	1	1	0	2	2	2	2	1	0	2	1	1	1	1	0	1	1	1	0	1	1
DR_ENSDARP00000007146	0	0	0	0	0	0	0	0	0	0	0	0	0	0	0	0	0	0	0	0	0	0	0	0	0	0	1	1	0
DR_ENSDARP00000007148	1	1	0	0	1	1	1	2	1	1	0	2	2	1	0	0	1	2	0	0	0	1	0	0	0	0	1	1	1
DR_ENSDARP00000007164	0	0	0	2	1	1	1	1	1	1	0	0	1	0	1	0	1	2	0	1	1	1	0	1	1	1	0	1	1
DR_ENSDARP00000007173	0	0	0	0	0	0	0	0	0	0	0	1	0	1	0	0	0	0	0	0	0	0	0	0	0	1	1	1	1
DR_ENSDARP00000007179	0	0	0	0	1	0	0	0	0	0	0	0	0	0	1	0	0	2	0	0	0	0	0	1	0	0	1	1	1
DR_ENSDARP00000007186	1	0	0	0	2	2	0	0	0	0	0	0	0	0	0	0	0	0	1	0	0	0	0	0	0	0	1	1	1
DR_ENSDARP00000007187	0	0	0	1	1	1	1	0	0	0	0	1	0	0	0	0	0	0	0	0	1	0	0	1	1	0	1	1	0
DR_ENSDARP00000007188	1	0	0	1	0	1	0	1	2	1	2	1	2	1	2	1	0	1	0	1	0	0	0	0	1	0	1	1	1
DR_ENSDARP00000007196	2	1	0	2	2	1	0	2	0	2	0	2	2	2	1	2	0	2	0	1	1	1	0	1	1	0	1	1	1
DR_ENSDARP00000007198	1	1	0	2	1	0	1	2	0	1	0	2	0	2	0	0	2	0	1	1	1	1	0	0	0	1	1	1	0
DR_ENSDARP00000007208	0	0	0	0	0	0	0	0	0	1	0	0	0	0	0	0	0	1	1	0	0	0	1	0	1	0	0	1	1
DR_ENSDARP00000007209	0	0	0	0	0	1	1	0	1	1	0	0	0	1	0	0	1	0	1	0	0	0	0	1	0	1	1	1	1
DR_ENSDARP00000007227	0	0	0	0	0	0	0	0	0	0	0	0	0	1	0	0	0	0	0	0	0	0	0	0	0	0	1	1	1
DR_ENSDARP00000007229	0	0	0	0	0	0	0	0	0	0	0	1	0	0	0	0	0	1	0	0	0	0	0	0	0	0	1	0	1
DR_ENSDARP00000007234	0	0	0	0	0	0	0	0	0	0	0	0	0	0	0	0	0	0	0	0	0	0	0	0	0	0	1	1	0
DR_ENSDARP00000007237	0	1	0	0	0	0	0	0	0	0	1	1	0	0	0	0	0	0	0	0	0	0	0	0	0	0	1	1	1
DR_ENSDARP00000007240	2	2	2	2	1	2	1	2	2	2	2	2	2	2	1	2	1	1	1	1	1	1	1	1	1	0	1	1	1
DR_ENSDARP00000007253	0	0	0	1	1	2	1	1	0	1	0	1	1	2	1	0	0	2	1	0	0	0	0	0	0	0	1	1	1
DR_ENSDARP00000007255	0	0	0	0	0	0	0	0	0	0	0	0	0	0	0	0	0	0	0	0	0	0	0	0	0	0	0	0	0
DR_ENSDARP00000007256	0	1	1	1	1	1	1	2	1	1	1	0	0	1	0	1	0	2	0	0	0	1	0	1	0	0	1	1	1
DR_ENSDARP00000007258	1	2	0	1	2	2	1	2	1	2	0	1	0	2	2	0	1	1	0	1	0	1	0	1	0	0	1	1	1
DR_ENSDARP00000007263	0	0	0	2	2	2	0	2	2	1	1	1	0	1	2	2	0	1	0	0	0	0	0	0	0	0	1	1	1
DR_ENSDARP00000007267	0	0	0	0	0	0	0	0	0	0	0	0	0	0	0	0	0	0	0	0	0	0	0	0	0	0	1	1	0
DR_ENSDARP00000007295	1	0	0	0	0	0	0	0	0	0	0	0	0	1	0	0	0	1	0	0	0	0	0	0	0	0	1	1	1
DR_ENSDARP00000007305	0	0	0	0	0	0	0	0	0	0	0	0	0	0	0	0	0	1	0	0	0	0	0	0	0	0	0	0	0
DR_ENSDARP00000007315	2	1	0	2	0	2	1	2	2	2	2	0	2	2	2	1	2	1	1	1	1	1	0	0	1	1	1	1	0
DR_ENSDARP00000007330	0	0	0	1	2	0	1	2	1	2	1	2	2	1	2	2	2	2	1	0	1	1	1	0	0	0	1	1	1
DR_ENSDARP00000007340	0	0	0	1	0	0	0	0	0	0	0	0	0	0	0	0	0	0	0	0	0	0	0	0	0	0	1	1	0
DR_ENSDARP00000007361	0	0	2	0	0	2	0	0	2	1	0	0	1	0	0	0	2	1	0	1	0	0	0	0	0	0	0	1	1
DR_ENSDARP00000007384	0	0	1	1	1	1	0	0	0	1	0	0	1	1	0	1	0	0	0	1	1	0	1	1	0	0	0	1	0
DR_ENSDARP00000007394	1	0	0	0	2	1	1	2	0	1	0	0	0	0	0	0	2	1	1	1	1	1	0	1	1	0	1	1	1
DR_ENSDARP00000007407	2	1	0	0	2	2	2	1	1	1	1	2	0	0	2	2	1	1	1	1	0	1	1	1	1	0	1	1	1
DR_ENSDARP00000007424	0	1	2	0	0	1	0	0	0	1	1	0	1	0	1	1	0	1	0	0	0	0	0	0	0	0	1	1	1
DR_ENSDARP00000007430	0	0	0	0	0	0	0	0	1	0	0	0	0	0	0	0	0	2	1	0	0	0	0	0	0	0	1	1	1
DR_ENSDARP00000007431	1	0	1	0	1	0	1	1	2	1	1	0	1	2	1	0	0	0	0	0	1	1	1	0	0	0	1	1	1
DR_ENSDARP00000007438	0	0	1	0	0	1	0	1	0	0	2	2	0	1	1	0	2	2	0	0	0	0	0	0	0	0	1	0	1
DR_ENSDARP00000007440	0	0	0	2	1	1	1	1	1	2	1	1	1	2	1	1	0	1	1	1	1	1	0	0	1	0	1	1	0
DR_ENSDARP00000007443	0	0	0	0	0	0	0	0	0	0	0	0	0	0	0	0	0	1	0	0	0	0	0	0	0	0	0	1	1
DR_ENSDARP00000007445	0	0	0	0	0	0	0	0	0	0	0	1	0	0	0	0	0	1	0	0	0	0	0	0	0	0	1	1	0
DR_ENSDARP00000007446	0	1	0	1	0	1	0	0	0	0	0	0	0	1	0	0	1	1	0	1	0	0	0	0	0	0	1	1	1
DR_ENSDARP00000007473	0	0	1	2	2	2	1	0	1	1	0	2	1	0	2	0	0	2	0	0	0	0	0	0	0	0	1	1	1
DR_ENSDARP00000007488	0	0	0	0	1	0	0	0	1	0	0	0	1	0	0	0	0	2	0	1	0	0	0	0	1	0	1	1	0
DR_ENSDARP00000007492	0	0	0	1	1	2	1	2	1	2	0	2	0	1	1	1	0	2	0	0	1	1	1	0	1	0	1	1	1
DR_ENSDARP00000007503	0	0	0	0	0	0	0	1	1	0	1	0	1	0	0	0	0	0	0	0	0	0	0	0	0	0	1	1	0
DR_ENSDARP00000007507	0	0	0	0	0	1	0	0	0	0	0	0	0	0	0	0	0	0	0	0	0	0	0	0	0	0	1	1	0
DR_ENSDARP00000007528	2	0	0	1	0	1	0	1	0	0	0	2	1	0	0	1	1	0	0	0	1	0	1	1	0	0	1	1	1
DR_ENSDARP00000007535	0	0	0	0	0	0	0	1	1	1	0	0	0	0	0	0	0	0	0	0	0	1	0	0	0	0	1	1	1
DR_ENSDARP00000007548	2	0	0	0	2	0	1	0	1	2	1	0	2	2	1	1	2	1	0	0	0	0	0	0	0	1	1	1	0
DR_ENSDARP00000007564	1	0	0	0	0	0	0	1	2	1	0	0	2	0	1	1	0	1	0	0	1	1	0	0	1	0	1	1	1
DR_ENSDARP00000007566	1	1	2	1	2	1	2	1	1	1	1	2	2	1	1	1	1	2	1	1	1	1	1	0	1	1	1	1	1
DR_ENSDARP00000007567	1	0	1	0	0	0	0	0	0	0	1	0	0	1	0	0	0	0	0	0	0	0	1	0	0	0	1	1	0
DR_ENSDARP00000007584	1	1	1	1	1	2	0	1	2	0	1	0	2	2	0	1	1	1	1	1	1	0	0	1	0	1	1	1	1
DR_ENSDARP00000007588	1	1	1	0	0	1	0	0	0	0	0	1	0	0	0	0	2	2	1	1	0	1	1	0	1	0	0	1	1
DR_ENSDARP00000007590	0	0	0	0	0	0	0	0	0	0	0	0	0	0	0	1	0	0	0	0	0	0	0	0	0	0	1	1	0
DR_ENSDARP00000007599	2	0	0	1	0	0	0	0	0	0	0	0	1	0	0	0	1	1	0	0	0	0	0	0	1	0	1	1	1
DR_ENSDARP00000007602	2	2	1	1	1	1	2	1	2	2	2	0	1	1	1	1	2	1	1	1	1	1	1	1	1	0	1	1	1
DR_ENSDARP00000007612	0	0	0	1	0	0	1	1	1	1	1	2	1	1	1	1	0	1	0	0	1	1	1	0	0	1	0	1	1
DR_ENSDARP00000007619	0	0	0	0	0	0	0	0	0	0	0	0	0	0	0	0	0	0	0	0	0	0	0	0	0	0	1	1	1
DR_ENSDARP00000007626	0	1	0	1	0	0	2	2	0	2	0	0	0	2	2	0	0	1	1	0	0	1	0	1	0	1	0	1	1
DR_ENSDARP00000007628	0	0	0	1	0	0	0	0	0	0	0	1	0	1	0	0	0	0	0	0	0	0	1	0	0	0	0	1	1
DR_ENSDARP00000007629	1	1	0	1	0	1	1	2	0	1	0	0	0	2	1	1	0	0	1	1	0	0	0	1	1	0	1	1	1
DR_ENSDARP00000007646	0	0	0	1	1	0	1	1	0	0	0	0	2	0	0	0	0	1	1	1	0	1	0	0	1	1	1	0	1
DR_ENSDARP00000007647	0	0	0	0	0	0	0	0	0	0	0	0	0	0	1	0	2	2	0	0	0	0	0	1	0	0	1	1	1
DR_ENSDARP00000007655	0	0	0	0	0	1	1	0	0	0	0	0	1	0	0	0	0	1	0	0	0	0	0	0	0	0	1	1	1
DR_ENSDARP00000007696	1	0	2	0	0	0	0	2	1	0	0	0	1	0	1	1	0	1	0	0	1	1	0	0	1	0	1	1	0
DR_ENSDARP00000007698	0	0	0	0	0	0	0	0	0	0	0	0	0	0	0	0	0	1	0	0	0	0	0	0	0	0	1	1	1
DR_ENSDARP00000007708	0	1	0	0	0	0	0	0	2	1	0	1	1	1	1	0	1	0	1	1	1	1	0	0	1	1	1	1	1
DR_ENSDARP00000007712	0	1	1	2	0	1	2	2	2	1	1	1	2	1	1	1	2	1	1	1	1	1	1	1	1	1	1	1	1
DR_ENSDARP00000007713	1	0	2	2	1	0	1	1	1	2	2	2	1	2	1	0	1	1	1	1	1	1	1	1	0	0	1	0	1
DR_ENSDARP00000007716	1	2	1	1	0	0	0	0	0	2	1	1	0	0	2	0	1	1	0	0	0	1	1	1	0	0	1	1	1
DR_ENSDARP00000007727	1	0	0	0	2	0	0	0	0	0	0	1	0	0	0	0	0	1	0	0	0	0	1	0	0	0	0	1	0
DR_ENSDARP00000007733	0	0	0	1	2	1	1	0	2	1	0	1	2	1	0	0	2	2	0	1	0	1	1	1	0	0	1	1	1
DR_ENSDARP00000007735	0	1	0	0	0	0	0	1	0	0	0	0	0	0	0	0	0	1	0	0	0	0	1	0	0	0	1	1	1
DR_ENSDARP00000007739	1	0	0	1	2	0	1	2	2	1	0	2	1	2	2	2	2	1	1	1	1	1	0	0	0	1	1	1	0
DR_ENSDARP00000007743	0	2	0	0	2	1	1	2	2	2	2	1	1	2	1	2	2	1	1	1	1	1	1	0	1	1	1	1	1
DR_ENSDARP00000007758	0	0	0	1	2	1	2	0	0	0	0	0	1	1	1	0	2	1	1	1	1	1	0	1	0	0	1	1	1
DR_ENSDARP00000007759	0	2	0	1	0	2	2	0	2	2	0	0	2	2	0	2	2	0	1	0	1	1	0	0	1	1	1	1	1
DR_ENSDARP00000007770	0	0	0	0	0	0	0	0	0	0	0	0	0	0	0	1	1	2	0	0	0	0	0	0	0	0	1	1	1
DR_ENSDARP00000007792	1	1	1	0	0	2	0	0	1	1	0	0	1	2	0	1	2	0	0	0	0	0	0	1	1	0	1	1	1
DR_ENSDARP00000007794	0	0	0	0	2	1	0	0	0	0	0	1	0	0	0	0	0	1	1	0	0	0	0	0	0	0	1	1	0
DR_ENSDARP00000007796	0	0	1	1	0	0	1	0	0	0	0	1	0	2	1	1	0	2	0	0	0	0	1	1	0	0	1	1	1
DR_ENSDARP00000007797	0	0	0	1	0	0	0	0	0	0	1	0	0	0	0	0	1	0	0	0	0	0	1	0	0	0	1	1	0
DR_ENSDARP00000007799	1	0	0	0	1	0	0	0	0	0	0	0	0	0	0	0	0	1	0	0	0	0	1	0	0	0	1	1	1
DR_ENSDARP00000007800	0	0	0	0	0	1	1	0	0	0	0	1	1	0	0	0	0	2	0	0	0	0	0	0	1	1	1	1	1
DR_ENSDARP00000007817	1	2	2	1	1	2	1	1	2	2	1	1	2	2	1	1	1	0	1	1	1	1	1	0	1	1	1	1	1
DR_ENSDARP00000007824	1	0	0	0	0	0	0	0	0	1	0	1	0	2	1	0	0	0	0	1	0	0	0	0	1	0	1	1	1
DR_ENSDARP00000007827	1	0	0	0	0	0	0	0	0	0	0	0	0	0	0	0	0	1	0	0	0	0	0	0	0	0	1	1	1
DR_ENSDARP00000007832	0	1	2	0	2	0	1	1	0	0	1	1	0	1	1	1	1	2	0	0	1	0	1	0	0	0	0	1	1
DR_ENSDARP00000007836	2	0	2	2	1	2	0	0	1	2	0	2	1	1	1	0	1	1	0	0	0	0	0	0	0	0	1	1	1
DR_ENSDARP00000007839	0	0	0	1	2	1	1	2	1	0	0	1	0	2	1	0	1	1	0	0	0	1	0	1	1	0	1	1	1
DR_ENSDARP00000007840	1	1	1	2	2	2	1	1	1	2	1	1	1	0	1	2	1	1	1	1	1	0	0	0	0	0	1	1	1
DR_ENSDARP00000007850	0	0	0	0	0	0	0	0	0	0	0	0	0	0	0	0	0	2	0	0	0	0	0	0	0	0	1	1	1
DR_ENSDARP00000007852	0	0	0	0	0	0	0	0	0	0	0	0	0	0	0	0	1	1	0	0	0	0	1	0	0	0	1	1	1
DR_ENSDARP00000007855	1	0	1	0	1	1	1	2	0	1	0	0	2	1	2	2	1	1	0	0	0	0	0	0	0	0	1	1	1
DR_ENSDARP00000007865	0	0	2	1	0	0	0	1	0	2	1	0	0	2	0	0	1	2	1	1	0	0	0	0	0	0	1	1	1
DR_ENSDARP00000007893	1	0	0	1	0	1	1	0	0	1	0	2	0	1	0	1	0	1	1	1	1	0	0	0	0	1	1	1	1
DR_ENSDARP00000007903	1	0	0	1	0	1	1	1	1	1	1	0	0	0	1	0	0	0	1	1	0	0	1	1	1	0	1	1	1
DR_ENSDARP00000007907	0	0	2	1	0	0	0	0	0	0	0	0	0	1	0	0	0	1	0	0	0	0	0	0	0	0	1	1	1
DR_ENSDARP00000007913	1	2	0	2	2	0	0	2	2	0	0	2	2	2	2	2	0	2	0	0	0	0	0	0	0	0	1	1	0
DR_ENSDARP00000007921	2	1	2	2	2	2	1	2	2	2	1	0	2	2	1	1	2	1	1	1	1	1	1	1	1	1	1	1	1
DR_ENSDARP00000007948	1	1	0	0	2	1	2	1	0	1	1	2	0	2	1	0	1	1	1	1	1	1	0	1	1	0	1	1	1
DR_ENSDARP00000007949	1	0	0	1	1	1	2	0	2	2	2	2	1	0	2	0	2	0	0	1	1	1	0	1	1	1	1	1	1
DR_ENSDARP00000007963	0	0	0	0	1	0	0	0	0	0	0	0	0	1	0	0	0	2	0	0	0	0	1	0	0	0	0	1	0
DR_ENSDARP00000007964	0	0	0	0	0	0	0	0	0	0	0	0	0	0	0	0	0	1	0	0	0	0	0	0	0	0	1	1	0
DR_ENSDARP00000007980	0	0	0	0	0	0	0	0	0	0	0	0	0	0	0	0	0	0	0	0	0	0	0	0	0	0	0	0	0
DR_ENSDARP00000007990	0	0	0	1	0	1	1	1	0	0	0	0	0	1	0	0	1	1	0	0	0	0	0	0	0	0	1	1	1
DR_ENSDARP00000007995	0	0	0	0	0	0	0	0	1	1	0	0	0	0	1	0	0	0	0	1	0	0	0	0	0	0	1	1	1
DR_ENSDARP00000008006	0	2	0	2	2	0	1	2	2	2	1	0	1	2	1	1	0	0	1	1	1	0	0	1	1	1	1	1	0
DR_ENSDARP00000008018	1	0	0	1	0	1	1	1	0	1	0	2	2	1	1	0	0	1	0	0	1	1	0	0	0	0	1	1	1
DR_ENSDARP00000008022	1	0	0	0	0	2	2	0	0	1	0	0	0	0	0	0	1	2	0	0	0	0	1	0	1	0	1	1	1
DR_ENSDARP00000008034	0	1	0	0	0	0	2	2	1	0	0	0	0	0	0	0	0	2	1	0	0	0	0	0	0	0	1	1	1
DR_ENSDARP00000008047	2	2	2	0	1	0	0	1	0	0	1	0	0	1	1	0	2	0	1	0	0	1	0	0	0	0	1	1	0
DR_ENSDARP00000008048	0	0	1	1	1	0	0	2	0	0	1	1	0	2	1	1	0	0	0	0	0	0	0	0	1	0	1	1	1
DR_ENSDARP00000008063	1	0	1	0	2	0	1	2	0	1	0	1	1	0	0	1	0	0	0	1	0	1	0	0	1	0	1	1	1
DR_ENSDARP00000008065	1	1	0	0	0	0	0	0	0	0	0	2	0	0	1	2	0	0	1	1	0	0	1	1	0	0	1	1	0
DR_ENSDARP00000008075	0	0	0	1	0	1	0	0	0	0	1	0	0	0	0	2	0	1	0	1	0	0	0	0	1	1	1	0	1
DR_ENSDARP00000008085	1	1	1	1	0	0	1	1	1	2	1	1	2	1	1	2	0	1	0	0	0	1	1	1	1	0	1	1	1
DR_ENSDARP00000008087	0	0	1	0	0	0	0	1	0	0	0	0	0	0	0	0	1	0	0	0	0	0	0	0	0	0	1	1	0
DR_ENSDARP00000008091	0	2	0	2	2	2	1	2	2	1	0	0	2	2	2	1	2	1	1	1	1	1	0	1	1	0	1	0	1
DR_ENSDARP00000008092	0	0	0	0	0	0	1	0	0	0	0	0	0	0	0	0	0	0	1	0	0	0	0	1	1	1	1	1	1
DR_ENSDARP00000008096	0	0	0	0	1	0	0	1	1	0	0	0	2	1	0	1	1	1	0	0	0	0	0	1	0	0	1	1	1
DR_ENSDARP00000008099	0	0	0	0	0	0	0	0	0	0	0	0	0	0	0	0	0	1	0	0	1	0	0	0	0	0	1	1	0
DR_ENSDARP00000008105	1	1	0	1	2	2	2	0	2	2	0	0	2	0	1	0	2	1	0	1	1	1	0	0	1	0	1	1	1
DR_ENSDARP00000008119	0	0	0	0	0	0	0	0	0	0	0	0	0	0	1	0	0	2	0	0	0	0	0	0	0	0	1	1	0
DR_ENSDARP00000008133	1	2	0	2	2	2	1	0	2	2	1	2	2	2	2	1	2	2	1	1	1	1	0	0	1	1	1	1	1
DR_ENSDARP00000008134	2	0	0	1	1	1	1	1	2	2	1	1	1	0	1	2	1	1	1	1	1	1	0	1	1	1	1	1	1
DR_ENSDARP00000008139	0	0	0	0	0	0	0	0	0	0	0	0	0	0	0	0	0	1	0	0	0	0	0	0	0	0	1	1	0
DR_ENSDARP00000008140	0	0	0	1	0	1	1	1	2	2	0	0	0	0	2	0	1	0	1	1	1	1	0	0	1	1	0	1	0
DR_ENSDARP00000008156	2	1	0	2	2	2	0	2	0	1	0	1	0	1	2	1	2	2	1	1	1	0	1	1	0	0	1	1	1
DR_ENSDARP00000008181	0	0	0	0	0	0	0	0	0	0	1	0	0	0	0	0	0	2	0	0	1	1	0	0	0	0	1	1	1
DR_ENSDARP00000008197	0	0	0	1	0	0	0	0	0	0	0	0	1	0	0	0	0	1	0	0	0	0	0	0	0	0	1	1	1
DR_ENSDARP00000008206	0	0	0	0	0	0	0	0	0	0	0	0	0	0	0	0	0	0	0	0	0	0	0	0	0	0	0	0	0
DR_ENSDARP00000008214	1	1	1	1	0	1	0	1	1	0	0	1	1	2	0	0	1	0	1	1	1	1	0	0	1	0	1	1	1
DR_ENSDARP00000008223	1	0	0	0	0	2	1	2	1	2	0	1	2	2	2	1	2	2	0	1	0	1	0	1	0	1	1	1	1
DR_ENSDARP00000008246	1	1	1	1	1	1	1	1	2	1	2	1	1	2	1	1	0	0	1	1	1	1	1	1	1	1	0	1	1
DR_ENSDARP00000008262	0	1	0	1	0	0	0	0	0	1	0	1	1	0	0	0	1	1	0	0	0	1	0	1	1	0	0	1	1
DR_ENSDARP00000008265	0	0	1	0	0	0	0	0	0	0	2	0	0	1	0	0	0	2	0	0	0	0	0	0	0	0	0	1	1
DR_ENSDARP00000008287	0	0	0	2	2	1	0	2	0	0	0	0	0	2	0	1	1	2	0	0	0	0	0	0	1	0	1	1	1
DR_ENSDARP00000008289	0	0	0	2	1	2	0	2	0	2	0	2	1	2	2	0	0	1	0	0	1	0	0	0	0	0	1	1	1
DR_ENSDARP00000008311	0	0	1	0	0	0	1	0	0	0	0	0	0	1	1	0	0	2	0	0	0	0	1	0	0	0	1	1	1
DR_ENSDARP00000008312	0	2	1	1	0	1	0	1	1	1	0	0	0	0	0	0	1	2	1	0	0	0	0	0	1	1	1	1	1
DR_ENSDARP00000008325	0	0	0	0	0	0	0	0	0	0	0	0	1	1	0	0	0	1	0	0	0	0	0	0	0	0	1	1	1
DR_ENSDARP00000008331	0	1	0	1	0	0	1	0	0	1	0	0	2	0	1	0	1	0	0	0	1	0	0	0	0	0	1	1	1
DR_ENSDARP00000008333	0	0	0	0	0	0	0	0	0	0	0	0	0	0	0	0	0	2	0	0	0	0	0	0	0	0	1	1	1
DR_ENSDARP00000008351	0	0	0	0	0	0	0	0	0	0	0	0	0	0	0	0	0	2	0	0	0	0	0	0	0	0	1	1	1
DR_ENSDARP00000008354	0	0	2	1	0	0	0	0	0	1	0	1	0	1	0	0	1	1	1	1	1	0	1	0	1	0	1	1	0
DR_ENSDARP00000008364	1	1	0	2	1	1	2	1	1	2	0	0	2	2	1	1	1	2	1	1	1	1	1	1	1	1	1	1	1
DR_ENSDARP00000008366	1	0	1	1	1	0	0	0	2	0	0	2	0	0	0	0	0	2	1	0	1	0	1	1	1	1	1	1	1
DR_ENSDARP00000008389	1	0	0	1	1	1	0	2	0	0	1	1	0	1	0	2	0	1	1	0	1	0	0	0	0	0	1	1	1
DR_ENSDARP00000008391	2	1	1	2	2	1	1	1	1	1	2	2	1	2	2	1	2	2	0	1	1	1	1	0	1	0	1	1	1
DR_ENSDARP00000008399	0	0	0	1	0	0	1	1	1	1	0	1	1	1	2	0	2	1	0	0	0	1	1	1	1	0	1	1	1
DR_ENSDARP00000008404	1	0	1	1	0	1	2	0	0	2	0	0	2	0	1	0	2	2	1	1	0	1	0	1	1	1	1	1	1
DR_ENSDARP00000008423	1	2	1	1	2	2	1	1	2	1	1	1	2	2	1	1	1	1	0	0	0	0	0	0	0	1	1	1	1
DR_ENSDARP00000008437	2	1	0	2	1	1	2	1	1	2	0	0	1	1	0	0	0	2	1	1	1	1	0	1	1	1	1	1	1
DR_ENSDARP00000008442	0	0	0	0	0	0	0	0	0	0	0	0	0	0	0	0	0	1	0	0	0	0	0	0	0	0	1	1	1
DR_ENSDARP00000008451	0	0	0	2	1	1	0	2	2	0	1	1	1	0	1	0	1	0	0	1	1	1	0	1	1	0	1	1	1
DR_ENSDARP00000008454	0	0	0	0	0	0	0	0	0	0	0	0	0	1	0	0	0	0	1	0	0	0	0	0	0	0	1	1	1
DR_ENSDARP00000008455	1	2	2	0	1	0	0	1	1	2	0	0	1	2	0	2	1	2	1	1	0	0	0	1	1	1	1	1	1
DR_ENSDARP00000008458	0	0	0	0	0	0	0	0	0	0	0	0	0	0	0	0	0	1	0	0	0	0	0	0	0	0	1	1	0
DR_ENSDARP00000008466	0	0	0	0	2	0	0	0	0	0	0	0	0	0	0	0	0	1	0	0	0	0	0	0	0	0	0	1	1
DR_ENSDARP00000008469	1	1	0	2	1	1	1	2	1	1	0	0	0	1	1	0	2	0	1	1	1	1	0	0	1	1	0	1	1
DR_ENSDARP00000008475	0	0	0	0	2	0	0	0	0	0	0	2	0	0	0	0	0	0	0	0	0	0	0	0	0	0	1	1	1
DR_ENSDARP00000008476	0	0	0	0	1	0	0	0	0	0	0	0	0	0	0	0	0	1	0	0	0	0	0	0	0	0	1	1	1
DR_ENSDARP00000008500	2	0	2	1	2	1	2	1	2	1	2	2	1	2	1	0	2	2	1	1	1	1	0	1	0	0	1	1	1
DR_ENSDARP00000008506	0	0	2	0	1	0	0	0	0	0	0	1	0	0	0	0	0	2	0	0	0	1	1	0	0	0	1	1	0
DR_ENSDARP00000008507	0	0	0	0	1	0	1	0	0	0	0	1	0	0	1	1	1	2	1	0	0	0	0	1	0	0	0	1	1
DR_ENSDARP00000008510	0	0	0	0	0	1	0	0	1	2	0	0	0	0	2	0	1	1	1	1	1	0	0	0	1	1	1	1	1
DR_ENSDARP00000008513	1	0	1	1	1	0	0	1	2	1	1	2	0	1	1	0	0	0	0	0	0	0	1	0	0	0	1	1	1
DR_ENSDARP00000008527	0	0	0	0	0	1	0	0	1	0	0	0	0	0	0	0	0	0	0	0	0	1	0	0	0	0	1	1	0
DR_ENSDARP00000008534	2	1	1	2	0	2	1	1	1	1	2	1	2	2	1	2	2	2	1	1	0	1	0	0	0	0	1	1	1
DR_ENSDARP00000008536	0	0	0	0	0	0	0	0	0	0	0	0	0	0	0	0	0	2	0	0	0	0	0	0	0	0	0	1	1
DR_ENSDARP00000008544	0	0	0	1	0	1	0	1	1	0	0	1	1	2	0	0	0	1	1	1	0	0	0	0	0	0	1	1	0
DR_ENSDARP00000008564	0	0	0	0	0	0	0	0	0	0	0	0	0	0	0	0	0	0	1	0	0	0	0	0	1	0	1	1	1
DR_ENSDARP00000008601	1	0	2	0	0	0	0	0	0	1	1	2	0	0	1	0	0	2	0	0	0	0	1	0	1	1	1	1	0
DR_ENSDARP00000008633	0	0	0	0	0	2	0	2	2	2	0	0	1	2	0	1	0	1	1	1	0	0	0	1	1	1	1	1	0
DR_ENSDARP00000008636	0	1	0	1	1	0	1	1	0	1	0	0	1	0	0	0	0	0	0	1	0	1	0	0	0	1	1	1	1
DR_ENSDARP00000008646	2	0	0	0	1	1	0	1	2	0	0	1	0	1	2	1	2	1	0	1	0	1	1	0	0	0	1	1	0
DR_ENSDARP00000008647	0	0	0	0	2	2	0	1	1	0	0	0	1	1	1	0	0	2	1	0	1	1	0	1	0	1	1	1	1
DR_ENSDARP00000008648	0	0	0	1	0	0	0	0	1	2	0	0	1	0	2	0	1	1	1	1	1	1	1	0	0	0	1	1	1
DR_ENSDARP00000008656	0	2	1	2	0	1	2	2	1	1	1	0	1	2	1	2	1	1	1	0	0	0	0	0	0	0	1	1	1
DR_ENSDARP00000008663	1	1	1	0	2	1	0	2	0	1	2	2	1	2	1	1	0	0	1	1	1	0	1	0	1	1	1	1	1
DR_ENSDARP00000008665	2	0	0	2	2	1	0	1	0	1	2	0	1	1	2	2	2	1	1	0	1	1	0	1	0	0	1	1	1
DR_ENSDARP00000008668	1	0	1	2	0	1	0	1	2	1	0	2	2	2	0	0	2	1	1	1	0	1	1	0	1	1	1	1	1
DR_ENSDARP00000008672	0	2	0	1	2	0	0	0	0	1	0	0	2	1	0	0	0	2	0	1	0	0	1	0	0	1	0	1	1
DR_ENSDARP00000008690	2	0	2	1	0	0	1	1	1	1	0	2	1	2	1	0	1	1	1	0	0	0	1	0	0	0	1	1	1
DR_ENSDARP00000008694	1	1	0	2	0	1	2	0	2	2	1	0	2	2	2	1	1	1	0	0	0	0	0	0	0	0	1	1	1
DR_ENSDARP00000008701	1	0	1	2	0	2	1	1	2	0	0	0	2	2	2	0	2	0	1	1	1	1	0	1	1	1	1	1	1
DR_ENSDARP00000008711	0	0	0	0	0	0	0	0	0	0	0	0	0	0	0	0	0	2	0	0	0	0	0	0	0	0	0	1	1
DR_ENSDARP00000008722	0	2	0	2	0	1	2	2	0	2	0	0	0	2	0	1	2	2	1	1	1	1	0	0	1	1	1	1	1
DR_ENSDARP00000008736	0	0	0	0	0	0	1	0	1	0	1	2	1	0	1	0	0	2	0	0	0	0	0	1	1	0	1	1	1
DR_ENSDARP00000008780	0	1	0	0	0	2	0	0	2	1	0	0	2	0	1	0	0	2	0	0	0	0	0	0	0	0	1	1	1
DR_ENSDARP00000008781	2	2	2	1	2	1	0	2	2	2	2	2	2	1	1	1	2	2	1	1	1	1	1	1	1	1	1	1	1
DR_ENSDARP00000008788	0	0	0	1	0	1	2	0	2	2	0	0	0	1	2	0	0	0	0	1	1	0	0	0	0	0	1	1	1
DR_ENSDARP00000008800	0	0	0	1	0	0	1	0	2	0	0	0	0	1	1	1	2	1	1	0	0	1	0	0	0	1	1	1	1
DR_ENSDARP00000008817	0	0	0	2	1	0	0	1	0	2	0	0	0	1	0	0	0	1	0	0	0	1	0	1	0	0	1	1	1
DR_ENSDARP00000008825	1	1	0	1	0	0	0	2	1	2	0	0	0	2	1	1	2	0	0	0	0	1	1	0	1	1	1	1	1
DR_ENSDARP00000008826	1	1	2	1	1	1	1	1	1	1	1	1	1	1	1	1	1	2	1	0	0	0	0	0	0	0	1	1	0
DR_ENSDARP00000008831	0	0	0	0	0	0	0	0	0	0	0	0	0	0	0	0	0	1	0	0	0	0	0	0	0	0	1	1	1
DR_ENSDARP00000008832	0	0	1	1	1	1	0	0	1	0	0	1	0	1	0	2	0	1	0	0	1	0	1	0	0	0	1	1	0
DR_ENSDARP00000008834	1	1	2	1	2	1	1	1	0	1	2	2	1	1	1	2	1	1	1	0	1	1	0	1	1	1	1	1	1
DR_ENSDARP00000008857	1	0	1	0	0	1	0	0	0	1	0	0	0	0	1	0	0	1	1	0	0	1	1	1	1	0	1	1	1
DR_ENSDARP00000008860	0	1	1	2	0	0	0	2	2	2	0	1	1	2	2	1	2	0	0	0	0	0	0	0	0	0	1	1	0
DR_ENSDARP00000008863	0	0	1	1	2	1	0	1	1	1	0	0	0	1	0	0	1	0	0	0	0	1	0	0	0	0	1	1	1
DR_ENSDARP00000008879	0	0	0	1	2	2	0	0	1	2	1	1	0	1	0	1	1	1	0	0	0	0	0	0	0	0	1	1	0
DR_ENSDARP00000008898	0	0	0	1	0	0	1	0	0	1	0	1	0	0	0	0	0	2	1	1	0	1	1	1	0	0	1	1	1
DR_ENSDARP00000008907	1	0	2	1	2	1	0	1	1	2	2	2	1	2	2	2	0	2	1	1	1	0	0	1	1	1	1	1	1
DR_ENSDARP00000008913	2	0	0	0	1	0	0	0	0	0	0	0	0	0	0	0	0	0	0	0	0	0	0	0	0	0	1	1	1
DR_ENSDARP00000008916	1	2	0	1	0	2	2	2	0	2	0	0	2	2	0	0	2	1	1	1	1	0	1	1	1	1	1	1
DR_ENSDARP00000008922	0	0	0	1	0	0	0	1	0	0	0	0	0	0	0	0	0	2	0	1	0	0	0	0	0	0	1	1	1
DR_ENSDARP00000008926	1	1	0	1	0	0	2	2	0	0	0	0	2	1	1	0	2	0	1	0	0	0	0	0	0	0	1	1	1
DR_ENSDARP00000008927	1	0	0	1	1	2	2	1	2	1	1	1	2	2	2	1	0	1	0	0	1	0	0	0	1	0	1	1	0
DR_ENSDARP00000008954	1	1	0	0	0	2	1	1	1	2	1	0	1	2	0	1	1	1	0	0	0	0	0	1	0	1	1	1	1
DR_ENSDARP00000008977	2	2	0	2	1	2	0	1	1	2	1	0	2	2	2	2	2	1	1	1	1	1	1	1	1	1	1	1	0
DR_ENSDARP00000009029	0	1	0	2	0	0	0	0	0	0	0	0	0	1	1	0	0	2	0	0	1	0	0	0	0	0	1	1	0
DR_ENSDARP00000009052	1	1	1	0	1	0	0	0	1	0	0	0	0	1	1	0	1	1	0	0	0	1	0	1	0	1	1	1	1
DR_ENSDARP00000009060	2	0	0	1	0	0	1	0	1	1	1	0	1	1	0	0	0	2	1	0	1	1	1	1	0	0	1	1	1
DR_ENSDARP00000009075	1	0	0	0	0	0	0	0	0	0	0	0	0	0	0	0	0	1	0	0	0	0	0	0	0	0	0	1	0
DR_ENSDARP00000009077	0	0	0	1	0	0	0	1	0	1	1	1	1	0	0	0	0	1	0	0	0	0	0	0	1	0	1	1	0
DR_ENSDARP00000009080	1	0	0	1	0	2	2	0	0	1	0	1	1	1	2	1	0	1	1	1	1	1	0	0	0	0	1	1	1
DR_ENSDARP00000009087	2	0	0	0	1	2	1	2	0	0	1	0	1	2	2	0	1	1	1	1	1	1	0	0	1	1	1	1	1
DR_ENSDARP00000009093	1	1	2	0	1	2	0	2	1	0	2	1	1	2	1	1	1	2	1	0	1	1	1	0	1	1	0	1	1
DR_ENSDARP00000009095	1	1	1	2	2	2	1	1	0	2	1	1	1	2	1	1	2	0	0	0	1	0	1	0	1	1	1	1	0
DR_ENSDARP00000009096	2	0	1	0	1	1	0	1	0	1	1	1	0	0	1	0	0	2	0	0	0	0	1	1	0	0	1	1	1
DR_ENSDARP00000009109	1	0	2	1	2	2	1	2	1	2	2	2	1	2	2	2	1	2	1	1	1	1	1	1	1	1	1	1	1
DR_ENSDARP00000009132	0	0	0	0	0	0	0	0	0	0	0	0	0	0	0	0	0	1	0	0	0	0	1	0	0	0	1	1	1
DR_ENSDARP00000009133	0	0	0	1	0	0	1	0	1	1	1	1	0	0	2	1	0	1	0	0	0	1	0	0	0	1	1	1	1
DR_ENSDARP00000009134	1	0	1	1	0	2	1	2	1	1	2	0	1	2	1	1	2	0	1	0	0	0	0	0	0	0	1	1	1
DR_ENSDARP00000009143	0	0	0	2	0	1	1	0	0	1	0	0	1	1	1	1	1	1	1	1	1	1	0	1	1	0	1	1	1
DR_ENSDARP00000009148	0	2	0	0	0	0	0	0	0	0	0	0	0	1	0	0	0	2	0	1	0	0	0	0	0	0	1	1	0
DR_ENSDARP00000009149	1	0	1	0	1	0	0	0	0	0	0	1	2	0	0	0	0	1	0	1	0	1	1	0	1	0	1	1	1
DR_ENSDARP00000009151	0	1	0	0	0	0	1	0	0	0	0	2	0	1	0	0	0	1	0	0	0	0	0	1	0	0	1	1	0
DR_ENSDARP00000009152	1	2	0	2	1	1	2	2	1	2	2	2	2	2	2	1	0	2	1	1	1	1	1	1	1	1	1	1	1
DR_ENSDARP00000009156	0	0	1	1	0	1	0	1	1	1	1	0	1	2	0	1	0	1	0	0	1	1	0	0	1	1	1	1	1
DR_ENSDARP00000009157	0	0	0	0	0	0	0	0	1	0	0	1	0	0	1	1	0	2	0	0	0	0	0	0	1	0	1	1	1
DR_ENSDARP00000009159	0	0	0	2	0	0	1	0	1	1	0	0	1	0	0	0	0	0	1	1	1	1	0	0	1	1	1	1	1
DR_ENSDARP00000009170	0	0	1	1	1	2	0	0	0	2	0	0	1	2	2	2	0	0	1	1	1	1	1	1	1	0	1	1	1
DR_ENSDARP00000009179	1	0	2	0	0	1	0	2	1	0	0	2	1	0	1	2	1	1	0	0	0	1	1	0	1	1	1	1	1
DR_ENSDARP00000009186	1	1	2	1	0	2	0	1	1	2	1	1	1	1	1	1	1	0	1	1	1	1	1	1	1	1	1	0	1
DR_ENSDARP00000009188	0	0	1	0	0	0	0	0	0	0	0	1	0	1	0	0	0	1	0	0	0	1	0	0	1	0	1	1	1
DR_ENSDARP00000009190	1	0	2	1	0	0	1	0	1	0	1	1	2	1	2	0	0	2	1	0	0	0	1	1	0	0	1	1	0
DR_ENSDARP00000009192	0	0	2	0	0	0	0	0	0	0	0	0	0	0	0	0	0	1	0	0	0	0	1	1	0	0	1	1	1
DR_ENSDARP00000009194	2	0	1	2	1	2	2	1	2	2	2	2	2	2	1	2	2	0	0	0	1	1	1	1	1	1	1	1	1
DR_ENSDARP00000009236	0	0	0	0	2	0	0	0	0	0	0	1	0	0	0	0	0	2	0	0	0	0	0	0	0	0	1	1	1
DR_ENSDARP00000009247	0	0	0	1	0	0	0	0	0	0	0	0	1	1	0	1	0	1	0	0	0	0	1	0	0	0	1	1	1
DR_ENSDARP00000009248	0	0	0	0	2	0	0	1	0	0	0	2	0	0	0	0	0	2	0	0	0	0	0	0	0	0	1	1	1
DR_ENSDARP00000009258	0	1	0	1	1	1	1	1	1	0	1	1	1	1	1	1	1	2	0	0	0	0	0	0	0	0	1	1	1
DR_ENSDARP00000009264	0	0	0	0	0	0	0	0	0	0	0	0	0	0	1	0	0	0	0	0	0	0	0	0	0	0	1	1	1
DR_ENSDARP00000009277	2	0	0	1	1	1	0	1	2	1	0	1	1	1	2	0	1	1	0	1	1	1	1	0	1	0	0	1	1
DR_ENSDARP00000009284	0	0	0	0	1	1	1	0	0	0	0	0	2	0	0	1	1	0	1	1	1	1	0	0	1	0	1	1	1
DR_ENSDARP00000009285	2	0	1	1	1	1	1	1	0	0	1	1	1	1	0	1	0	1	0	0	0	0	0	0	0	0	1	1	1
DR_ENSDARP00000009303	1	0	2	2	2	2	1	0	1	0	1	1	0	1	1	2	1	0	1	0	1	1	1	0	1	0	0	1	1
DR_ENSDARP00000009313	0	2	2	0	0	2	2	1	1	2	0	2	2	2	1	1	1	1	1	1	1	1	1	1	1	1	1	1	1
DR_ENSDARP00000009320	0	0	0	0	0	0	0	0	1	1	0	0	1	0	1	1	0	0	0	0	0	0	0	0	0	0	1	1	1
DR_ENSDARP00000009325	0	0	0	0	0	1	0	0	1	0	0	0	0	1	0	0	1	1	1	0	0	0	0	0	0	0	1	1	1
DR_ENSDARP00000009332	0	0	0	0	0	1	0	0	1	0	0	0	0	0	0	0	0	1	0	0	0	0	0	0	0	0	1	1	0
DR_ENSDARP00000009333	1	1	0	0	2	1	2	0	1	1	1	0	2	2	2	1	2	2	1	0	1	1	0	0	0	1	1	1	1
DR_ENSDARP00000009334	0	0	0	0	0	0	0	0	0	0	0	0	0	0	0	0	0	0	0	0	0	0	0	0	0	0	1	1	1
DR_ENSDARP00000009356	0	0	0	0	0	0	0	0	0	0	0	0	0	0	0	0	0	1	0	0	0	0	0	0	0	0	1	1	1
DR_ENSDARP00000009358	0	0	0	1	0	0	0	0	0	1	0	0	0	0	1	0	0	1	0	1	0	0	0	0	0	0	1	1	1
DR_ENSDARP00000009364	0	0	0	1	0	0	0	1	0	0	0	0	0	1	0	1	0	1	0	0	1	1	0	1	0	1	1	0	1
DR_ENSDARP00000009369	0	0	0	0	0	0	0	0	0	0	1	0	0	0	1	0	0	1	0	0	0	0	1	0	0	0	1	1	0
DR_ENSDARP00000009395	0	0	0	0	0	0	0	0	0	0	0	0	0	0	0	0	0	2	0	0	0	0	0	0	0	0	1	1	0
DR_ENSDARP00000009407	0	1	0	0	1	1	0	0	0	0	0	2	0	1	2	0	2	0	0	0	0	0	0	0	0	0	1	1	1
DR_ENSDARP00000009420	2	1	2	0	1	0	0	2	0	2	1	0	1	2	1	0	0	1	1	0	1	1	0	1	1	0	1	1	1
DR_ENSDARP00000009428	0	0	1	0	0	2	2	1	0	2	0	0	2	1	2	2	0	1	1	1	0	1	0	0	1	1	1	1	1
DR_ENSDARP00000009432	1	0	0	0	0	1	0	0	1	0	1	1	0	2	0	1	0	1	0	0	0	1	1	1	1	0	0	1	0
DR_ENSDARP00000009441	0	0	1	1	0	1	1	0	2	1	0	2	2	0	0	0	1	0	1	1	1	1	1	1	1	0	1	0	1
DR_ENSDARP00000009453	1	2	0	1	2	1	1	1	0	1	0	1	1	0	1	2	0	0	0	0	1	1	1	0	0	1	1	1	1
DR_ENSDARP00000009463	0	0	0	0	0	0	0	0	2	1	0	1	0	0	0	1	0	1	0	0	0	1	0	0	1	1	1	1	0
DR_ENSDARP00000009470	0	0	0	0	0	0	0	0	0	0	0	0	0	0	0	0	0	0	0	0	0	0	0	0	0	0	1	1	0
DR_ENSDARP00000009474	1	2	2	2	1	2	2	2	2	1	1	1	1	2	2	2	2	2	0	0	0	1	1	1	1	0	1	1	1
DR_ENSDARP00000009507	0	0	0	0	0	0	0	0	0	0	0	0	0	0	0	0	0	0	0	0	0	0	0	0	0	0	1	1	0
DR_ENSDARP00000009513	1	1	1	1	2	1	0	1	1	0	1	2	2	1	1	1	2	1	0	0	0	0	0	0	0	0	1	1	0
DR_ENSDARP00000009521	0	0	0	0	0	0	0	0	0	0	0	0	0	0	0	0	0	0	0	0	0	0	0	0	0	0	1	1	0
DR_ENSDARP00000009527	0	0	0	0	0	0	0	0	0	0	0	0	0	0	0	0	0	1	0	0	0	0	0	0	0	0	1	1	1
DR_ENSDARP00000009538	1	0	0	1	0	1	0	1	1	1	1	1	1	1	1	1	1	1	1	0	1	0	1	1	0	1	1	1	1
DR_ENSDARP00000009555	0	0	1	1	0	2	1	0	1	0	0	1	0	0	0	1	0	2	0	0	1	0	0	0	0	0	1	1	1
DR_ENSDARP00000009558	0	0	0	0	0	0	0	0	0	0	0	0	0	0	0	0	0	1	0	0	0	0	0	0	0	0	1	1	0
DR_ENSDARP00000009564	1	1	1	1	1	1	1	1	2	1	1	1	1	1	2	0	1	1	0	1	0	0	1	1	0	0	1	1	1
DR_ENSDARP00000009582	1	2	0	0	1	2	1	0	2	1	0	1	1	1	1	0	2	2	1	1	1	1	1	0	0	1	1	1	1
DR_ENSDARP00000009591	0	0	0	1	1	2	1	1	1	1	1	0	1	1	1	2	1	1	0	0	0	0	1	0	0	0	1	1	0
DR_ENSDARP00000009601	0	0	0	0	0	0	1	1	1	1	0	0	1	0	0	0	1	0	0	0	0	0	0	0	0	0	1	1	1
DR_ENSDARP00000009610	1	0	0	0	0	0	0	0	0	0	0	0	0	0	0	1	0	1	0	0	0	0	0	1	0	0	1	1	1
DR_ENSDARP00000009619	0	0	2	0	1	0	0	0	0	0	0	1	1	1	0	0	0	2	0	0	0	0	0	0	0	0	1	1	1
DR_ENSDARP00000009633	2	0	0	0	1	0	0	0	0	0	0	2	2	1	0	0	1	2	0	0	0	0	0	0	0	0	1	1	0
DR_ENSDARP00000009643	1	1	0	1	1	0	1	0	1	1	0	0	1	0	1	0	2	0	1	1	0	0	0	1	1	0	1	1	1
DR_ENSDARP00000009647	1	2	0	0	0	1	0	0	0	1	1	1	2	0	0	0	0	1	1	0	0	1	0	1	1	0	1	1	1
DR_ENSDARP00000009653	1	1	0	1	1	1	0	0	0	0	0	0	1	1	1	2	1	0	1	0	1	1	0	0	1	1	1	1	1
DR_ENSDARP00000009659	1	0	0	0	1	2	1	1	1	1	0	0	0	0	2	0	0	1	0	0	0	0	0	0	0	0	1	1	1
DR_ENSDARP00000009663	1	1	0	1	1	1	1	2	1	1	0	1	2	2	1	1	2	1	0	0	0	0	0	0	0	0	1	0	0
DR_ENSDARP00000009670	0	0	0	1	0	1	1	1	0	1	0	2	0	0	1	1	0	0	1	0	1	1	0	1	1	1	1	1	1
DR_ENSDARP00000009683	1	0	0	1	1	2	1	1	2	0	0	2	0	1	2	0	0	2	1	0	1	0	1	0	1	1	0	1	0
DR_ENSDARP00000009691	1	1	1	1	0	0	1	0	2	1	1	1	1	1	1	1	0	1	1	1	0	0	0	0	0	0	1	1	1
DR_ENSDARP00000009700	0	0	0	0	0	0	0	0	0	0	0	0	0	0	0	0	0	1	0	0	0	0	0	0	0	0	1	1	1
DR_ENSDARP00000009713	0	0	0	0	0	0	0	0	0	0	0	2	0	0	0	0	0	1	0	0	0	0	0	0	0	0	1	1	1
DR_ENSDARP00000009717	2	1	1	1	0	2	0	2	2	1	1	1	2	2	1	2	0	1	0	1	1	1	1	0	0	1	1	1	0
DR_ENSDARP00000009724	1	0	0	0	0	0	2	1	1	0	0	1	1	0	1	1	0	1	1	0	1	0	0	0	1	1	1	1	0
DR_ENSDARP00000009736	0	0	0	0	0	0	0	0	0	0	0	0	0	0	0	1	0	2	0	0	0	0	0	0	0	0	1	1	1
DR_ENSDARP00000009763	1	1	0	1	1	1	2	1	2	2	0	2	2	0	2	1	2	1	1	0	0	1	0	0	1	1	1	1	0
DR_ENSDARP00000009775	0	0	0	1	0	0	0	0	0	2	0	0	0	0	1	0	0	1	0	0	0	0	0	0	0	0	1	0	1
DR_ENSDARP00000009785	0	0	1	0	1	0	0	1	2	0	0	2	0	0	2	0	0	2	0	0	0	0	1	0	1	0	1	1	1
DR_ENSDARP00000009794	2	0	0	0	0	0	0	1	1	1	0	1	1	0	1	0	1	1	0	0	0	1	0	0	1	1	1	1	1
DR_ENSDARP00000009802	0	0	0	1	0	2	0	2	0	1	0	0	0	0	0	0	1	1	1	1	1	0	0	0	1	0	1	1	1
DR_ENSDARP00000009810	0	0	0	0	0	0	0	0	0	0	0	0	0	0	0	0	0	0	0	0	0	0	0	0	0	0	1	1	1
DR_ENSDARP00000009817	1	0	2	1	2	1	1	2	2	2	2	0	1	2	1	1	1	0	0	0	0	0	1	0	0	0	1	1	1
DR_ENSDARP00000009826	0	0	1	0	1	0	0	1	1	0	0	0	1	0	0	1	0	0	0	0	0	0	0	0	0	0	1	1	1
DR_ENSDARP00000009828	1	1	2	0	2	1	1	2	1	2	1	2	2	2	1	2	2	0	1	1	0	1	1	1	0	1	1	1	1
DR_ENSDARP00000009836	2	2	0	2	2	2	2	2	2	2	0	1	2	2	2	0	0	2	1	1	1	1	0	1	1	1	1	1	1
DR_ENSDARP00000009841	0	0	0	0	0	0	0	0	0	0	0	1	0	0	0	0	0	0	0	0	0	0	0	0	0	0	1	1	1
DR_ENSDARP00000009846	0	1	2	1	1	1	1	1	1	1	1	2	1	1	1	1	1	0	0	0	0	0	0	0	0	0	1	1	0
DR_ENSDARP00000009865	2	1	1	2	1	0	1	1	0	2	0	1	2	0	1	1	0	1	0	0	1	1	1	1	1	1	0	1	1
DR_ENSDARP00000009867	1	0	1	1	2	2	1	1	1	1	2	2	1	1	1	1	1	0	0	1	1	1	1	0	1	1	0	1	0
DR_ENSDARP00000009876	1	1	1	1	1	0	1	2	1	1	0	1	2	1	1	1	2	1	1	1	0	1	1	1	1	1	1	1	1
DR_ENSDARP00000009878	0	0	1	0	0	0	0	0	0	0	0	0	0	0	0	0	0	2	0	0	0	0	0	0	0	1	1	1	1
DR_ENSDARP00000009879	0	0	0	0	0	0	0	0	0	0	0	2	0	0	0	0	0	2	0	0	0	0	0	0	0	0	0	0	0
DR_ENSDARP00000009882	0	0	0	0	0	0	1	0	0	0	0	1	0	0	1	0	1	1	0	1	1	0	0	0	0	0	1	1	1
DR_ENSDARP00000009894	0	0	0	0	0	0	0	0	0	0	0	0	0	0	0	0	0	2	0	0	0	0	0	0	0	0	1	1	0
DR_ENSDARP00000009901	2	1	2	1	1	1	1	1	1	1	0	1	1	1	1	1	1	2	1	1	1	1	1	1	1	1	1	0	0
DR_ENSDARP00000009902	0	0	1	0	1	0	0	0	1	0	1	0	1	1	0	0	1	0	1	0	0	0	0	0	0	0	1	1	1
DR_ENSDARP00000009909	2	1	1	1	1	1	0	1	0	2	0	1	1	0	2	1	1	1	1	0	1	1	1	1	0	0	1	1	1
DR_ENSDARP00000009915	0	0	0	1	1	1	0	2	1	0	0	0	2	1	1	0	1	2	1	1	0	0	0	0	1	1	1	1	0
DR_ENSDARP00000009916	0	0	0	0	0	0	0	1	0	0	0	0	0	0	0	0	0	0	0	0	0	0	0	0	0	0	1	1	1
DR_ENSDARP00000009928	1	0	1	2	1	1	0	1	1	0	1	1	1	1	1	1	1	1	1	0	1	1	1	0	1	1	1	1	1
DR_ENSDARP00000009932	0	0	1	1	2	2	1	1	2	2	1	2	0	2	1	0	2	1	0	1	0	1	0	0	0	1	1	1	1
DR_ENSDARP00000009962	0	0	0	0	0	0	0	0	0	0	0	0	0	0	0	0	0	0	0	0	0	0	0	0	0	0	1	1	0
DR_ENSDARP00000009966	0	0	0	0	1	0	0	0	0	0	0	1	0	0	0	0	0	1	0	0	0	0	0	1	0	0	1	1	1
DR_ENSDARP00000009970	0	2	2	1	2	2	2	2	1	1	0	2	0	2	1	1	2	1	0	0	0	0	0	1	0	0	1	1	0
DR_ENSDARP00000009986	0	0	0	0	0	0	0	0	0	0	0	0	0	1	0	1	0	1	0	0	0	0	0	0	0	0	1	1	1
DR_ENSDARP00000009990	0	0	0	1	1	1	0	0	1	0	0	1	0	0	1	2	0	2	0	0	1	1	0	1	0	1	1	1	1
DR_ENSDARP00000009993	1	1	0	0	1	0	0	0	0	0	1	0	0	0	0	0	0	2	0	0	0	0	0	0	0	0	1	1	1
DR_ENSDARP00000010013	0	0	1	1	0	0	0	0	0	0	0	0	1	1	0	0	0	0	0	0	1	1	0	1	0	0	1	1	1
DR_ENSDARP00000010044	1	0	0	1	0	1	1	0	1	1	0	0	2	0	2	2	1	1	1	1	0	1	0	0	0	1	1	1	1
DR_ENSDARP00000010052	0	0	0	0	0	1	0	0	0	0	0	0	0	0	0	0	0	2	1	0	1	0	0	0	1	1	1	1	0
DR_ENSDARP00000010055	1	0	2	1	0	1	0	1	1	0	1	2	0	2	1	1	2	0	1	1	1	1	1	1	1	1	1	1	1
DR_ENSDARP00000010065	0	0	0	0	1	1	0	0	0	0	0	0	1	0	1	0	1	1	0	0	0	0	0	0	0	0	1	1	1
DR_ENSDARP00000010070	2	1	2	2	2	2	1	2	2	2	1	2	2	1	2	2	2	1	1	0	0	1	0	1	1	1	1	0	1
DR_ENSDARP00000010071	1	1	0	1	1	1	1	1	2	1	0	1	1	1	1	2	1	1	1	1	1	1	1	0	0	0	1	1	1
DR_ENSDARP00000010074	1	0	0	0	0	0	0	0	0	0	0	0	0	0	1	1	0	2	0	1	1	1	1	0	1	0	1	1	1
DR_ENSDARP00000010075	1	0	1	0	0	1	0	0	1	1	0	1	1	0	0	2	0	1	0	0	1	0	1	1	1	1	1	1	1
DR_ENSDARP00000010083	1	0	0	2	0	1	0	0	1	0	0	0	1	1	0	0	0	2	1	1	0	1	1	1	1	0	1	1	1
DR_ENSDARP00000010089	0	0	0	1	0	1	0	0	0	1	0	0	0	0	0	0	0	0	1	0	1	1	1	0	0	1	1	1	0
DR_ENSDARP00000010091	0	0	1	0	0	0	0	0	0	1	0	0	0	0	1	0	0	1	1	0	0	0	0	0	0	0	1	1	1
DR_ENSDARP00000010116	0	0	0	0	0	0	0	0	0	0	0	0	0	1	1	0	0	1	0	0	0	0	0	0	0	0	1	1	1
DR_ENSDARP00000010118	0	0	1	1	0	0	0	0	0	1	0	0	0	0	1	1	1	2	0	0	0	0	0	0	0	1	1	1	1
DR_ENSDARP00000010130	0	0	0	0	0	0	0	0	0	0	0	0	0	0	0	0	0	1	0	0	0	0	0	0	0	0	1	1	1
DR_ENSDARP00000010155	1	0	1	0	0	2	1	0	0	0	0	0	0	0	0	0	0	1	0	1	0	0	1	0	1	0	1	1	1
DR_ENSDARP00000010172	0	0	0	0	1	0	0	0	0	0	0	2	1	0	0	0	0	1	0	0	0	0	0	0	0	0	1	0	0
DR_ENSDARP00000010177	1	2	1	0	2	0	1	1	2	1	1	1	2	0	1	0	2	1	0	0	0	0	0	1	0	1	1	1	1
DR_ENSDARP00000010182	0	0	0	0	1	0	0	0	0	0	0	0	0	1	0	0	0	0	0	0	0	0	0	1	0	0	1	1	1
DR_ENSDARP00000010183	1	0	0	0	2	0	1	0	1	0	0	0	0	0	1	1	0	0	0	0	1	0	1	0	0	0	1	1	1
DR_ENSDARP00000010190	1	0	0	0	2	2	1	1	1	1	0	0	2	2	1	1	2	1	0	0	0	0	0	0	0	0	1	1	1
DR_ENSDARP00000010193	1	1	1	1	1	2	1	1	1	1	1	2	2	1	1	2	1	0	1	1	1	1	1	1	1	1	1	1	1
DR_ENSDARP00000010211	0	0	0	1	0	0	0	0	1	0	1	2	0	0	0	0	0	0	0	1	0	1	1	0	0	0	1	1	1
DR_ENSDARP00000010226	0	0	0	0	0	0	0	0	0	0	0	0	0	0	0	0	0	0	0	0	0	0	0	0	0	0	0	0	0
DR_ENSDARP00000010229	2	1	1	2	1	1	2	2	2	2	1	0	1	2	2	2	2	2	0	0	0	1	0	0	0	0	1	1	1
DR_ENSDARP00000010242	1	0	0	0	0	0	0	0	1	0	0	0	1	1	1	0	1	2	0	1	0	1	0	0	0	0	1	1	1
DR_ENSDARP00000010246	1	1	2	1	2	2	2	2	2	2	2	2	2	2	1	2	2	2	1	1	1	1	0	0	1	1	1	1	1
DR_ENSDARP00000010247	0	0	0	1	0	1	1	0	1	1	0	0	2	2	2	0	1	0	1	0	1	0	0	0	0	1	1	1	1
DR_ENSDARP00000010252	0	0	0	1	0	0	0	0	0	0	0	0	0	1	1	0	0	1	0	0	0	0	0	0	1	0	1	1	1
DR_ENSDARP00000010253	0	0	1	0	0	0	0	0	0	0	0	0	0	0	0	0	0	1	0	0	0	0	0	1	0	0	1	1	1
DR_ENSDARP00000010256	0	0	0	1	0	2	2	2	2	1	0	0	0	1	2	1	1	1	1	1	1	1	0	0	0	0	1	1	1
DR_ENSDARP00000010277	0	0	0	0	0	0	0	0	0	0	0	0	0	0	0	0	0	1	0	0	0	0	0	0	0	0	1	1	1
DR_ENSDARP00000010290	0	0	2	0	0	0	0	0	0	0	0	2	0	0	1	0	0	0	0	0	0	0	1	1	0	0	0	1	1
DR_ENSDARP00000010292	0	0	0	0	0	1	0	1	2	0	1	0	1	2	2	2	0	0	1	1	1	0	0	0	1	1	0	1	1
DR_ENSDARP00000010295	0	0	0	0	0	0	0	0	0	0	0	0	0	0	0	0	0	0	0	0	0	0	0	0	0	0	0	1	0
DR_ENSDARP00000010296	1	0	2	0	1	0	0	1	2	1	0	1	0	0	0	1	1	1	0	0	0	0	0	0	0	0	1	1	1
DR_ENSDARP00000010317	0	0	0	0	1	0	0	0	0	0	0	0	1	0	0	0	0	1	0	0	0	0	0	0	0	0	1	1	0
DR_ENSDARP00000010322	0	0	1	0	0	0	0	0	0	0	0	1	0	0	0	0	0	1	0	0	0	0	0	0	0	0	1	1	0
DR_ENSDARP00000010325	0	0	0	0	0	0	0	0	0	0	0	0	0	0	0	0	0	1	0	0	0	0	0	0	0	0	1	1	1
DR_ENSDARP00000010335	1	0	0	2	0	0	1	0	1	2	0	0	1	0	2	0	0	0	1	0	1	0	0	0	1	0	1	1	1
DR_ENSDARP00000010346	1	0	0	2	2	1	1	1	1	1	1	1	1	1	2	0	2	1	1	0	1	0	0	1	0	1	1	1	0
DR_ENSDARP00000010347	1	0	0	0	0	0	0	0	0	0	0	0	0	0	0	0	0	1	0	0	0	0	0	0	0	0	1	1	1
DR_ENSDARP00000010373	0	1	1	1	2	0	1	2	2	2	2	1	2	1	1	1	1	1	1	1	1	1	1	1	1	1	1	1	1
DR_ENSDARP00000010384	0	0	0	0	2	0	1	0	0	0	1	1	0	1	2	0	0	1	0	0	0	0	0	1	1	1	1	1	1
DR_ENSDARP00000010393	1	1	2	1	1	1	1	1	1	1	1	2	1	1	1	1	1	0	1	1	1	1	1	1	0	1	1	1	0
DR_ENSDARP00000010406	0	0	0	0	0	0	1	0	2	2	0	0	2	0	2	2	2	1	0	1	1	0	0	1	1	1	1	1	1
DR_ENSDARP00000010413	2	2	2	1	2	2	0	1	1	2	0	2	2	1	1	2	2	0	1	1	1	1	0	1	1	0	1	1	1
DR_ENSDARP00000010414	0	0	1	1	0	1	0	0	0	1	0	0	1	1	1	0	1	0	0	0	0	0	0	0	0	0	1	1	1
DR_ENSDARP00000010419	0	0	1	0	0	1	1	1	0	0	1	0	0	0	0	0	1	2	0	0	1	1	0	1	0	0	1	1	1
DR_ENSDARP00000010424	0	0	1	0	0	0	0	0	0	0	0	0	0	0	0	0	0	2	0	0	0	0	1	0	0	0	1	1	0
DR_ENSDARP00000010426	0	0	0	1	0	2	2	1	0	2	0	0	1	1	2	2	2	2	1	0	0	0	0	0	0	0	1	1	1
DR_ENSDARP00000010427	1	0	1	1	1	2	1	2	0	1	1	1	1	1	2	1	1	1	1	1	1	1	1	0	1	1	1	1	0
DR_ENSDARP00000010432	0	1	0	1	0	1	1	2	1	1	0	0	1	1	1	1	1	2	1	1	1	1	0	1	1	0	1	1	1
DR_ENSDARP00000010437	0	1	1	0	0	1	0	1	0	0	0	2	1	0	1	0	1	0	1	1	0	1	1	1	1	0	1	1	1
DR_ENSDARP00000010440	1	0	1	1	0	1	1	1	0	2	0	1	1	0	2	0	1	1	0	0	0	0	1	1	0	0	1	1	1
DR_ENSDARP00000010443	2	2	0	1	2	2	2	2	1	1	0	0	2	2	2	2	2	2	1	0	0	1	0	1	0	1	1	1	1
DR_ENSDARP00000010454	0	0	0	1	0	0	1	2	2	2	1	1	1	1	2	1	1	1	0	1	1	1	0	0	0	1	1	1	0
DR_ENSDARP00000010471	1	0	0	0	0	1	0	0	1	0	0	0	0	0	0	0	1	1	1	0	0	0	0	0	0	0	1	1	1
DR_ENSDARP00000010482	2	2	2	2	2	0	0	2	1	0	2	0	0	2	0	2	2	1	1	0	0	0	1	1	0	0	1	1	1
DR_ENSDARP00000010496	0	0	0	0	0	0	0	1	0	1	1	0	0	0	1	0	0	2	0	1	0	0	0	0	0	0	1	1	1
DR_ENSDARP00000010533	0	0	0	0	0	0	0	0	0	0	0	0	0	0	0	0	0	2	0	0	0	0	0	0	0	0	1	1	1
DR_ENSDARP00000010554	0	0	0	0	0	0	0	0	0	0	0	0	0	0	0	0	0	0	0	0	0	0	0	0	0	0	1	1	0
DR_ENSDARP00000010563	0	0	0	0	0	0	0	0	0	0	0	0	0	0	0	0	0	2	0	0	0	0	1	1	0	0	1	1	1
DR_ENSDARP00000010568	0	0	0	0	0	0	0	0	0	0	0	0	0	0	0	0	0	1	0	0	0	0	0	0	0	0	1	1	1
DR_ENSDARP00000010571	0	0	1	1	0	1	0	0	1	0	0	2	0	0	0	0	1	1	0	0	0	0	0	0	0	0	1	1	1
DR_ENSDARP00000010591	0	0	0	1	1	1	0	0	0	1	0	2	0	1	2	0	2	0	1	1	0	0	0	1	0	0	1	1	1
DR_ENSDARP00000010616	0	0	0	0	0	0	0	0	0	0	0	0	0	1	0	0	0	2	0	0	0	0	0	0	0	0	1	1	1
DR_ENSDARP00000010619	0	0	1	0	0	0	0	0	0	0	0	0	0	0	0	0	0	1	0	0	0	0	0	0	0	0	1	1	0
DR_ENSDARP00000010626	0	0	0	0	0	0	0	0	0	0	0	0	0	0	0	0	0	2	0	0	0	0	0	0	0	0	1	1	0
DR_ENSDARP00000010639	1	1	1	1	0	0	0	0	1	1	1	1	1	1	1	1	0	2	0	0	0	0	0	0	0	0	1	1	1
DR_ENSDARP00000010651	0	1	2	0	0	1	0	1	0	0	1	1	1	1	0	1	0	0	0	0	0	0	0	0	0	0	1	1	0
DR_ENSDARP00000010686	0	2	2	1	0	0	0	0	2	1	1	2	0	2	1	1	1	2	0	0	0	0	1	0	0	0	1	1	1
DR_ENSDARP00000010687	2	1	0	2	0	2	1	1	2	2	0	0	2	2	2	0	1	1	1	1	1	1	0	1	1	1	1	1	1
DR_ENSDARP00000010693	0	1	0	1	0	2	0	0	0	0	0	0	0	0	0	0	0	1	0	1	0	1	0	0	0	0	1	1	0
DR_ENSDARP00000010721	0	0	0	1	0	0	0	0	0	0	0	0	0	1	0	0	1	0	0	0	0	0	0	0	0	0	1	1	0
DR_ENSDARP00000010728	0	0	0	0	0	0	0	0	0	0	0	1	0	0	0	0	0	2	0	0	0	0	0	0	0	0	1	1	1
DR_ENSDARP00000010740	0	1	1	1	1	1	1	1	0	0	0	0	0	0	2	0	0	1	0	1	0	1	0	1	1	1	1	1	1
DR_ENSDARP00000010745	1	0	2	0	0	0	1	0	2	1	2	1	2	0	1	1	0	1	0	0	0	0	0	0	0	1	1	1	1
DR_ENSDARP00000010750	1	0	2	0	0	2	1	2	1	0	0	2	0	0	1	0	1	0	0	0	0	1	1	0	1	0	1	1	1
DR_ENSDARP00000010764	0	1	1	2	2	1	1	2	1	0	0	0	0	1	0	0	2	0	1	1	1	1	0	0	1	1	1	1	0
DR_ENSDARP00000010772	0	0	0	0	0	0	0	0	0	1	0	0	0	0	0	0	0	0	0	0	0	0	0	1	0	0	1	1	0
DR_ENSDARP00000010788	0	0	0	0	0	0	1	0	0	0	0	0	0	0	0	0	0	0	0	0	0	0	0	0	0	0	1	1	0
DR_ENSDARP00000010799	1	1	0	0	2	0	0	0	0	0	0	1	1	0	0	0	1	1	0	0	0	0	0	0	1	0	1	1	0
DR_ENSDARP00000010800	1	1	2	1	2	1	1	0	0	2	1	2	1	0	2	1	1	1	1	1	1	1	1	0	1	0	1	1	1
DR_ENSDARP00000010837	0	0	0	0	0	0	0	0	0	0	0	0	0	0	0	0	0	2	0	0	0	0	1	0	0	0	1	1	1
DR_ENSDARP00000010838	0	1	0	0	2	0	0	0	2	0	0	1	2	0	2	0	0	0	1	1	0	1	0	0	0	0	1	1	1
DR_ENSDARP00000010840	1	0	1	1	0	2	1	1	0	1	1	0	1	0	2	1	1	0	1	1	1	1	0	0	1	0	1	1	0
DR_ENSDARP00000010851	0	0	0	0	0	0	0	0	0	0	0	0	0	0	0	0	0	0	0	0	0	0	0	0	0	0	1	1	0
DR_ENSDARP00000010862	1	0	1	1	1	1	1	2	2	1	0	1	2	1	2	1	2	0	1	1	1	1	0	0	1	1	1	1	0
DR_ENSDARP00000010866	0	1	0	0	0	0	0	1	1	0	0	1	0	0	1	1	0	0	0	0	0	0	1	0	0	0	1	1	1
DR_ENSDARP00000010867	2	0	0	0	0	0	0	0	0	0	0	0	1	1	0	0	0	1	0	0	0	1	0	0	0	0	1	1	1
DR_ENSDARP00000010878	0	1	0	0	2	2	1	0	0	1	0	1	2	0	0	0	0	2	0	0	1	1	0	0	0	0	1	1	1
DR_ENSDARP00000010895	0	0	1	0	0	1	2	0	0	0	0	0	2	1	2	1	0	2	1	0	1	1	0	0	1	0	1	1	1
DR_ENSDARP00000010900	1	1	2	2	0	1	1	1	1	1	1	2	1	1	2	1	1	2	1	1	1	1	1	1	1	0	1	1	1
DR_ENSDARP00000010904	1	0	0	0	0	0	0	0	0	0	1	0	0	0	0	0	0	1	0	0	0	0	0	0	0	0	1	1	1
DR_ENSDARP00000010917	0	0	0	0	1	0	0	0	0	0	0	0	1	0	1	0	0	1	0	0	0	0	0	0	0	0	1	1	1
DR_ENSDARP00000010920	0	0	0	0	0	1	0	0	1	0	0	0	2	1	0	0	0	0	0	0	0	0	0	0	0	0	1	1	0
DR_ENSDARP00000010921	0	1	1	1	0	1	0	1	1	0	1	0	0	1	1	1	1	2	0	0	0	0	0	0	0	0	1	1	0
DR_ENSDARP00000010923	2	1	1	2	2	2	1	2	2	0	2	0	2	1	2	2	0	2	1	0	1	0	1	0	1	1	1	1	1
DR_ENSDARP00000010925	1	0	1	1	0	0	0	0	1	1	0	1	2	0	1	0	1	0	0	0	0	0	0	0	0	0	1	1	1
DR_ENSDARP00000010932	0	0	0	0	1	0	1	0	1	0	0	0	2	0	1	1	0	1	1	0	0	0	0	0	0	0	1	1	0
DR_ENSDARP00000010952	0	2	1	1	2	0	1	2	1	1	1	0	1	2	1	1	1	1	0	1	1	1	1	0	1	1	0	1	1
DR_ENSDARP00000010970	1	0	2	1	2	0	1	0	1	1	1	0	2	1	1	0	0	1	0	0	0	0	0	0	0	0	1	1	0
DR_ENSDARP00000010975	0	0	0	1	0	2	1	1	0	2	0	1	0	1	2	0	2	2	1	0	1	1	0	0	1	0	0	1	1
DR_ENSDARP00000010978	2	1	1	2	0	1	1	0	1	1	0	0	1	2	0	0	0	2	1	0	0	0	0	0	1	1	1	1	1
DR_ENSDARP00000010985	1	2	0	2	2	2	2	1	2	2	0	0	2	0	2	2	2	1	0	1	0	0	1	1	1	1	1	1	0
DR_ENSDARP00000010986	0	2	0	2	1	1	2	2	2	2	0	0	2	2	1	1	2	2	1	1	1	1	0	0	0	1	1	1	0
DR_ENSDARP00000010989	1	1	1	0	1	2	1	0	2	1	2	0	0	2	1	1	2	0	1	1	1	1	0	1	1	1	1	1	1
DR_ENSDARP00000010990	1	2	1	2	1	1	0	0	1	2	1	1	1	1	1	1	1	1	1	1	1	1	1	0	1	1	1	1	1
DR_ENSDARP00000010992	1	0	0	0	0	0	0	0	0	0	0	0	0	0	1	0	0	1	1	1	0	0	0	0	1	0	1	1	1
DR_ENSDARP00000011002	0	1	2	2	2	0	1	2	0	0	2	1	0	0	0	0	0	0	1	0	0	1	0	0	1	0	0	1	1
DR_ENSDARP00000011006	0	0	1	1	1	0	1	0	0	0	0	0	0	1	0	0	0	2	0	0	0	0	0	0	0	0	1	1	1
DR_ENSDARP00000011008	2	0	0	2	1	2	0	1	2	0	0	2	1	0	0	1	0	2	0	0	1	1	0	1	1	0	1	1	0
DR_ENSDARP00000011011	1	2	1	2	2	1	1	0	2	1	1	2	0	1	1	1	2	1	1	0	0	0	0	1	1	1	1	1	1
DR_ENSDARP00000011017	2	0	0	1	1	1	2	2	2	2	0	1	1	2	1	0	2	2	1	0	0	1	0	0	0	0	1	1	1
DR_ENSDARP00000011030	1	0	1	0	0	1	0	0	1	0	0	0	0	0	0	0	0	0	0	0	0	0	0	0	0	0	1	1	1
DR_ENSDARP00000011033	0	0	0	0	0	1	0	0	1	0	1	0	0	0	0	0	0	1	0	0	0	0	0	1	1	0	1	1	1
DR_ENSDARP00000011048	0	1	2	0	0	0	2	0	2	2	2	0	0	2	0	2	0	2	1	1	1	1	1	1	1	0	1	1	1
DR_ENSDARP00000011049	1	1	0	0	1	1	0	0	2	1	0	0	0	1	0	0	2	1	1	1	1	1	1	1	0	1	1	1	1
DR_ENSDARP00000011069	0	0	0	0	0	0	0	0	0	0	0	1	0	0	0	0	0	1	0	0	0	0	0	0	0	0	1	1	0
DR_ENSDARP00000011083	0	0	1	0	0	0	0	1	0	0	1	1	0	1	1	0	0	2	0	0	0	1	1	0	0	0	1	1	1
DR_ENSDARP00000011087	0	0	0	0	0	0	0	0	0	0	0	0	0	0	0	0	0	2	0	0	0	0	0	0	0	0	1	1	1
DR_ENSDARP00000011098	0	1	2	1	1	0	1	1	2	1	1	2	1	1	2	1	1	0	1	1	1	1	1	1	1	1	1	1	1
DR_ENSDARP00000011112	1	0	0	1	0	2	2	2	2	2	0	0	1	2	2	2	2	1	0	1	1	1	0	0	1	0	1	1	1
DR_ENSDARP00000011116	0	0	0	1	0	1	1	2	1	1	0	1	2	2	2	1	0	2	1	1	1	1	0	1	1	0	1	1	0
DR_ENSDARP00000011123	0	0	0	0	0	0	0	0	1	0	0	0	0	0	0	2	1	1	0	0	1	0	0	0	0	0	1	0	1
DR_ENSDARP00000011133	0	0	1	0	1	0	0	1	0	0	0	0	0	0	0	0	0	2	0	0	0	0	0	0	0	0	1	1	0
DR_ENSDARP00000011140	0	0	1	1	0	0	0	1	0	0	0	0	0	0	0	0	0	1	1	0	1	0	0	1	0	0	1	1	1
DR_ENSDARP00000011145	1	0	2	2	0	1	1	1	1	1	1	1	2	1	1	1	1	0	1	0	1	1	1	0	1	1	1	1	1
DR_ENSDARP00000011148	1	1	1	1	1	0	0	0	0	0	1	1	0	1	0	0	1	1	0	0	0	0	0	0	0	0	1	1	1
DR_ENSDARP00000011150	1	0	1	0	0	0	1	0	1	2	0	0	1	0	1	1	1	2	0	1	0	0	0	0	0	0	1	1	1
DR_ENSDARP00000011155	0	1	0	1	0	0	0	0	0	1	0	2	0	0	2	1	0	1	1	0	0	0	0	0	0	0	1	1	1
DR_ENSDARP00000011163	0	0	0	0	1	1	0	2	0	2	1	0	0	0	2	1	0	1	1	0	0	1	1	0	0	1	1	1	1
DR_ENSDARP00000011179	0	0	1	0	0	0	0	0	0	0	0	0	0	0	0	0	0	1	0	0	1	1	0	0	0	1	1	1	1
DR_ENSDARP00000011180	1	0	1	1	0	1	1	1	0	0	0	0	0	0	0	0	1	1	0	0	1	1	0	0	0	0	1	1	0
DR_ENSDARP00000011189	1	0	0	0	0	1	0	0	0	0	0	0	1	0	0	0	0	0	0	0	0	0	0	0	1	0	0	1	0
DR_ENSDARP00000011194	0	0	0	0	0	0	0	0	0	0	0	0	0	0	0	0	0	0	0	0	0	0	0	0	0	0	0	0	0
DR_ENSDARP00000011198	1	0	1	1	2	2	2	1	2	2	2	0	2	1	1	2	0	2	1	0	1	1	0	1	1	1	1	1	1
DR_ENSDARP00000011199	0	1	0	0	0	0	0	0	0	0	0	0	0	0	0	1	1	2	0	0	1	0	0	0	0	0	1	1	0
DR_ENSDARP00000011213	0	0	0	0	1	0	0	0	0	0	0	0	1	0	0	0	0	1	0	0	0	0	0	0	0	0	1	1	1
DR_ENSDARP00000011215	0	0	0	0	0	1	0	0	0	0	0	1	1	0	0	0	0	1	0	0	1	0	0	0	0	0	1	1	1
DR_ENSDARP00000011221	0	1	0	2	1	2	0	2	0	1	0	1	1	2	1	0	1	2	0	1	0	0	1	1	0	1	1	1	1
DR_ENSDARP00000011222	0	0	0	0	0	0	0	0	0	0	0	0	0	0	0	0	0	2	0	0	0	0	1	0	0	0	1	1	1
DR_ENSDARP00000011226	1	0	1	0	0	0	0	0	0	1	0	2	0	0	0	0	0	0	0	0	0	0	0	0	0	0	1	1	0
DR_ENSDARP00000011243	0	0	1	1	0	0	0	0	2	1	0	2	1	0	1	1	0	1	0	0	0	1	1	0	0	0	1	1	1
DR_ENSDARP00000011264	0	0	0	0	0	0	1	0	2	0	0	2	0	0	0	0	0	1	0	0	0	0	0	0	0	0	1	1	0
DR_ENSDARP00000011265	0	0	0	0	0	0	0	0	0	0	0	0	0	0	0	0	0	1	0	0	0	0	0	0	0	0	1	1	1
DR_ENSDARP00000011269	0	0	0	0	0	0	0	0	0	0	0	0	0	0	0	0	0	1	0	0	0	0	0	0	0	0	0	1	1
DR_ENSDARP00000011271	1	0	2	0	0	1	0	1	1	1	0	0	2	2	1	1	1	1	1	0	1	0	1	1	0	0	1	1	1
DR_ENSDARP00000011283	1	1	1	1	1	1	1	2	1	0	1	0	0	2	0	0	1	1	0	1	1	0	0	0	0	1	1	1	1
DR_ENSDARP00000011289	1	1	1	1	1	2	0	1	2	0	0	0	1	2	2	1	0	2	1	0	1	1	0	1	0	0	1	1	1
DR_ENSDARP00000011292	1	1	1	2	2	1	1	2	2	2	2	2	2	2	1	2	2	1	1	1	1	1	1	1	1	1	0	1	1
DR_ENSDARP00000011293	0	0	0	0	1	0	0	0	0	0	0	0	0	0	0	0	0	0	0	0	0	0	0	0	0	0	1	1	1
DR_ENSDARP00000011295	2	1	0	2	2	1	2	2	2	2	2	2	1	2	1	1	2	1	0	0	1	1	0	0	1	0	1	1	1
DR_ENSDARP00000011298	0	0	1	0	0	0	0	0	0	0	0	0	0	0	0	0	0	1	0	0	0	0	0	0	0	0	1	1	1
DR_ENSDARP00000011307	0	0	0	0	2	0	0	0	1	0	0	2	0	1	1	0	0	1	0	0	1	0	1	0	0	1	1	1	1
DR_ENSDARP00000011311	1	1	1	2	1	2	2	1	1	1	2	1	1	1	1	2	1	0	1	1	1	1	1	1	1	1	1	1	1
DR_ENSDARP00000011317	1	1	2	1	0	0	0	0	0	0	2	1	1	2	1	2	1	0	1	0	1	1	0	1	0	1	1	1	1
DR_ENSDARP00000011326	0	0	0	0	0	0	0	0	0	0	0	0	0	0	0	0	0	1	0	0	0	0	0	0	0	0	1	1	1
DR_ENSDARP00000011338	1	1	2	1	0	1	1	0	1	1	1	1	1	0	1	0	0	2	0	0	0	1	1	0	1	1	1	1	0
DR_ENSDARP00000011354	0	0	1	0	0	1	0	0	0	0	1	2	2	1	1	1	1	0	0	0	0	1	1	0	1	0	1	1	1
DR_ENSDARP00000011366	0	0	0	0	0	0	0	0	0	0	0	0	0	0	0	0	0	1	0	0	0	0	0	0	0	0	1	1	0
DR_ENSDARP00000011367	0	1	0	1	0	0	0	2	2	1	0	0	0	0	2	1	0	0	0	0	0	0	0	0	0	0	1	1	0
DR_ENSDARP00000011386	1	0	0	0	0	2	0	2	2	0	1	1	0	1	0	0	0	1	0	1	1	0	0	0	1	1	1	1	1
DR_ENSDARP00000011396	0	0	0	1	2	0	0	2	1	2	1	2	2	1	1	0	2	1	0	0	1	1	0	0	1	1	1	0	1
DR_ENSDARP00000011398	0	0	1	0	0	0	0	0	0	0	0	1	1	0	0	0	0	2	0	0	0	0	0	0	0	0	1	1	1
DR_ENSDARP00000011401	1	2	1	1	2	1	1	2	1	1	1	2	1	1	1	1	2	2	1	1	1	1	0	0	0	1	1	1	1
DR_ENSDARP00000011409	0	1	1	1	0	1	2	1	1	1	1	2	1	1	2	1	1	2	1	1	1	1	0	1	0	1	1	1	0
DR_ENSDARP00000011420	1	1	2	0	1	1	0	1	1	1	1	1	0	1	1	1	1	1	0	0	0	0	0	0	0	0	1	1	0
DR_ENSDARP00000011426	1	0	0	0	1	0	0	0	0	0	0	0	0	0	0	0	0	0	0	0	0	0	1	0	0	0	1	1	1
DR_ENSDARP00000011428	1	1	1	1	2	2	1	0	1	1	0	1	2	2	0	2	2	1	1	0	0	0	1	1	0	0	1	1	0
DR_ENSDARP00000011435	0	0	0	1	0	0	0	0	0	1	0	0	0	0	0	0	0	2	0	0	0	0	0	1	0	0	1	1	1
DR_ENSDARP00000011444	1	2	1	1	1	2	1	1	1	1	1	1	1	2	2	2	2	1	1	1	1	0	1	1	1	1	1	1	1
DR_ENSDARP00000011451	0	0	1	0	0	1	1	0	0	0	1	1	1	0	0	0	0	2	1	1	0	1	0	1	0	0	1	1	1
DR_ENSDARP00000011459	1	1	1	1	1	1	2	1	1	1	1	2	1	1	1	1	2	1	0	0	0	0	0	0	0	0	1	1	1
DR_ENSDARP00000011487	0	0	0	0	0	0	0	0	0	0	0	0	0	0	0	0	1	0	0	0	1	0	0	0	0	0	1	1	0
DR_ENSDARP00000011500	0	0	0	0	0	2	0	1	2	2	0	0	1	0	2	0	1	1	1	1	1	0	0	0	1	0	1	1	1
DR_ENSDARP00000011506	0	0	0	0	0	0	0	0	0	0	0	0	0	0	0	0	0	1	0	0	0	0	0	0	0	0	1	1	0
DR_ENSDARP00000011510	2	1	2	0	1	1	0	1	1	1	1	2	2	1	0	1	2	2	0	0	1	0	1	1	0	1	1	1	1
DR_ENSDARP00000011527	0	0	0	0	0	0	0	0	0	0	0	2	0	0	0	0	0	0	0	0	0	0	0	0	0	0	1	1	0
DR_ENSDARP00000011529	2	2	1	2	1	2	2	2	1	0	2	2	2	2	0	2	2	0	1	1	1	1	1	0	1	1	1	1	1
DR_ENSDARP00000011541	0	0	0	0	1	0	0	0	0	0	0	0	0	0	0	0	0	2	0	1	0	0	0	0	0	0	1	1	1
DR_ENSDARP00000011545	2	0	2	0	0	0	0	0	0	0	0	0	0	0	0	0	1	0	0	0	0	0	1	0	0	0	1	1	0
DR_ENSDARP00000011546	0	0	0	0	0	2	0	1	1	2	0	0	0	1	1	0	0	0	1	0	0	0	0	0	1	1	1	1	0
DR_ENSDARP00000011549	1	0	0	0	0	0	0	0	0	0	0	0	0	0	0	0	0	1	0	0	0	0	0	0	0	0	1	1	0
DR_ENSDARP00000011562	0	0	0	0	0	1	0	0	0	0	0	0	0	0	0	1	0	2	0	0	0	0	1	0	0	0	1	1	1
DR_ENSDARP00000011566	1	0	0	1	2	2	0	2	2	1	0	1	1	1	2	0	0	2	0	1	0	1	0	1	0	1	1	1	1
DR_ENSDARP00000011585	0	0	0	1	1	0	0	0	0	0	2	1	1	1	0	1	0	0	1	1	0	0	1	1	1	0	1	1	1
DR_ENSDARP00000011595	2	2	2	1	1	1	1	2	2	1	1	1	1	2	0	1	2	1	0	1	1	1	1	0	0	1	1	1	1
DR_ENSDARP00000011600	0	0	0	2	1	2	0	1	1	1	1	1	0	2	1	1	0	2	1	1	1	1	1	0	0	0	1	1	1
DR_ENSDARP00000011601	1	2	0	1	1	2	1	0	2	2	1	1	2	2	2	2	1	1	1	1	1	1	1	1	1	0	1	1	1
DR_ENSDARP00000011603	2	0	1	0	0	1	0	1	1	1	0	2	1	1	0	1	1	1	1	0	1	1	0	0	0	0	0	1	1
DR_ENSDARP00000011609	0	0	0	1	0	0	0	0	0	0	0	0	0	0	0	0	0	0	0	0	0	0	0	0	0	0	1	1	0
DR_ENSDARP00000011624	0	0	0	0	0	1	0	0	0	0	0	0	0	1	0	0	1	1	0	0	0	1	0	0	0	0	1	1	1
DR_ENSDARP00000011636	1	0	0	0	0	2	1	1	2	0	0	2	2	2	1	1	2	1	0	0	1	1	1	1	1	0	1	1	1
DR_ENSDARP00000011638	0	0	0	0	0	0	0	0	1	1	0	0	1	0	0	0	0	1	0	0	0	0	0	0	0	0	1	1	1
DR_ENSDARP00000011640	0	2	0	2	0	1	0	1	1	1	1	1	0	1	0	0	1	1	0	0	0	0	1	0	1	0	1	0	0
DR_ENSDARP00000011642	1	1	0	1	2	1	1	2	2	1	0	1	1	1	2	0	1	0	0	1	0	1	0	1	1	1	1	1	1
DR_ENSDARP00000011655	0	0	0	0	0	0	0	0	0	0	0	1	0	0	0	0	0	2	0	1	0	0	0	1	0	0	1	1	1
DR_ENSDARP00000011656	1	0	0	1	0	2	1	0	1	2	0	0	2	0	2	2	0	1	1	1	1	1	0	1	1	1	1	1	1
DR_ENSDARP00000011663	1	0	0	1	0	1	1	0	1	0	1	0	0	1	0	2	1	0	1	1	1	1	0	0	0	1	1	1	1
DR_ENSDARP00000011670	1	1	2	2	1	1	2	1	1	1	1	1	1	2	1	1	1	2	0	0	0	1	0	1	1	0	1	1	1
DR_ENSDARP00000011684	0	0	0	0	0	0	0	0	0	0	0	0	0	0	0	0	0	2	0	0	0	0	0	0	0	0	1	1	0
DR_ENSDARP00000011703	0	0	0	0	0	0	0	0	0	0	0	0	0	0	0	0	0	0	0	0	0	0	0	0	0	0	1	1	0
DR_ENSDARP00000011705	1	0	2	1	1	2	1	0	0	1	0	0	0	0	0	1	2	2	1	1	1	0	0	0	1	1	1	1	0
DR_ENSDARP00000011706	1	1	0	1	0	2	2	0	0	0	0	0	0	2	2	1	2	2	1	0	0	0	0	0	0	0	1	1	1
DR_ENSDARP00000011707	1	0	1	2	0	0	0	1	1	1	0	2	1	1	0	1	1	0	1	0	1	1	1	1	1	0	1	1	0
DR_ENSDARP00000011713	1	0	0	2	0	1	1	0	2	1	1	1	1	1	1	1	0	0	0	1	1	1	0	0	1	1	1	1	1
DR_ENSDARP00000011743	2	2	2	2	2	1	1	1	1	1	0	2	1	1	1	1	1	1	0	0	0	0	0	0	0	0	1	1	1
DR_ENSDARP00000011755	2	1	0	1	0	1	0	2	1	1	0	0	2	1	1	1	2	1	0	0	0	0	0	0	0	0	1	1	1
DR_ENSDARP00000011778	2	0	1	0	0	1	1	1	1	1	1	1	1	1	2	1	0	0	1	0	0	1	1	1	0	1	1	1	1
DR_ENSDARP00000011779	0	0	0	1	1	0	0	0	0	1	0	0	0	0	0	1	0	2	1	0	0	0	0	1	0	0	1	1	0
DR_ENSDARP00000011782	0	0	0	2	1	2	1	1	1	1	2	1	0	2	0	2	1	0	1	1	1	1	0	1	1	0	1	1	1
DR_ENSDARP00000011783	1	0	0	0	0	0	0	0	0	0	0	0	0	0	0	0	0	0	0	0	0	0	0	0	0	0	1	0	0
DR_ENSDARP00000011791	1	0	0	1	0	1	2	0	2	2	1	2	2	1	0	2	0	0	1	1	1	1	1	0	1	1	1	1	1
DR_ENSDARP00000011793	0	0	0	0	0	1	0	0	0	0	0	0	0	0	0	0	0	2	0	0	0	0	0	0	0	0	1	1	0
DR_ENSDARP00000011795	1	0	1	1	1	0	1	0	0	2	0	0	1	0	1	0	0	1	0	0	0	1	0	1	1	1	1	1	1
DR_ENSDARP00000011797	1	0	1	1	0	0	0	0	1	1	1	0	1	0	1	0	0	2	0	0	0	0	0	0	0	0	1	1	0
DR_ENSDARP00000011815	0	0	0	0	0	0	1	1	0	0	0	0	1	0	0	0	0	0	0	0	0	0	0	0	0	1	0	1	1
DR_ENSDARP00000011821	0	0	0	0	2	2	0	1	1	0	0	1	0	1	1	0	1	2	1	1	1	0	1	0	1	1	1	1	1
DR_ENSDARP00000011823	0	0	2	0	1	0	0	0	0	0	0	0	0	0	0	0	0	2	1	0	0	0	1	0	0	0	0	1	1
DR_ENSDARP00000011827	1	0	1	0	0	0	0	0	0	0	0	0	1	0	0	1	0	0	0	0	0	0	0	0	0	0	1	1	0
DR_ENSDARP00000011837	0	0	0	0	0	0	0	0	0	0	0	0	0	0	0	0	0	0	0	0	0	0	0	0	0	0	1	1	0
DR_ENSDARP00000011842	1	0	2	2	2	1	0	0	2	2	0	2	0	2	2	2	2	1	0	0	1	1	1	1	1	0	1	1	1
DR_ENSDARP00000011866	2	2	0	1	0	2	2	2	2	2	2	1	2	2	1	2	2	2	1	1	1	1	0	0	1	1	1	1	1
DR_ENSDARP00000011877	0	0	1	0	0	0	0	1	1	0	1	0	0	0	0	1	0	0	0	0	0	0	0	0	1	0	1	1	1
DR_ENSDARP00000011878	0	0	0	0	0	1	0	0	2	2	0	0	1	0	0	0	0	1	1	1	1	1	0	1	0	1	1	1	1
DR_ENSDARP00000011882	0	1	1	0	1	2	0	1	0	1	0	0	0	0	0	0	1	2	0	0	0	1	1	1	0	0	1	1	1
DR_ENSDARP00000011892	0	0	0	0	1	1	0	0	2	1	0	1	2	1	1	0	0	1	1	1	0	0	1	0	1	0	1	1	1
DR_ENSDARP00000011898	0	1	0	0	0	0	0	0	2	1	0	1	0	2	1	1	1	1	0	0	0	1	0	0	1	1	1	1	1
DR_ENSDARP00000011927	0	0	0	0	1	0	0	0	0	0	0	2	0	0	0	0	0	1	0	1	0	0	0	0	0	0	1	1	1
DR_ENSDARP00000011930	1	2	0	2	2	0	1	2	2	2	0	1	1	2	1	0	1	1	1	0	0	1	0	0	1	1	1	1	1
DR_ENSDARP00000011941	1	1	1	2	2	2	2	2	2	2	0	2	2	2	2	1	2	2	0	0	0	0	0	0	0	1	1	1	1
DR_ENSDARP00000011948	0	0	1	0	0	1	2	1	2	0	0	1	0	1	0	2	0	1	0	1	1	0	0	0	1	0	0	1	1
DR_ENSDARP00000011955	0	0	0	0	0	0	1	0	0	0	0	0	0	0	0	0	0	2	0	0	0	0	0	0	0	0	1	0	1
DR_ENSDARP00000011966	0	0	2	1	0	0	0	0	1	0	1	0	0	1	1	0	0	1	1	0	0	0	0	0	0	0	1	1	1
DR_ENSDARP00000011972	1	0	0	2	0	1	1	0	1	0	1	0	1	1	1	0	1	0	0	0	0	0	0	0	1	0	0	1	0
DR_ENSDARP00000011986	1	1	0	1	0	1	1	1	1	0	0	0	1	2	1	1	2	0	0	0	0	1	0	0	1	0	1	1	0
DR_ENSDARP00000012018	1	0	0	0	0	0	0	0	0	0	0	1	0	0	0	0	0	0	0	0	0	0	0	0	0	0	1	1	1
DR_ENSDARP00000012019	0	0	0	0	0	1	1	0	0	1	0	0	1	0	0	1	0	1	1	0	0	0	1	1	0	1	0	1	1
DR_ENSDARP00000012036	2	0	0	1	0	1	0	0	1	2	0	0	0	0	0	2	0	0	0	0	0	1	0	0	0	0	1	1	1
DR_ENSDARP00000012040	0	0	0	0	0	0	0	0	0	0	0	0	0	0	0	0	0	1	0	0	0	0	0	0	0	0	1	1	1
DR_ENSDARP00000012048	2	1	1	2	1	2	1	1	1	0	2	0	1	1	2	1	0	1	0	1	1	1	1	1	0	0	1	1	1
DR_ENSDARP00000012049	0	0	0	2	1	0	0	1	0	0	0	0	0	2	1	0	0	1	0	0	0	0	0	1	0	0	1	1	0
DR_ENSDARP00000012056	0	2	0	1	0	0	1	2	1	2	1	2	1	1	1	1	2	2	1	1	1	0	1	1	0	1	1	1	0
DR_ENSDARP00000012078	0	0	1	0	0	0	0	0	0	0	0	0	0	0	0	0	0	1	0	0	0	0	1	0	0	0	0	1	1
DR_ENSDARP00000012087	0	1	0	1	1	1	0	2	1	2	1	1	2	2	1	0	2	0	0	1	0	0	0	0	0	0	1	1	0
DR_ENSDARP00000012094	1	0	2	1	0	1	2	1	1	1	2	1	1	1	0	1	1	0	1	0	1	1	0	0	1	1	1	1	1
DR_ENSDARP00000012097	1	2	0	2	0	0	1	1	0	2	1	1	1	0	1	1	1	1	0	1	0	0	0	0	1	1	1	1	1
DR_ENSDARP00000012104	0	0	0	0	2	0	1	0	1	2	0	0	0	0	0	0	1	1	0	1	0	0	0	1	0	1	1	1	1
DR_ENSDARP00000012119	0	1	0	1	0	1	2	0	0	0	1	0	2	0	1	0	1	2	1	0	0	1	1	0	0	1	1	1	1
DR_ENSDARP00000012137	0	1	0	2	0	2	1	2	1	2	0	0	2	1	0	2	0	1	1	1	1	1	0	1	1	1	1	1	0
DR_ENSDARP00000012139	1	0	1	1	1	1	0	1	0	1	0	0	1	2	2	1	2	1	0	0	1	1	0	0	1	0	1	1	1
DR_ENSDARP00000012146	0	0	2	0	0	0	0	0	0	0	1	0	0	2	0	0	1	1	1	0	1	0	1	1	1	0	1	1	1
DR_ENSDARP00000012147	0	0	0	1	0	0	0	1	2	1	1	0	0	1	0	0	1	1	0	0	0	0	0	1	0	0	1	1	1
DR_ENSDARP00000012152	1	0	1	0	0	0	0	0	1	1	0	1	1	2	1	1	0	1	0	0	0	0	1	0	0	0	1	1	1
DR_ENSDARP00000012165	0	1	0	2	1	2	0	1	0	0	0	0	0	1	0	0	0	2	0	0	1	1	0	1	0	0	1	1	1
DR_ENSDARP00000012186	0	0	0	0	0	0	0	0	0	0	0	0	0	0	0	0	0	0	0	0	0	0	0	0	0	0	1	1	0
DR_ENSDARP00000012197	0	0	0	1	2	0	0	0	2	2	0	2	1	1	2	1	0	1	1	1	1	0	1	1	0	1	0	1	1
DR_ENSDARP00000012199	0	0	0	0	0	0	0	0	2	0	0	0	0	0	0	0	0	0	0	0	0	0	0	0	0	0	1	1	0
DR_ENSDARP00000012201	1	0	0	0	0	1	0	0	0	0	0	0	0	0	0	0	0	0	0	0	0	0	0	0	0	0	1	1	0
DR_ENSDARP00000012210	1	2	2	1	0	1	0	2	0	1	1	2	1	1	2	2	0	1	1	1	1	1	1	1	0	1	1	1	1
DR_ENSDARP00000012226	1	0	2	0	0	0	0	0	0	0	1	0	0	0	0	0	0	0	0	0	0	0	0	0	0	0	1	1	1
DR_ENSDARP00000012229	0	1	1	2	1	2	1	2	1	1	0	2	2	2	1	1	2	1	1	1	1	1	1	1	1	0	1	1	1
DR_ENSDARP00000012233	0	0	0	0	1	0	0	0	0	0	0	0	0	0	0	0	0	1	0	0	0	0	0	0	0	0	1	1	1
DR_ENSDARP00000012236	0	0	0	0	2	0	1	1	1	1	0	1	0	0	0	0	1	1	0	1	0	0	1	0	1	0	1	1	1
DR_ENSDARP00000012238	1	0	0	0	0	0	0	0	0	0	0	0	0	0	0	0	0	0	0	0	0	0	0	0	0	0	1	1	1
DR_ENSDARP00000012241	2	2	2	2	1	1	1	1	1	1	2	1	1	2	1	2	2	2	1	1	1	1	1	1	1	1	1	1	1
DR_ENSDARP00000012255	0	0	0	0	0	1	1	0	1	0	0	0	0	1	1	0	0	2	0	0	0	0	0	0	0	0	1	1	1
DR_ENSDARP00000012257	0	0	0	1	0	1	1	0	1	0	0	0	2	1	2	1	1	0	1	0	0	1	1	0	0	0	1	1	0
DR_ENSDARP00000012264	1	0	1	0	0	1	1	1	0	2	0	1	1	2	2	1	1	2	0	0	0	0	0	0	0	0	1	1	1
DR_ENSDARP00000012269	0	0	1	0	0	0	0	0	0	0	0	2	1	0	0	0	0	1	0	0	0	0	1	0	0	0	1	1	1
DR_ENSDARP00000012295	1	0	0	1	0	2	1	1	0	1	0	0	1	2	0	2	1	0	1	0	0	0	0	0	1	1	1	1	0
DR_ENSDARP00000012302	0	0	2	0	1	0	0	0	0	0	1	0	0	0	0	1	0	2	0	0	0	0	0	0	0	0	1	1	1
DR_ENSDARP00000012308	0	0	0	0	0	0	0	0	0	0	0	0	0	0	0	0	0	0	0	0	0	0	0	0	0	0	1	1	0
DR_ENSDARP00000012311	2	0	0	2	0	0	0	2	1	1	1	0	1	1	1	0	2	1	1	0	1	0	0	1	1	0	1	1	1
DR_ENSDARP00000012323	0	0	1	0	1	1	0	1	0	2	0	0	1	1	0	1	0	2	0	1	0	1	0	0	0	1	1	0	1
DR_ENSDARP00000012342	0	0	2	0	0	2	0	2	0	0	2	2	1	2	1	2	0	2	1	0	0	0	1	0	1	0	1	1	1
DR_ENSDARP00000012352	0	0	0	0	0	0	0	0	1	0	0	0	0	0	0	0	0	1	0	0	0	1	0	0	0	0	1	1	1
DR_ENSDARP00000012354	0	0	1	0	1	1	1	2	0	0	0	1	0	2	0	0	0	1	1	0	0	1	1	0	0	1	0	1	1
DR_ENSDARP00000012359	1	0	2	1	0	1	0	0	0	0	0	0	0	0	0	0	2	1	1	0	0	1	1	1	1	0	1	1	0
DR_ENSDARP00000012367	2	0	0	0	0	0	0	0	2	1	0	0	0	0	0	0	0	1	0	0	0	0	0	0	0	0	1	1	1
DR_ENSDARP00000012374	0	0	0	0	0	0	0	0	0	0	0	0	0	0	0	0	0	0	0	0	0	0	0	0	0	0	0	0	1
DR_ENSDARP00000012379	2	0	1	2	0	2	2	1	1	1	1	0	2	0	1	1	2	1	1	1	1	1	0	1	1	1	1	1	1
DR_ENSDARP00000012382	2	2	2	2	2	2	1	1	1	2	2	0	2	2	2	2	0	0	0	1	0	1	1	0	1	1	1	1	1
DR_ENSDARP00000012386	2	0	1	0	2	1	1	0	2	2	1	2	2	0	2	2	2	2	0	0	0	0	0	0	0	1	1	1	1
DR_ENSDARP00000012395	1	0	2	1	0	0	0	0	0	0	1	2	0	1	1	1	0	2	0	0	0	0	0	1	1	0	1	1	0
DR_ENSDARP00000012406	0	0	0	1	0	2	0	2	1	1	0	0	2	2	1	0	1	0	1	0	1	0	0	0	0	1	1	1	1
DR_ENSDARP00000012407	0	0	0	1	1	1	0	0	0	1	0	0	1	0	1	0	1	2	0	1	0	0	1	0	0	0	1	1	1
DR_ENSDARP00000012411	0	1	0	0	0	1	1	1	0	1	0	1	0	0	0	0	2	1	1	0	1	1	0	0	0	0	1	1	1
DR_ENSDARP00000012414	1	0	1	1	1	1	0	2	1	1	1	1	2	0	2	1	0	1	1	1	0	1	1	0	1	1	1	1	1
DR_ENSDARP00000012417	0	0	0	0	0	0	0	0	0	0	0	0	0	0	1	0	0	0	0	0	0	0	0	0	0	0	1	1	1
DR_ENSDARP00000012428	0	0	0	0	0	1	0	0	1	0	0	0	1	0	0	1	1	1	0	0	0	0	0	1	0	0	1	0	1
DR_ENSDARP00000012434	0	0	0	0	0	1	1	2	1	0	0	0	0	0	0	2	0	1	0	0	0	0	0	0	0	0	1	1	1
DR_ENSDARP00000012436	0	0	2	1	0	2	0	0	2	1	2	2	1	0	0	2	1	0	1	0	0	1	1	1	0	0	1	1	1
DR_ENSDARP00000012437	0	0	2	1	0	2	1	0	0	0	0	0	1	1	0	0	1	1	0	0	0	0	1	0	0	0	1	1	1
DR_ENSDARP00000012444	0	0	0	0	0	1	0	0	0	0	0	0	1	2	0	2	1	2	0	1	1	0	0	0	1	0	1	1	1
DR_ENSDARP00000012447	0	0	0	0	1	0	0	0	1	1	0	2	0	0	0	0	0	0	1	0	0	0	0	0	0	0	0	1	1
DR_ENSDARP00000012454	0	0	0	0	1	0	0	0	0	0	0	0	0	0	0	0	0	0	0	0	0	0	0	0	0	0	1	1	1
DR_ENSDARP00000012462	1	2	0	2	1	2	2	2	2	2	1	2	1	2	2	2	1	1	1	1	1	1	0	1	1	1	1	1	1
DR_ENSDARP00000012473	0	0	0	1	1	1	0	0	0	0	0	0	1	2	0	0	2	2	0	0	0	0	0	1	0	0	1	1	1
DR_ENSDARP00000012488	1	1	1	0	1	1	0	1	2	1	1	1	1	1	1	1	0	1	1	0	1	1	0	1	1	0	1	1	1
DR_ENSDARP00000012500	0	0	0	0	0	1	1	1	1	0	0	0	1	0	1	0	0	0	0	0	0	0	0	0	0	0	1	1	1
DR_ENSDARP00000012506	2	2	2	2	0	0	0	0	0	2	0	2	1	1	1	1	0	1	1	0	0	0	1	0	1	0	1	1	1
DR_ENSDARP00000012513	1	0	2	1	0	1	1	0	1	0	0	1	0	1	1	0	1	0	1	1	1	0	1	0	0	0	1	1	1
DR_ENSDARP00000012519	1	0	1	1	1	0	0	0	0	0	1	2	0	0	0	0	2	2	0	0	1	0	1	1	0	0	1	1	1
DR_ENSDARP00000012550	0	1	0	1	2	2	2	1	2	0	1	2	1	2	1	2	1	0	1	1	1	1	0	1	1	1	1	0	1
DR_ENSDARP00000012553	0	0	0	2	0	0	2	0	1	0	1	0	1	1	1	1	2	0	0	1	1	1	0	1	1	1	0	1	1
DR_ENSDARP00000012556	0	0	0	0	0	0	0	0	0	0	1	0	0	0	0	0	0	1	0	0	0	0	0	0	0	0	1	1	1
DR_ENSDARP00000012557	0	0	0	1	0	0	0	0	2	1	0	0	0	1	0	0	1	2	0	1	0	1	0	0	1	0	1	1	1
DR_ENSDARP00000012558	1	1	2	1	1	0	0	0	1	0	1	1	2	1	1	1	0	1	0	0	1	0	1	0	1	0	0	1	1
DR_ENSDARP00000012565	2	2	0	2	1	2	2	2	2	1	1	0	1	1	1	0	2	2	0	0	0	0	0	0	0	0	1	1	1
DR_ENSDARP00000012567	0	0	0	0	0	0	0	0	0	0	0	0	0	0	0	0	0	0	0	0	0	0	0	0	0	0	0	1	0
DR_ENSDARP00000012577	2	0	2	2	2	0	0	0	1	1	1	1	0	0	1	1	2	2	0	0	0	0	0	0	0	0	1	1	1
DR_ENSDARP00000012585	0	0	2	0	0	0	0	0	0	0	0	0	0	0	0	0	0	0	0	0	0	0	0	0	0	0	0	1	1
DR_ENSDARP00000012590	0	0	1	0	0	0	0	1	1	1	0	0	0	0	1	0	0	1	0	0	0	0	0	0	0	0	0	1	1
DR_ENSDARP00000012595	0	0	0	1	0	1	0	1	1	0	1	0	1	1	0	2	0	1	0	0	0	0	0	0	0	1	1	1	0
DR_ENSDARP00000012597	2	1	2	1	1	1	0	1	0	0	0	0	2	2	0	2	0	1	1	0	0	0	1	0	1	1	1	1	1
DR_ENSDARP00000012598	0	0	0	0	0	0	1	0	0	0	0	2	1	1	0	0	0	1	0	0	0	0	1	0	1	0	1	1	0
DR_ENSDARP00000012600	0	0	0	0	0	0	0	0	1	1	0	0	0	0	0	0	1	1	1	1	0	1	0	0	1	1	1	1	1
DR_ENSDARP00000012625	1	2	0	1	2	0	1	1	2	1	2	1	2	1	1	2	1	2	1	1	1	1	0	1	1	1	1	1	1
DR_ENSDARP00000012652	0	0	0	0	0	0	0	0	0	0	0	0	0	0	0	0	0	1	0	0	0	0	0	0	0	0	1	1	1
DR_ENSDARP00000012660	1	0	1	0	1	1	0	1	0	0	1	2	1	1	0	0	1	1	1	1	0	0	1	1	0	0	1	1	1
DR_ENSDARP00000012677	0	0	0	0	0	0	0	0	0	0	0	0	0	0	0	0	0	0	0	0	0	0	0	0	0	0	1	1	1
DR_ENSDARP00000012691	1	1	1	0	0	1	0	0	1	0	1	1	0	1	0	1	1	2	0	0	0	0	1	1	0	0	1	1	1
DR_ENSDARP00000012704	0	0	0	0	1	1	1	0	0	0	0	1	1	1	0	0	1	1	1	0	0	0	0	1	0	0	1	1	1
DR_ENSDARP00000012705	0	0	1	0	0	0	0	0	0	1	0	0	0	1	0	0	0	0	0	0	0	0	0	0	1	0	1	1	0
DR_ENSDARP00000012708	1	1	0	0	0	0	0	0	0	2	0	2	0	0	0	0	1	2	0	1	0	0	0	0	0	0	1	1	1
DR_ENSDARP00000012720	0	2	2	0	2	0	0	2	1	0	1	0	0	2	0	1	2	1	0	0	0	0	1	1	1	1	1	1	1
DR_ENSDARP00000012721	0	0	0	0	0	0	0	0	0	0	0	0	0	0	0	0	0	0	0	0	0	0	0	0	0	0	1	1	0
DR_ENSDARP00000012722	0	0	1	0	0	0	0	1	0	1	0	0	0	0	0	0	0	1	0	0	0	0	1	0	0	0	1	1	1
DR_ENSDARP00000012730	0	0	0	2	1	2	2	1	1	1	0	1	1	0	0	0	1	1	0	0	0	0	0	0	1	0	1	1	1
DR_ENSDARP00000012738	0	0	2	1	0	0	0	0	1	0	0	2	0	0	1	0	0	1	0	0	0	0	1	0	0	0	0	1	1
DR_ENSDARP00000012748	0	0	0	0	1	0	0	0	0	0	0	0	0	0	0	0	0	0	0	0	0	0	0	0	0	0	1	1	1
DR_ENSDARP00000012749	0	1	0	0	0	1	1	1	1	0	0	0	1	0	1	1	1	2	1	0	1	0	0	1	0	0	1	1	1
DR_ENSDARP00000012767	0	0	0	0	0	0	0	0	0	0	0	0	0	0	0	0	0	0	0	0	1	1	0	0	1	0	1	1	0
DR_ENSDARP00000012776	2	1	1	1	1	2	0	1	2	1	0	0	1	0	1	0	0	1	0	1	1	1	0	1	0	0	1	1	1
DR_ENSDARP00000012786	1	0	0	1	2	0	1	0	0	0	0	0	0	1	0	0	0	1	0	0	0	0	0	0	1	0	1	1	1
DR_ENSDARP00000012791	1	2	0	1	2	1	2	2	1	2	1	1	1	0	2	0	2	2	1	1	1	1	0	0	1	0	1	1	1
DR_ENSDARP00000012804	0	0	0	1	0	2	1	0	1	0	0	0	0	0	0	0	0	1	0	1	1	0	0	0	0	0	1	1	1
DR_ENSDARP00000012805	0	0	0	0	0	0	0	0	0	0	0	0	0	0	0	0	0	0	0	0	0	0	0	0	0	0	0	0	1
DR_ENSDARP00000012808	0	0	2	0	0	1	0	0	0	0	0	0	0	0	0	0	0	2	0	0	0	0	0	0	0	0	1	1	1
DR_ENSDARP00000012821	0	0	1	0	2	0	0	0	0	0	0	0	0	0	0	0	0	1	0	0	0	0	1	0	0	0	1	1	0
DR_ENSDARP00000012850	0	1	0	1	2	2	2	1	2	0	0	1	2	0	0	0	1	1	1	0	0	0	0	1	1	1	1	1	1
DR_ENSDARP00000012853	0	0	0	0	0	0	1	1	0	0	0	0	0	1	0	0	0	0	0	0	0	0	0	0	0	0	0	1	1
DR_ENSDARP00000012856	0	1	0	1	0	2	0	1	1	0	0	1	0	1	0	0	0	1	0	1	1	1	0	0	0	0	1	1	1
DR_ENSDARP00000012858	0	2	2	1	0	2	0	1	2	2	0	2	1	0	1	1	2	0	1	1	1	1	1	1	1	0	1	1	1
DR_ENSDARP00000012861	2	2	0	1	1	1	1	0	1	1	1	1	2	1	2	1	1	2	1	1	0	1	1	1	0	1	1	1	1
DR_ENSDARP00000012862	0	0	0	0	0	0	0	0	0	1	1	0	0	1	1	0	0	2	0	0	0	0	1	0	0	0	1	1	1
DR_ENSDARP00000012869	2	2	0	0	2	1	0	0	2	0	1	2	2	1	1	2	2	1	0	1	1	0	1	1	1	0	1	1	1
DR_ENSDARP00000012903	1	0	0	0	0	0	0	0	0	0	1	1	0	0	1	0	0	1	0	0	0	0	0	0	0	0	1	1	1
DR_ENSDARP00000012919	0	0	0	0	0	0	0	0	0	0	0	0	0	0	0	0	0	0	0	0	0	0	0	0	0	0	1	1	0
DR_ENSDARP00000012931	1	1	0	1	2	0	0	1	1	1	2	0	1	1	1	0	2	1	0	0	0	0	0	0	0	0	1	1	1
DR_ENSDARP00000012936	0	0	0	0	0	1	0	0	0	0	0	0	0	0	0	0	0	1	1	0	0	0	0	0	0	0	1	1	1
DR_ENSDARP00000012943	0	1	0	0	0	2	2	1	0	1	1	0	1	0	1	1	2	2	1	1	1	1	0	1	0	0	1	1	1
DR_ENSDARP00000012950	2	1	2	1	1	2	1	1	2	2	0	0	1	2	2	1	1	0	0	1	0	0	0	0	0	0	1	1	0
DR_ENSDARP00000012969	0	0	0	1	0	0	0	0	0	0	0	0	1	0	1	1	2	1	0	1	0	0	0	0	1	0	1	1	0
DR_ENSDARP00000012983	0	0	0	0	2	0	0	0	0	0	0	0	0	0	0	0	0	1	0	0	0	0	0	0	0	0	1	1	0
DR_ENSDARP00000012986	1	1	0	0	1	0	0	1	0	0	0	1	0	1	1	0	0	0	0	0	0	0	1	1	1	0	1	1	1
DR_ENSDARP00000012989	0	0	1	1	0	0	0	0	0	0	0	0	0	0	0	2	1	1	0	0	0	0	1	0	0	0	0	0	1
DR_ENSDARP00000012991	1	0	0	0	0	0	0	0	0	0	0	0	0	0	0	0	0	1	0	0	0	0	0	0	0	0	1	1	0
DR_ENSDARP00000013006	0	1	0	1	1	1	2	0	2	1	0	0	1	1	1	1	2	0	1	1	1	1	0	1	1	1	1	1	1
DR_ENSDARP00000013020	1	0	1	0	0	1	2	0	0	2	0	2	1	1	1	0	0	1	0	1	0	0	1	0	1	1	1	1	1
DR_ENSDARP00000013026	0	0	0	1	0	0	0	0	0	0	0	0	0	0	0	0	0	1	0	0	0	0	0	0	0	0	1	1	1
DR_ENSDARP00000013036	0	0	0	0	0	0	0	0	0	1	0	0	0	0	0	0	0	1	0	0	0	0	0	0	0	0	1	1	1
DR_ENSDARP00000013042	0	0	0	0	0	0	0	0	0	0	0	0	0	0	0	0	0	0	0	0	0	0	0	0	0	0	1	1	0
DR_ENSDARP00000013052	0	0	1	1	1	0	0	0	0	1	0	2	0	0	0	0	0	1	1	0	0	0	0	0	0	0	1	1	1
DR_ENSDARP00000013064	1	0	1	1	0	1	1	0	1	1	1	0	0	2	1	0	0	1	1	1	0	0	0	0	0	1	1	1	1
DR_ENSDARP00000013072	0	0	0	0	0	0	1	0	1	0	0	0	0	0	0	0	0	1	0	0	0	0	0	0	0	0	1	1	1
DR_ENSDARP00000013086	2	0	2	0	1	0	0	0	0	0	0	0	0	0	0	0	0	0	0	0	0	0	1	0	1	0	0	1	0
DR_ENSDARP00000013089	0	0	0	1	0	0	0	0	1	0	0	0	0	0	0	0	0	1	0	0	0	0	0	0	0	0	1	1	1
DR_ENSDARP00000013105	0	0	0	0	0	0	0	0	0	1	0	0	0	0	0	0	0	1	0	0	0	0	0	0	1	0	1	1	0
DR_ENSDARP00000013108	0	0	0	1	0	2	1	0	2	1	0	0	0	0	2	0	1	1	1	0	1	0	0	0	0	1	1	1	0
DR_ENSDARP00000013110	2	2	1	2	2	1	1	2	2	2	2	2	2	1	2	2	2	1	1	1	1	1	1	1	1	1	1	1	1
DR_ENSDARP00000013115	1	2	0	1	2	2	1	1	1	2	0	2	1	2	1	2	1	1	1	1	1	1	0	1	1	1	1	1	1
DR_ENSDARP00000013120	1	0	1	0	0	0	0	0	0	0	1	0	0	0	0	0	0	0	0	0	0	0	0	0	0	0	1	1	1
DR_ENSDARP00000013124	0	0	1	0	1	0	0	0	0	1	1	0	0	1	0	0	2	2	0	0	0	0	1	0	0	0	1	1	0
DR_ENSDARP00000013130	0	1	0	0	1	1	2	2	2	1	0	0	1	2	2	1	1	2	1	1	0	0	0	0	1	1	1	1	1
DR_ENSDARP00000013157	0	1	0	1	2	2	0	2	2	1	0	2	1	2	2	1	1	2	0	1	1	0	0	1	1	0	1	1	1
DR_ENSDARP00000013158	0	0	0	0	0	0	0	0	0	0	0	0	0	0	0	0	0	2	0	0	0	0	0	0	0	0	1	1	1
DR_ENSDARP00000013172	1	0	0	0	0	0	0	0	0	0	0	1	0	0	0	0	0	2	0	0	0	0	0	0	0	0	1	1	1
DR_ENSDARP00000013189	1	1	1	2	0	2	1	2	1	0	1	1	0	2	0	0	1	1	1	1	1	1	1	0	0	0	1	1	1
DR_ENSDARP00000013205	2	1	0	2	0	0	2	1	1	0	0	0	1	1	2	0	2	0	0	0	0	0	0	0	0	1	1	1	1
DR_ENSDARP00000013210	1	2	1	0	0	1	1	0	1	1	1	1	2	1	1	1	0	1	0	0	0	0	0	0	0	0	1	1	0
DR_ENSDARP00000013211	1	0	0	0	0	0	0	2	0	0	0	0	0	2	0	0	0	0	1	0	0	1	1	0	1	0	1	1	1
DR_ENSDARP00000013224	0	0	0	0	1	1	0	0	0	0	0	1	0	0	0	0	0	0	0	0	0	0	0	0	0	0	1	1	1
DR_ENSDARP00000013230	0	0	0	0	0	0	0	0	0	0	0	1	0	0	0	0	0	2	0	0	0	0	1	0	0	0	1	1	1
DR_ENSDARP00000013233	1	0	2	1	1	2	0	0	1	2	0	0	1	1	1	1	0	2	1	1	0	1	1	1	0	1	1	1	1
DR_ENSDARP00000013243	0	0	0	2	2	1	1	0	2	0	0	1	0	2	2	1	1	1	1	1	0	1	0	1	0	0	1	0	1
DR_ENSDARP00000013244	0	0	0	0	1	1	1	1	2	1	0	0	0	0	1	0	2	1	0	0	0	0	0	0	0	0	1	1	0
DR_ENSDARP00000013248	1	2	0	1	0	1	2	2	2	2	0	2	2	2	1	2	1	0	0	0	1	0	0	0	0	0	1	1	0
DR_ENSDARP00000013267	1	0	1	0	0	0	1	2	1	1	0	1	0	2	0	1	0	2	1	1	1	1	1	0	0	0	1	1	0
DR_ENSDARP00000013273	0	0	0	0	0	0	0	0	0	0	0	0	0	0	0	0	0	2	0	1	1	0	0	0	0	0	1	1	1
DR_ENSDARP00000013280	0	0	0	0	0	0	0	0	0	0	0	0	0	0	0	0	0	0	0	0	0	0	0	0	0	0	1	1	1
DR_ENSDARP00000013286	0	0	1	0	0	0	0	0	0	0	0	0	0	0	0	0	0	0	0	0	0	0	0	0	0	0	1	1	0
DR_ENSDARP00000013291	0	0	1	0	1	0	0	0	0	0	0	1	1	0	0	0	0	1	1	0	0	0	0	0	0	1	1	1	1
DR_ENSDARP00000013296	0	0	0	0	0	0	0	2	2	2	0	1	2	2	2	1	2	1	0	0	0	0	0	0	0	1	1	1	1
DR_ENSDARP00000013307	0	0	0	0	0	0	0	0	0	1	1	0	1	0	0	2	0	1	0	0	1	0	0	0	1	0	1	1	1
DR_ENSDARP00000013317	0	0	0	0	0	1	0	1	1	1	0	0	0	0	0	1	0	2	0	0	0	0	0	0	0	0	1	1	1
DR_ENSDARP00000013325	1	1	0	0	0	0	1	0	1	0	0	0	0	0	0	0	0	1	0	0	1	1	0	1	1	1	1	1	1
DR_ENSDARP00000013327	0	0	0	0	0	0	0	0	0	0	0	0	0	0	0	0	0	0	0	0	0	0	0	0	0	0	1	1	1
DR_ENSDARP00000013329	2	1	1	1	2	2	1	2	2	1	1	2	1	2	2	1	2	0	1	0	0	0	1	0	1	0	1	1	1
DR_ENSDARP00000013334	2	0	1	0	0	0	0	0	0	2	1	0	1	2	2	0	1	0	0	1	1	0	0	0	1	0	1	1	1
DR_ENSDARP00000013339	0	0	0	0	0	0	0	0	0	0	0	0	0	1	0	0	0	1	1	1	0	0	0	0	0	0	0	1	1
DR_ENSDARP00000013350	0	0	0	0	0	0	0	0	0	0	0	0	0	1	0	0	0	1	0	0	0	0	0	0	0	0	1	1	1
DR_ENSDARP00000013353	0	1	0	1	1	1	0	0	0	0	0	0	0	1	2	0	1	0	1	1	1	0	0	0	1	0	0	1	1
DR_ENSDARP00000013376	1	0	0	0	0	0	1	2	2	0	0	0	1	2	0	0	2	1	1	0	1	1	0	0	1	1	1	1	1
DR_ENSDARP00000013392	0	0	0	0	0	0	1	2	0	1	0	0	1	2	1	0	2	1	1	0	1	0	0	0	1	0	1	1	1
DR_ENSDARP00000013402	0	0	0	1	2	0	2	2	2	2	1	0	2	0	2	0	1	1	1	1	1	1	1	1	1	0	1	1	1
DR_ENSDARP00000013423	2	0	2	2	0	1	0	1	2	0	2	1	0	2	2	2	1	2	1	0	1	1	1	1	1	1	1	1	1
DR_ENSDARP00000013426	1	0	1	0	0	1	0	1	2	0	0	0	2	0	0	1	1	2	1	1	0	1	0	0	0	0	1	0	1
DR_ENSDARP00000013430	0	0	0	0	1	0	0	0	0	0	0	0	0	0	1	0	0	2	0	0	0	1	0	0	0	0	0	1	1
DR_ENSDARP00000013433	2	1	0	0	0	1	1	0	2	0	0	0	2	2	0	0	0	0	1	0	1	0	0	0	1	0	1	1	1
DR_ENSDARP00000013436	1	1	0	1	0	0	0	0	0	0	0	1	0	1	1	0	1	2	0	0	1	0	0	1	0	0	1	1	1
DR_ENSDARP00000013437	1	0	1	1	0	0	0	0	1	0	1	0	1	1	0	0	0	1	0	0	0	0	1	1	0	0	1	0	1
DR_ENSDARP00000013441	2	0	2	0	0	2	2	2	0	0	1	1	2	0	2	0	0	2	1	1	1	1	1	1	1	1	1	0	1
DR_ENSDARP00000013442	1	1	0	1	2	2	1	0	0	1	0	1	1	1	0	0	0	0	0	0	0	0	0	0	0	0	1	1	1
DR_ENSDARP00000013455	0	0	1	1	0	1	1	0	1	0	1	0	0	0	0	1	0	2	0	0	1	1	0	1	1	1	1	1	0
DR_ENSDARP00000013482	1	0	0	1	2	0	1	0	2	0	0	2	2	1	2	0	1	0	0	0	1	1	1	1	0	1	1	1	1
DR_ENSDARP00000013486	0	0	0	0	0	0	0	0	0	0	0	0	1	0	0	0	0	2	0	0	0	0	0	0	0	0	1	1	1
DR_ENSDARP00000013495	1	2	0	2	1	1	2	0	2	2	1	1	2	2	1	2	2	1	1	1	1	1	0	1	1	1	1	0	1
DR_ENSDARP00000013506	1	0	0	1	0	1	0	1	0	1	0	0	0	1	0	1	0	0	0	0	0	0	0	0	0	0	1	1	0
DR_ENSDARP00000013509	1	1	0	0	1	0	2	2	2	1	0	0	2	2	1	1	0	1	1	0	1	1	0	1	1	1	1	1	1
DR_ENSDARP00000013511	1	0	0	2	0	2	0	0	1	2	1	1	2	1	2	0	1	1	0	0	0	0	0	1	0	0	1	1	1
DR_ENSDARP00000013512	0	0	0	0	0	0	0	0	0	0	0	0	0	0	0	0	0	1	0	0	0	0	0	0	0	0	1	1	0
DR_ENSDARP00000013520	0	1	2	0	2	2	1	0	2	1	2	1	0	0	2	0	0	2	1	0	1	1	1	1	1	1	1	1	1
DR_ENSDARP00000013539	1	2	2	0	1	1	0	2	1	1	1	2	1	2	2	0	0	1	1	1	1	0	1	1	1	0	1	1	1
DR_ENSDARP00000013553	1	0	0	0	0	0	0	0	0	0	0	0	0	0	0	0	0	0	0	0	0	0	0	0	0	0	1	1	1
DR_ENSDARP00000013575	2	0	1	0	1	0	0	1	0	2	0	2	0	2	2	1	0	2	1	1	0	0	1	1	0	1	1	1	1
DR_ENSDARP00000013599	0	0	0	2	0	0	0	1	0	0	1	1	0	0	0	0	1	0	0	1	0	0	0	1	0	0	1	1	1
DR_ENSDARP00000013601	1	1	1	1	1	1	0	2	2	2	1	0	1	1	0	2	0	2	1	1	1	0	1	0	1	1	1	1	1
DR_ENSDARP00000013603	0	0	0	0	0	0	0	0	0	0	0	1	0	0	0	0	0	1	0	0	0	0	0	0	0	0	1	1	1
DR_ENSDARP00000013605	1	2	0	1	0	2	1	1	1	1	0	1	1	1	0	2	2	1	1	1	0	1	1	1	1	1	1	1	1
DR_ENSDARP00000013620	0	0	0	0	1	0	0	0	1	1	0	1	0	0	1	0	0	2	0	0	0	0	1	0	0	0	1	1	0
DR_ENSDARP00000013624	1	1	1	1	1	1	0	1	2	1	1	1	2	1	2	1	1	1	1	1	1	1	1	0	0	1	1	1	0
DR_ENSDARP00000013627	2	2	1	2	1	1	2	2	2	1	1	0	2	1	2	2	2	1	1	1	1	1	1	1	1	1	1	1	1
DR_ENSDARP00000013643	0	0	0	0	0	0	0	0	0	0	0	0	0	0	0	0	0	1	0	0	0	0	0	0	0	0	1	1	0
DR_ENSDARP00000013651	0	1	2	0	0	0	0	0	1	0	1	0	0	0	0	0	0	2	0	0	0	0	1	0	0	0	0	1	1
DR_ENSDARP00000013664	2	2	2	0	2	2	1	2	0	2	1	2	2	2	2	2	2	1	1	1	1	1	1	0	1	1	1	1	1
DR_ENSDARP00000013683	0	0	0	0	0	0	0	0	1	0	0	0	0	0	0	0	0	0	0	0	0	1	0	0	0	0	1	1	1
DR_ENSDARP00000013686	0	0	1	0	0	0	0	0	0	0	0	2	0	0	0	0	0	0	0	0	0	0	1	0	0	0	1	1	1
DR_ENSDARP00000013712	2	0	1	1	0	0	0	1	0	0	2	1	1	0	0	2	0	1	0	0	0	0	1	1	0	0	1	1	1
DR_ENSDARP00000013733	0	0	0	0	1	0	0	0	0	0	0	1	0	1	0	2	1	1	1	1	0	1	0	0	0	0	1	1	1
DR_ENSDARP00000013751	0	0	0	0	0	0	0	0	0	0	0	0	0	0	0	0	0	0	0	0	0	0	0	0	0	0	0	1	0
DR_ENSDARP00000013759	1	0	0	1	1	1	1	1	0	2	1	1	1	1	1	0	1	0	1	1	1	1	0	1	0	0	1	1	1
DR_ENSDARP00000013774	1	2	2	1	0	1	0	0	2	1	2	1	2	1	1	0	1	0	1	0	1	1	1	1	1	1	1	1	1
DR_ENSDARP00000013777	1	1	1	2	1	0	0	1	1	1	1	0	0	2	0	1	1	1	1	1	0	1	1	1	0	1	1	1	1
DR_ENSDARP00000013792	0	0	0	0	0	0	0	0	0	0	0	0	0	0	0	1	0	2	0	0	0	0	0	0	0	0	1	0	1
DR_ENSDARP00000013803	2	2	1	0	2	2	1	0	2	1	1	1	0	2	1	2	2	0	1	1	0	1	1	1	1	1	1	0	1
DR_ENSDARP00000013809	1	1	1	0	1	1	2	2	1	1	2	1	2	2	1	2	0	1	1	1	0	0	0	1	1	0	1	1	1
DR_ENSDARP00000013812	0	1	0	2	2	1	1	2	2	2	0	1	2	0	2	1	2	1	0	1	1	1	0	1	1	1	1	0	1
DR_ENSDARP00000013839	1	0	1	1	2	2	1	1	2	1	2	2	2	2	0	1	1	1	0	0	1	1	0	0	0	1	1	1	1
DR_ENSDARP00000013849	1	0	0	1	1	2	1	1	1	1	1	0	2	1	0	0	1	2	0	0	1	0	0	1	1	1	1	1	1
DR_ENSDARP00000013865	0	1	0	0	0	0	2	1	1	0	0	0	0	0	0	1	0	2	1	1	1	1	0	1	0	1	0	1	1
DR_ENSDARP00000013866	0	0	0	0	0	0	0	0	0	0	0	0	0	0	0	0	0	0	0	0	0	0	1	0	0	0	1	1	1
DR_ENSDARP00000013867	0	0	1	0	2	1	0	0	1	0	1	1	1	1	0	1	0	2	1	0	1	1	1	1	1	0	1	1	1
DR_ENSDARP00000013881	1	0	0	0	0	0	0	0	0	0	0	0	0	0	0	0	0	2	1	0	0	0	0	0	0	0	0	1	1
DR_ENSDARP00000013890	1	0	0	0	0	0	1	0	1	0	0	1	2	1	0	0	0	2	0	1	0	1	0	0	0	0	1	1	1
DR_ENSDARP00000013898	1	0	0	2	0	1	0	1	2	2	0	2	2	1	2	0	1	1	0	0	0	1	0	1	0	0	1	1	1
DR_ENSDARP00000013902	1	0	0	0	0	0	0	0	0	0	0	1	0	0	0	0	0	0	0	1	0	1	0	0	0	1	1	1	1
DR_ENSDARP00000013936	1	1	1	0	1	1	1	1	0	1	0	0	0	0	1	0	0	2	1	1	0	0	0	0	0	0	0	0	0
DR_ENSDARP00000013943	0	1	1	1	0	0	0	0	1	2	0	1	0	1	1	0	0	1	1	0	0	0	0	0	0	0	1	1	1
DR_ENSDARP00000013946	0	0	0	0	0	0	0	0	0	0	0	0	0	0	0	0	0	1	0	0	0	0	0	0	0	0	1	1	1
DR_ENSDARP00000013949	0	0	1	0	0	0	0	0	0	0	1	0	0	1	0	2	0	1	0	0	0	0	0	0	0	0	1	1	1
DR_ENSDARP00000013958	1	0	0	0	0	0	0	0	1	0	0	0	1	0	1	0	0	2	0	0	0	0	0	0	0	0	1	1	0
DR_ENSDARP00000013960	0	0	1	0	1	1	0	0	0	0	1	0	0	1	0	0	0	1	1	0	0	1	0	0	1	0	1	1	1
DR_ENSDARP00000013967	2	2	1	1	1	1	2	0	2	2	1	2	2	2	2	0	2	1	0	0	0	1	0	1	0	0	1	1	0
DR_ENSDARP00000013971	0	0	1	1	1	0	0	2	2	1	0	0	0	1	2	1	0	1	0	0	1	0	0	0	0	0	0	1	1
DR_ENSDARP00000013993	0	0	1	2	0	0	0	2	0	0	1	0	0	0	1	0	0	1	0	0	0	0	0	0	1	0	1	1	1
DR_ENSDARP00000014003	1	1	1	2	1	2	2	1	2	1	1	1	1	1	2	1	0	1	0	0	0	0	0	0	0	0	1	1	1
DR_ENSDARP00000014010	1	2	2	1	0	2	1	2	2	1	2	0	2	2	1	1	1	1	0	0	0	0	0	0	0	0	1	1	0
DR_ENSDARP00000014011	0	0	0	0	0	0	0	0	0	0	0	0	0	0	1	0	0	1	0	0	0	0	0	0	0	0	1	1	1
DR_ENSDARP00000014024	0	0	0	0	0	0	0	0	0	0	0	0	0	0	0	0	0	0	0	0	0	0	0	0	0	0	0	0	0
DR_ENSDARP00000014029	0	0	0	0	0	0	0	0	1	0	0	0	0	0	0	0	0	2	0	0	0	0	0	0	0	0	0	1	1
DR_ENSDARP00000014061	0	0	0	0	0	1	0	0	1	0	0	0	0	0	0	1	0	1	0	1	0	0	1	1	1	0	1	1	0
DR_ENSDARP00000014065	0	0	0	1	0	0	0	1	1	0	0	0	0	1	1	1	0	1	1	1	0	0	0	0	1	1	1	1	0
DR_ENSDARP00000014069	1	0	0	1	2	1	0	1	2	1	0	0	2	2	0	1	0	2	1	1	0	1	0	0	0	0	1	1	1
DR_ENSDARP00000014071	0	0	0	1	2	0	0	2	2	1	0	0	2	2	1	0	1	2	0	0	0	0	0	0	0	0	1	1	1
DR_ENSDARP00000014072	1	1	0	2	1	1	1	1	1	1	1	0	1	1	1	1	1	1	1	1	1	1	1	0	1	1	1	1	1
DR_ENSDARP00000014079	2	2	2	2	1	2	2	2	2	2	2	1	2	2	2	2	2	2	1	0	0	0	0	0	1	0	1	1	1
DR_ENSDARP00000014099	1	0	0	0	0	0	1	2	0	1	0	1	1	0	0	2	1	1	1	0	0	0	1	0	0	0	1	1	1
DR_ENSDARP00000014106	2	1	1	1	1	1	1	1	1	1	2	0	2	2	1	1	1	2	1	1	1	1	1	1	1	0	0	1	1
DR_ENSDARP00000014113	1	0	0	0	1	0	0	0	0	0	0	0	1	0	0	0	2	1	1	1	0	1	0	1	1	1	1	1	1
DR_ENSDARP00000014124	0	1	2	0	1	0	0	0	0	0	1	0	1	0	0	0	0	1	0	0	0	0	1	0	0	0	1	1	0
DR_ENSDARP00000014151	1	1	1	1	1	2	1	0	1	0	2	2	1	2	1	0	2	1	1	1	0	0	1	1	0	1	1	1	1
DR_ENSDARP00000014182	0	0	0	0	0	2	0	1	2	1	1	0	0	0	1	0	0	1	0	1	0	0	1	1	0	0	1	1	1
DR_ENSDARP00000014201	0	1	1	1	1	0	0	1	0	0	1	2	1	1	0	0	1	0	0	0	0	1	0	1	0	0	1	1	1
DR_ENSDARP00000014204	0	0	0	2	0	0	1	0	1	0	0	0	1	0	0	0	0	2	0	0	0	0	0	1	1	0	1	1	1
DR_ENSDARP00000014221	0	0	1	0	0	0	0	0	0	0	0	2	0	0	0	0	0	2	0	0	0	0	0	0	0	0	1	1	1
DR_ENSDARP00000014235	0	0	0	0	0	0	0	0	0	0	0	0	0	0	0	0	0	1	0	0	0	0	1	0	0	0	1	1	1
DR_ENSDARP00000014236	0	0	0	0	0	1	1	0	2	0	0	0	1	2	0	0	0	1	1	1	1	1	0	0	1	1	1	1	1
DR_ENSDARP00000014240	0	0	0	0	0	0	0	0	0	0	0	0	0	0	0	0	0	1	0	0	0	0	0	0	0	0	1	1	0
DR_ENSDARP00000014244	0	0	1	0	0	0	1	0	0	0	0	2	1	1	0	0	0	2	0	1	0	0	0	0	0	0	1	1	1
DR_ENSDARP00000014246	0	0	0	0	0	1	0	0	1	0	0	0	0	0	0	1	0	1	0	0	0	0	0	0	0	0	1	1	1
DR_ENSDARP00000014252	1	0	1	1	0	1	0	1	1	2	1	1	1	1	0	1	0	1	1	0	1	1	0	1	0	0	1	1	0
DR_ENSDARP00000014260	1	1	0	2	1	2	0	1	2	0	0	2	0	2	1	0	2	2	0	1	1	1	0	1	1	0	1	1	1
DR_ENSDARP00000014272	1	1	0	1	0	1	1	1	2	0	0	1	1	2	2	1	0	2	0	1	1	1	1	0	1	0	1	1	1
DR_ENSDARP00000014290	0	0	0	0	0	0	0	0	0	0	0	0	0	0	0	0	0	1	0	1	0	0	1	0	0	0	1	1	1
DR_ENSDARP00000014294	0	0	0	0	0	2	1	0	0	1	0	0	0	0	0	0	0	0	0	0	0	0	0	0	0	0	1	1	0
DR_ENSDARP00000014299	1	2	2	2	1	0	1	0	0	0	2	0	1	0	2	2	1	2	0	0	1	1	1	1	1	1	1	1	1
DR_ENSDARP00000014304	0	0	1	0	0	0	1	0	0	0	0	0	0	0	0	0	0	0	0	0	0	0	0	0	0	0	1	1	1
DR_ENSDARP00000014305	0	0	0	0	0	1	0	1	1	0	0	0	0	2	1	0	0	0	0	1	0	0	0	0	0	0	1	1	0
DR_ENSDARP00000014320	0	2	1	2	2	2	2	2	1	2	2	0	2	1	2	2	2	1	1	1	1	1	0	0	1	1	1	1	1
DR_ENSDARP00000014325	1	0	0	0	1	0	0	0	0	0	0	0	0	0	0	0	0	0	0	0	0	0	0	0	0	0	1	1	1
DR_ENSDARP00000014328	2	2	0	1	0	1	1	2	2	2	0	0	1	2	2	0	2	0	1	1	1	0	0	0	1	1	1	1	1
DR_ENSDARP00000014351	1	0	0	1	0	0	0	1	1	0	0	0	2	0	0	0	0	0	0	1	0	0	1	0	1	1	1	1	1
DR_ENSDARP00000014377	0	0	0	0	0	0	1	2	0	0	0	1	2	2	0	0	1	2	0	0	0	1	0	0	0	1	1	1	0
DR_ENSDARP00000014384	2	0	2	1	2	0	2	1	1	2	1	2	1	1	0	1	1	1	1	0	0	0	0	0	0	1	1	1	1
DR_ENSDARP00000014386	0	0	0	1	0	0	2	0	0	2	0	0	2	1	1	0	0	2	1	0	0	0	0	1	0	0	1	1	1
DR_ENSDARP00000014390	0	1	1	1	0	1	1	1	0	0	0	0	1	1	2	1	0	0	1	0	1	0	0	1	1	0	1	1	1
DR_ENSDARP00000014406	0	0	0	0	0	0	0	0	0	0	0	0	0	0	0	0	0	0	0	0	0	0	0	0	0	0	1	1	0
DR_ENSDARP00000014414	0	2	2	1	1	2	2	2	1	1	2	1	1	2	2	1	2	1	1	1	1	1	1	1	1	1	1	1	1
DR_ENSDARP00000014422	1	1	0	1	0	1	0	2	0	0	0	0	0	1	1	0	2	2	0	0	0	0	0	0	1	0	1	1	1
DR_ENSDARP00000014423	0	0	0	0	0	0	0	0	0	0	0	0	0	0	0	0	0	0	0	0	0	0	1	0	0	0	1	1	1
DR_ENSDARP00000014434	2	1	0	2	0	1	1	0	2	2	1	0	0	2	0	2	0	2	1	1	1	1	0	1	1	1	1	1	1
DR_ENSDARP00000014452	0	1	0	1	0	2	0	1	0	1	0	1	1	1	1	0	1	0	0	1	0	0	0	1	0	1	1	0
DR_ENSDARP00000014453	1	0	1	1	1	1	0	0	1	0	0	1	2	2	0	2	0	0	0	1	1	1	0	0	0	0	1	1	1
DR_ENSDARP00000014456	1	2	2	1	1	1	0	0	1	0	0	2	1	0	2	0	1	0	0	0	0	1	1	0	0	0	1	1	1
DR_ENSDARP00000014473	0	0	2	0	0	0	0	0	0	0	0	0	0	0	0	0	0	2	0	0	0	0	1	0	0	1	1	1	1
DR_ENSDARP00000014490	0	0	1	0	0	0	0	0	0	0	0	0	0	0	0	0	0	2	0	0	0	0	0	0	0	0	1	1	1
DR_ENSDARP00000014491	1	0	2	1	0	1	0	1	1	0	1	0	1	1	0	1	0	1	0	0	1	0	1	1	0	0	1	1	0
DR_ENSDARP00000014497	0	0	1	0	0	0	0	0	0	0	0	0	0	0	0	0	0	1	0	0	0	0	1	0	0	0	1	1	0
DR_ENSDARP00000014501	1	0	0	1	0	1	0	0	2	0	0	0	1	1	0	1	0	1	1	0	0	0	1	0	0	0	1	1	1
DR_ENSDARP00000014502	0	0	0	0	0	0	0	0	0	0	0	0	1	0	0	0	0	1	0	0	0	0	0	0	0	0	1	1	1
DR_ENSDARP00000014514	1	0	0	0	1	1	1	0	0	1	0	0	0	0	0	2	1	0	0	0	1	0	0	1	0	1	1	0	1
DR_ENSDARP00000014515	1	0	2	0	0	0	0	0	0	1	0	0	0	0	0	0	0	1	0	0	0	0	1	0	0	0	1	1	0
DR_ENSDARP00000014516	1	1	1	0	1	0	1	1	1	0	1	0	1	1	2	0	1	1	1	0	1	1	0	0	1	1	1	1	1
DR_ENSDARP00000014541	2	0	0	0	1	0	0	0	1	1	1	0	0	0	0	1	0	1	0	0	0	0	1	0	0	0	1	1	1
DR_ENSDARP00000014566	0	0	0	1	2	2	1	2	2	2	2	1	2	1	2	1	1	1	1	1	1	1	0	0	1	1	1	1	1
DR_ENSDARP00000014574	0	0	0	0	0	2	1	0	0	2	0	0	0	0	1	0	0	0	1	1	0	0	1	0	0	0	1	1	0
DR_ENSDARP00000014578	2	2	2	2	1	0	0	2	2	2	1	0	2	2	1	0	0	0	0	0	0	0	0	0	0	0	1	1	0
DR_ENSDARP00000014581	0	1	0	2	0	0	0	1	0	0	0	0	0	0	0	0	1	0	0	0	0	0	0	0	0	0	0	1	1
DR_ENSDARP00000014583	1	1	2	1	2	0	1	0	2	2	1	2	1	0	0	0	0	2	0	0	0	0	1	1	1	1	1	1	1
DR_ENSDARP00000014628	0	0	0	0	0	0	0	0	0	0	0	0	0	0	0	0	0	2	0	0	0	0	0	0	0	0	1	1	1
DR_ENSDARP00000014631	0	1	0	1	0	1	0	0	1	0	0	0	0	0	1	0	1	0	0	0	0	0	1	1	0	0	0	1	0
DR_ENSDARP00000014661	0	0	0	0	0	0	0	0	0	1	0	0	0	0	1	0	0	1	0	0	0	1	0	0	0	0	1	1	0
DR_ENSDARP00000014665	1	2	0	2	0	0	0	2	0	1	0	1	0	1	1	2	1	1	1	1	1	1	1	1	1	1	1	1	1
DR_ENSDARP00000014696	0	0	0	0	0	1	0	2	0	0	0	0	0	0	0	0	0	0	0	0	0	0	0	1	0	0	1	1	1
DR_ENSDARP00000014703	0	0	0	1	0	0	0	0	0	0	0	0	0	0	0	0	0	2	0	0	0	0	0	0	0	0	1	1	0
DR_ENSDARP00000014732	0	2	1	1	0	1	0	0	1	1	2	0	0	1	1	0	2	0	1	1	1	1	1	1	0	1	1	1	1
DR_ENSDARP00000014739	0	0	0	0	0	0	0	1	0	0	0	1	0	0	0	0	0	0	0	0	0	0	0	0	0	0	1	1	1
DR_ENSDARP00000014740	0	0	0	1	0	0	0	1	1	1	0	0	0	1	0	1	0	1	0	1	0	1	0	0	0	0	0	1	1
DR_ENSDARP00000014757	0	1	0	1	0	0	1	1	0	1	1	2	0	0	1	0	0	2	0	0	0	0	0	1	1	0	0	1	1
DR_ENSDARP00000014763	0	0	0	0	0	0	0	0	0	0	0	0	0	0	0	0	0	0	0	0	0	0	0	0	0	0	1	1	0
DR_ENSDARP00000014777	0	2	0	2	0	2	1	2	2	2	0	0	0	2	0	2	2	1	1	1	1	1	0	0	1	1	1	1	1
DR_ENSDARP00000014779	1	0	0	0	0	0	0	0	0	0	0	0	0	0	0	0	0	1	1	0	0	0	0	1	1	0	1	1	1
DR_ENSDARP00000014790	0	0	0	1	0	1	1	0	1	2	0	0	0	1	1	0	1	1	1	1	1	0	0	0	0	0	1	1	1
DR_ENSDARP00000014797	0	0	0	0	0	0	0	0	1	1	0	0	0	0	0	0	0	1	0	0	0	0	0	0	0	0	1	1	1
DR_ENSDARP00000014799	1	0	2	0	1	0	0	0	0	0	0	0	0	0	0	1	0	0	0	0	0	0	1	1	0	0	1	1	1
DR_ENSDARP00000014810	0	0	0	0	0	0	0	0	1	0	0	0	0	0	2	0	0	0	0	0	0	0	0	0	0	0	1	1	1
DR_ENSDARP00000014821	0	0	0	1	0	0	0	0	0	0	0	1	1	0	0	0	0	2	0	0	0	0	1	0	0	0	1	1	0
DR_ENSDARP00000014827	0	0	0	0	0	0	0	0	0	0	0	0	0	0	0	0	0	1	0	0	0	0	0	0	0	0	1	1	1
DR_ENSDARP00000014840	1	1	1	1	0	1	0	0	2	0	1	2	1	2	1	1	0	2	0	0	1	0	1	1	0	1	1	1	1
DR_ENSDARP00000014849	0	0	0	0	0	0	0	0	0	0	0	0	0	0	0	0	0	1	0	0	0	0	0	0	0	0	1	1	1
DR_ENSDARP00000014852	1	0	2	0	0	0	0	0	0	0	0	0	0	0	0	0	0	2	0	0	0	0	0	0	0	0	1	1	0
DR_ENSDARP00000014856	1	0	0	2	1	1	0	1	0	1	0	1	2	1	1	0	0	0	1	0	1	1	1	0	0	0	1	1	0
DR_ENSDARP00000014870	0	0	0	0	0	0	0	0	0	0	0	0	0	0	0	0	0	0	0	0	0	0	0	0	0	0	1	1	0
DR_ENSDARP00000014872	0	1	1	0	1	0	1	0	0	1	0	1	0	2	0	0	0	0	1	0	0	0	0	1	1	0	1	1	1
DR_ENSDARP00000014889	1	0	2	1	1	0	1	2	1	0	1	1	1	2	1	1	1	1	1	1	0	1	1	1	0	0	1	1	1
DR_ENSDARP00000014897	1	0	0	0	0	0	0	0	0	0	0	0	0	0	1	1	0	0	0	0	0	0	0	0	0	0	1	1	1
DR_ENSDARP00000014900	1	1	2	2	1	1	1	1	1	2	1	2	1	2	1	1	1	1	0	0	0	0	0	0	0	0	1	1	1
DR_ENSDARP00000014904	0	1	0	0	0	0	1	0	0	0	0	1	0	0	0	0	0	2	0	0	0	0	0	1	0	0	1	1	1
DR_ENSDARP00000014914	1	1	0	2	1	2	2	2	2	1	1	2	2	2	2	2	1	2	0	0	0	0	0	0	0	0	1	1	1
DR_ENSDARP00000014920	2	2	1	2	1	2	1	2	0	1	2	0	1	2	1	1	2	0	1	1	1	1	0	0	1	1	1	1	0
DR_ENSDARP00000014921	0	0	0	0	0	0	0	0	0	0	0	0	0	0	0	0	0	0	0	0	0	0	0	0	0	0	1	1	0
DR_ENSDARP00000014929	0	0	0	0	0	0	0	0	0	0	0	0	0	0	0	0	0	2	0	0	0	0	0	1	0	0	1	1	1
DR_ENSDARP00000014936	0	0	0	0	0	0	0	0	0	0	0	0	1	1	1	0	0	1	0	1	0	1	0	0	0	0	1	1	0
DR_ENSDARP00000014944	0	0	0	0	0	0	0	0	0	0	0	1	0	0	0	0	0	0	0	0	0	0	0	0	0	0	1	1	1
DR_ENSDARP00000014955	0	0	0	0	1	0	1	1	1	1	0	0	1	0	0	0	0	1	1	0	0	0	0	1	0	1	1	1	1
DR_ENSDARP00000014958	0	0	0	0	0	0	0	0	0	2	0	0	1	0	0	0	0	0	0	0	0	0	0	0	0	0	1	1	1
DR_ENSDARP00000014963	0	0	1	0	1	2	0	1	1	1	0	0	1	2	1	0	2	0	0	0	0	0	0	0	0	0	1	1	0
DR_ENSDARP00000014964	2	1	0	2	1	0	2	2	1	2	0	0	2	2	0	1	2	1	1	1	1	1	0	1	1	1	1	1	1
DR_ENSDARP00000014968	1	0	1	1	0	0	1	1	1	0	1	2	1	1	1	2	0	0	0	0	0	0	0	0	0	0	1	1	1
DR_ENSDARP00000014978	0	0	0	1	1	0	0	1	1	1	0	1	1	1	1	1	1	2	0	0	1	1	1	1	0	1	1	1	1
DR_ENSDARP00000014980	0	2	0	1	1	0	1	2	1	0	0	0	2	1	1	1	2	1	1	1	0	1	1	0	0	0	1	1	1
DR_ENSDARP00000014981	0	0	2	2	2	1	1	2	2	2	0	2	2	2	1	2	2	0	1	1	1	1	1	1	1	1	1	1	1
DR_ENSDARP00000014985	0	0	0	1	0	0	0	0	0	0	0	0	0	0	0	0	0	0	0	0	0	0	0	0	0	0	1	1	1
DR_ENSDARP00000014990	0	1	1	1	1	1	1	1	2	1	0	2	2	0	1	1	1	2	1	1	1	1	1	0	1	1	1	1	1
DR_ENSDARP00000014999	1	1	0	1	0	0	0	1	1	1	1	1	1	1	1	0	1	1	0	1	0	0	0	1	0	0	1	1	0
DR_ENSDARP00000015004	0	0	1	0	1	0	0	0	0	0	2	1	0	0	0	0	0	1	0	0	0	0	0	0	1	0	1	1	1
DR_ENSDARP00000015005	2	0	0	0	0	0	0	0	0	0	1	2	1	0	1	0	0	1	1	0	0	0	1	1	0	0	1	1	0
DR_ENSDARP00000015008	1	0	1	0	1	1	0	0	1	1	1	1	1	1	1	1	1	2	1	1	1	0	1	0	1	0	1	1	1
DR_ENSDARP00000015024	0	0	1	0	1	0	0	0	0	0	0	0	1	0	1	1	0	2	0	1	1	1	1	0	1	1	1	1	1
DR_ENSDARP00000015026	1	0	0	0	0	0	0	0	1	0	0	0	0	0	0	0	0	0	0	0	0	0	0	0	1	0	1	1	1
DR_ENSDARP00000015027	0	1	0	2	2	1	1	1	2	2	0	2	1	2	2	0	2	2	1	1	0	1	1	0	1	0	1	1	1
DR_ENSDARP00000015031	0	0	0	0	0	1	0	0	0	0	0	1	0	0	0	0	0	2	0	0	1	1	0	0	0	0	1	1	1
DR_ENSDARP00000015036	0	0	1	0	0	0	0	0	0	0	0	0	0	0	0	0	0	2	0	0	0	0	0	0	0	0	1	1	1
DR_ENSDARP00000015055	0	2	1	2	1	1	1	1	1	2	0	2	1	2	0	0	1	2	1	1	1	1	0	0	1	1	1	1	1
DR_ENSDARP00000015065	1	1	1	1	1	1	1	1	1	1	2	1	1	1	1	1	2	0	1	1	1	1	1	0	1	0	1	1	0
DR_ENSDARP00000015072	1	2	2	1	1	0	0	0	0	0	0	2	1	1	0	0	0	0	0	0	1	1	1	1	0	0	1	1	1
DR_ENSDARP00000015078	2	0	2	1	2	2	1	1	1	1	1	0	0	0	1	1	1	2	0	0	0	0	0	0	0	0	1	1	1
DR_ENSDARP00000015104	2	0	0	0	0	1	0	0	1	2	1	0	1	0	0	2	1	2	1	0	0	1	1	1	0	1	1	1	1
DR_ENSDARP00000015105	1	1	1	1	1	1	1	1	1	1	0	1	1	1	1	1	1	0	1	1	1	1	0	1	1	0	1	0	1
DR_ENSDARP00000015108	0	0	0	0	0	0	0	0	0	0	0	0	0	0	0	0	0	0	0	0	0	0	0	0	0	0	1	1	1
DR_ENSDARP00000015118	0	0	1	0	1	1	0	0	2	0	0	0	0	2	0	1	0	1	1	0	0	0	1	0	0	0	1	1	1
DR_ENSDARP00000015121	0	0	0	0	0	0	0	0	0	0	0	2	0	0	1	0	1	2	0	0	0	0	0	0	1	0	1	1	1
DR_ENSDARP00000015132	0	2	0	1	0	1	1	0	1	0	0	0	0	1	1	0	0	0	0	0	0	0	1	0	0	1	1	1	1
DR_ENSDARP00000015141	1	0	1	2	0	2	0	0	1	0	1	2	1	1	1	0	1	1	1	0	1	1	0	1	1	0	1	1	1
DR_ENSDARP00000015168	0	0	2	0	2	1	0	1	0	1	0	2	2	2	2	1	0	1	0	1	0	0	1	0	0	1	1	1	1
DR_ENSDARP00000015169	0	0	0	0	0	0	0	0	0	0	0	0	0	0	0	0	0	0	0	0	0	0	0	0	0	0	1	1	1
DR_ENSDARP00000015195	1	1	0	2	0	2	1	2	1	1	1	0	2	2	2	2	1	1	0	1	1	1	0	1	1	1	1	0	1
DR_ENSDARP00000015215	1	1	0	2	0	2	2	1	1	2	0	0	2	2	1	0	2	2	1	1	1	1	0	0	1	1	1	1	1
DR_ENSDARP00000015225	0	0	1	0	2	0	1	1	0	1	1	2	0	0	0	0	0	2	0	0	0	0	0	0	0	0	1	1	1
DR_ENSDARP00000015234	1	2	1	2	2	1	0	2	1	0	2	0	1	2	0	1	0	2	0	0	0	0	0	1	0	0	1	1	1
DR_ENSDARP00000015246	2	0	1	0	0	0	0	0	0	0	1	2	1	1	0	0	0	1	0	0	0	0	1	1	0	0	1	1	1
DR_ENSDARP00000015252	0	0	0	0	0	0	0	0	0	0	0	0	0	0	0	0	0	0	0	0	0	0	0	0	0	0	0	1	0
DR_ENSDARP00000015253	1	0	0	1	2	2	2	1	2	1	1	0	2	2	2	2	1	1	1	1	0	0	0	1	0	0	1	1	1
DR_ENSDARP00000015262	2	2	2	0	2	2	0	0	1	1	1	1	1	2	2	1	2	1	1	1	1	1	1	0	1	1	1	1	1
DR_ENSDARP00000015266	0	0	0	0	0	1	1	0	1	1	0	0	1	0	0	0	0	0	0	0	0	1	0	0	1	0	1	1	1
DR_ENSDARP00000015280	0	1	0	1	2	2	1	2	2	2	1	1	2	2	1	2	2	1	1	1	1	1	0	1	0	1	1	1	1
DR_ENSDARP00000015287	1	0	0	2	2	2	1	2	1	0	1	2	1	2	2	0	2	1	0	0	0	0	0	0	0	0	1	1	1
DR_ENSDARP00000015290	0	0	2	1	2	1	0	1	0	1	0	1	0	0	1	0	0	0	1	0	0	0	0	0	0	0	1	1	0
DR_ENSDARP00000015293	2	0	0	0	1	0	0	0	0	0	0	0	0	0	0	0	0	1	0	0	0	0	0	0	0	0	1	1	1
DR_ENSDARP00000015303	0	0	0	0	0	0	0	0	1	1	0	0	0	0	0	0	0	0	0	0	0	0	0	0	0	0	1	1	1
DR_ENSDARP00000015318	0	0	0	0	1	1	0	0	0	0	0	1	0	0	1	0	0	1	1	1	0	0	0	0	0	0	1	1	1
DR_ENSDARP00000015325	1	1	1	1	1	0	1	2	0	1	1	0	2	2	0	0	1	1	1	0	0	1	1	0	1	1	1	1	1
DR_ENSDARP00000015326	1	1	2	1	1	0	0	1	1	1	1	1	1	1	2	0	1	2	1	0	1	0	1	1	1	0	0	1	1
DR_ENSDARP00000015328	0	0	0	0	0	0	0	0	0	0	0	0	0	0	0	0	0	0	0	0	0	0	0	0	0	0	1	1	1
DR_ENSDARP00000015333	2	1	1	1	0	1	2	0	1	2	1	2	2	0	2	0	1	1	1	0	1	1	0	0	1	1	1	1	1
DR_ENSDARP00000015335	1	1	1	2	0	2	0	1	0	0	0	0	1	1	1	0	1	2	1	1	1	0	1	0	1	1	1	1	1
DR_ENSDARP00000015357	1	1	1	0	0	0	0	0	0	0	2	0	2	1	2	0	2	2	0	0	0	0	0	0	0	0	1	1	0
DR_ENSDARP00000015367	1	1	0	1	2	1	2	2	2	2	1	1	2	1	2	1	2	2	1	0	1	1	0	1	1	0	1	1	1
DR_ENSDARP00000015394	0	0	0	0	0	0	0	0	0	0	0	0	0	0	0	0	0	1	0	0	0	0	0	0	1	0	1	1	1
DR_ENSDARP00000015395	0	0	0	1	0	0	0	0	0	0	0	0	0	0	1	0	0	1	0	1	0	0	0	0	1	0	1	1	1
DR_ENSDARP00000015397	0	0	1	2	0	1	1	0	0	1	1	1	1	0	1	0	2	1	1	1	1	0	0	0	1	0	1	1	1
DR_ENSDARP00000015404	0	1	1	1	0	0	0	2	0	0	0	0	0	0	0	0	1	0	0	0	0	0	0	0	0	0	1	1	1
DR_ENSDARP00000015411	0	1	0	1	1	1	1	1	1	0	0	1	1	0	2	1	2	1	0	0	1	0	1	0	1	1	1	1	1
DR_ENSDARP00000015417	2	2	2	2	2	1	0	1	1	2	2	2	2	2	2	2	1	2	1	0	1	1	1	1	1	1	1	1	1
DR_ENSDARP00000015418	1	1	0	1	0	1	1	0	1	2	2	0	2	1	1	1	1	0	1	1	1	1	1	0	1	1	1	1	1
DR_ENSDARP00000015430	1	2	0	2	1	0	0	1	0	0	2	0	0	2	1	1	2	1	1	0	0	0	0	0	0	0	1	1	1
DR_ENSDARP00000015461	0	0	1	1	0	1	0	0	0	2	1	1	1	1	1	0	2	1	1	0	0	0	1	0	0	0	1	1	1
DR_ENSDARP00000015462	0	0	1	0	0	1	0	0	0	1	0	1	1	1	1	1	2	1	1	0	0	1	1	1	0	0	1	1	1
DR_ENSDARP00000015464	1	0	0	2	1	0	0	1	0	1	0	0	1	1	0	1	0	1	0	0	0	0	0	0	1	0	1	1	1
DR_ENSDARP00000015466	0	0	0	0	0	0	0	0	0	0	0	0	0	0	0	0	0	0	0	0	0	0	0	0	0	0	1	1	1
DR_ENSDARP00000015473	0	0	0	0	1	0	0	0	0	0	0	0	0	0	0	1	0	1	0	1	0	0	0	0	0	0	1	1	1
DR_ENSDARP00000015477	0	0	0	1	2	2	2	2	1	2	1	0	2	0	1	0	0	0	0	0	0	0	0	0	0	0	1	1	1
DR_ENSDARP00000015478	0	0	1	0	2	0	0	1	0	0	0	1	0	0	0	0	1	1	0	0	0	0	0	0	0	0	1	1	0
DR_ENSDARP00000015486	0	0	0	0	0	0	0	0	0	1	1	2	0	0	0	0	0	1	0	0	1	1	0	0	1	0	1	1	0
DR_ENSDARP00000015515	2	0	0	0	2	1	2	2	2	2	0	1	2	1	2	1	0	0	0	0	0	1	0	1	1	0	1	1	1
DR_ENSDARP00000015517	0	0	0	1	0	1	0	0	1	0	0	0	2	0	0	0	1	0	0	0	0	1	0	0	0	1	1	1	0
DR_ENSDARP00000015526	2	2	0	2	2	2	2	1	2	2	1	1	2	2	1	2	1	0	0	0	0	1	0	1	0	0	1	1	0
DR_ENSDARP00000015545	0	0	1	0	0	0	0	0	0	0	0	0	0	0	0	0	0	1	0	0	0	0	0	0	0	0	1	1	1
DR_ENSDARP00000015549	0	0	0	1	0	0	0	0	0	0	0	0	0	0	0	0	0	0	0	0	0	0	0	0	0	0	1	1	0
DR_ENSDARP00000015562	0	0	0	0	0	1	0	0	0	0	0	2	0	2	0	0	0	1	0	0	0	0	0	0	0	0	1	1	1
DR_ENSDARP00000015568	0	0	1	0	0	0	0	0	0	0	0	2	0	0	0	0	0	1	0	0	0	0	0	0	0	0	1	1	1
DR_ENSDARP00000015569	0	0	0	0	1	0	0	0	0	1	0	1	0	0	0	1	0	0	0	0	0	0	1	0	1	0	1	1	0
DR_ENSDARP00000015577	1	1	1	2	1	0	2	1	2	2	2	1	1	0	2	1	1	1	0	0	1	1	0	0	0	1	1	1	0
DR_ENSDARP00000015580	0	0	0	0	0	0	0	0	0	1	0	0	0	0	0	0	0	1	0	0	0	0	0	0	0	0	1	1	1
DR_ENSDARP00000015588	1	0	1	2	0	0	0	0	1	1	1	2	2	1	2	1	2	1	1	1	1	1	1	1	1	0	1	1	1
DR_ENSDARP00000015591	0	0	0	0	0	0	0	0	0	0	0	0	0	0	0	0	0	0	0	0	0	0	0	0	0	0	1	0	0
DR_ENSDARP00000015592	1	0	0	0	0	0	0	0	0	0	2	1	1	0	0	0	0	2	0	0	0	1	1	0	0	0	1	1	1
DR_ENSDARP00000015616	0	0	0	0	0	0	0	0	0	0	0	0	0	0	0	0	0	1	0	0	0	0	0	0	0	0	1	1	1
DR_ENSDARP00000015621	1	0	1	1	1	2	2	0	2	2	2	0	1	0	1	1	0	1	0	0	0	0	0	0	0	0	1	1	1
DR_ENSDARP00000015662	2	2	0	2	2	1	2	1	2	0	1	1	1	0	1	1	1	1	1	1	0	1	1	1	0	0	1	1	1
DR_ENSDARP00000015671	0	0	0	0	0	1	0	0	1	0	0	0	1	0	1	1	1	0	0	1	0	1	1	0	0	0	1	1	1
DR_ENSDARP00000015681	0	0	1	0	0	1	0	1	1	1	0	0	1	0	0	0	1	1	0	0	0	0	0	1	0	0	1	1	1
DR_ENSDARP00000015683	0	0	0	1	1	1	0	1	1	0	0	0	2	0	0	0	1	2	0	1	0	0	0	0	1	1	0	1	1
DR_ENSDARP00000015684	0	0	1	1	2	1	1	1	1	2	1	1	1	2	1	0	0	1	0	1	0	1	0	0	1	1	1	1	1
DR_ENSDARP00000015688	0	0	0	0	0	0	0	0	1	0	0	0	0	2	0	0	1	1	0	0	0	0	0	0	0	1	1	1	1
DR_ENSDARP00000015726	1	1	0	1	0	0	2	0	0	0	1	0	0	1	0	0	1	0	1	0	1	0	0	0	1	0	1	1	1
DR_ENSDARP00000015727	1	0	2	2	1	0	2	0	1	2	1	0	1	1	1	1	0	0	1	1	0	1	1	1	0	1	1	1	1
DR_ENSDARP00000015775	1	1	1	0	0	1	1	0	0	0	1	2	0	0	0	0	1	0	1	0	0	1	0	0	0	0	0	1	1
DR_ENSDARP00000015776	0	0	1	0	0	0	0	0	0	0	0	0	0	0	0	0	0	0	0	0	0	0	0	0	1	0	1	1	1
DR_ENSDARP00000015781	0	1	1	1	1	0	2	1	2	1	0	1	2	2	1	1	0	1	0	0	1	0	0	0	0	0	1	1	1
DR_ENSDARP00000015783	0	0	0	0	0	0	0	0	0	0	0	0	0	0	0	0	0	2	0	0	0	0	0	0	0	0	1	0	0
DR_ENSDARP00000015784	1	1	0	2	2	2	2	2	2	2	0	1	2	2	1	2	1	0	1	1	1	1	1	0	1	1	1	1	1
DR_ENSDARP00000015799	0	0	0	2	0	1	0	0	1	2	0	1	2	0	0	0	0	0	0	0	0	1	0	0	0	0	1	1	0
DR_ENSDARP00000015805	1	1	1	1	0	1	0	0	1	1	0	1	1	1	0	0	0	1	0	0	0	0	0	0	0	0	1	1	0
DR_ENSDARP00000015813	0	0	0	0	0	0	0	0	0	0	0	0	0	0	0	0	0	1	0	0	0	0	0	0	0	0	1	1	0
DR_ENSDARP00000015815	1	1	1	2	2	1	1	1	1	2	1	1	1	1	1	1	1	1	1	1	1	1	0	1	0	1	1	1	0
DR_ENSDARP00000015818	2	0	1	2	0	1	0	1	2	0	2	0	2	2	2	0	2	2	1	1	1	1	0	0	1	1	1	1	1
DR_ENSDARP00000015824	1	1	2	1	2	1	1	1	0	1	1	2	1	1	1	0	1	0	1	0	1	0	1	0	1	1	1	1	1
DR_ENSDARP00000015825	0	0	1	0	0	0	0	0	0	0	0	1	0	0	0	0	0	1	0	0	0	0	0	0	1	0	0	1	1
DR_ENSDARP00000015826	0	0	0	0	0	0	0	0	0	0	0	0	0	0	0	0	0	0	0	0	0	0	0	0	0	0	1	1	0
DR_ENSDARP00000015843	0	0	2	0	2	1	1	0	1	1	0	1	0	0	1	1	1	1	0	0	0	0	0	0	0	0	1	1	1
DR_ENSDARP00000015851	0	1	1	2	1	1	1	1	0	0	0	0	0	0	0	0	0	1	1	0	0	1	0	1	0	0	1	1	1
DR_ENSDARP00000015855	2	1	2	1	1	2	1	2	0	1	1	1	2	1	1	2	2	2	1	1	1	0	1	1	0	0	1	1	0
DR_ENSDARP00000015866	1	0	0	0	2	2	0	1	0	0	1	2	0	1	1	0	0	2	0	0	0	0	0	0	0	0	1	1	1
DR_ENSDARP00000015877	0	1	0	1	0	0	1	1	1	1	0	0	1	0	1	0	2	1	1	0	0	1	0	1	0	0	1	1	0
DR_ENSDARP00000015880	0	0	0	0	1	1	1	0	0	0	0	0	1	0	0	0	0	1	0	0	0	0	0	0	0	0	1	1	1
DR_ENSDARP00000015884	1	1	0	1	1	0	0	0	1	2	0	1	0	0	1	0	1	1	1	0	0	0	0	0	0	0	1	1	1
DR_ENSDARP00000015887	1	0	0	1	1	1	1	0	0	0	1	0	0	0	0	0	1	2	1	1	0	1	1	1	1	1	1	1	1
DR_ENSDARP00000015898	0	0	0	0	1	0	0	0	0	0	0	2	0	0	0	0	0	1	0	0	0	0	0	0	0	0	1	1	1
DR_ENSDARP00000015912	1	2	2	2	2	2	1	2	1	2	2	1	1	2	1	1	2	2	0	0	0	0	0	0	0	0	1	1	0
DR_ENSDARP00000015917	0	0	2	0	1	1	1	1	0	0	0	1	1	0	1	1	1	1	1	0	0	0	1	1	1	0	1	1	0
DR_ENSDARP00000015923	0	0	0	1	0	1	1	1	1	1	1	1	1	1	1	0	2	0	1	0	0	0	0	0	0	0	1	1	1
DR_ENSDARP00000015934	0	0	0	0	0	1	0	0	0	0	0	1	0	0	0	0	0	1	0	1	0	1	1	0	0	0	1	1	0
DR_ENSDARP00000015937	0	1	0	2	0	1	2	1	1	1	0	0	2	2	1	0	1	0	1	0	0	0	0	0	0	0	1	1	1
DR_ENSDARP00000015938	0	0	1	2	0	1	1	1	1	2	0	1	2	2	1	1	1	1	1	0	1	1	0	1	1	1	1	1	1
DR_ENSDARP00000015948	2	0	2	2	0	2	2	1	1	2	2	0	2	2	2	0	0	0	1	1	0	0	0	1	1	1	1	1	1
DR_ENSDARP00000015953	0	1	0	2	1	1	0	1	1	1	0	0	1	2	2	1	2	2	1	1	1	1	0	0	1	1	1	1	1
DR_ENSDARP00000015954	0	0	1	0	0	0	0	0	0	0	0	0	0	0	0	0	0	1	0	0	0	0	0	0	0	0	1	1	1
DR_ENSDARP00000015956	0	0	1	1	2	2	1	0	0	0	2	2	1	2	2	1	0	2	0	1	0	1	0	1	1	0	0	1	1
DR_ENSDARP00000015966	1	0	2	0	2	0	0	2	1	1	1	0	2	1	0	0	0	2	0	1	1	1	0	0	0	0	1	1	1
DR_ENSDARP00000015972	1	1	1	1	0	0	0	1	1	0	1	0	0	2	1	0	2	0	1	0	1	1	1	0	0	0	1	1	1
DR_ENSDARP00000015974	2	1	2	2	1	2	1	1	0	1	1	1	0	2	0	1	1	2	1	1	0	1	0	1	1	1	1	1	1
DR_ENSDARP00000015985	0	0	0	0	0	0	0	0	0	0	0	0	0	0	0	0	0	0	0	0	0	0	0	0	0	0	1	1	0
DR_ENSDARP00000015994	0	0	0	0	0	1	0	0	0	1	0	0	0	0	0	0	0	1	1	0	0	0	0	0	0	0	0	1	1
DR_ENSDARP00000015997	1	0	2	0	0	1	0	0	0	1	1	1	1	1	1	1	1	2	0	0	0	0	0	0	0	0	1	1	1
DR_ENSDARP00000016007	0	0	0	0	1	0	0	0	1	0	1	1	0	0	1	0	0	1	1	0	0	0	0	1	1	1	1	1	1
DR_ENSDARP00000016016	1	2	1	2	2	2	1	1	1	2	1	1	2	2	1	2	2	2	1	1	1	1	1	0	1	1	1	1	1
DR_ENSDARP00000016035	2	2	2	1	1	2	2	2	1	2	2	2	2	2	1	1	2	0	1	1	1	0	1	1	1	0	1	1	1
DR_ENSDARP00000016047	1	1	0	1	0	1	0	1	1	1	0	2	1	0	0	1	1	1	0	0	0	1	0	1	1	1	1	1	1
DR_ENSDARP00000016050	0	0	1	0	0	2	1	2	2	1	0	1	1	1	2	2	0	0	0	0	0	0	0	0	1	1	1	1	0
DR_ENSDARP00000016061	1	0	0	0	0	1	0	0	0	0	0	0	0	0	0	1	0	0	0	0	0	0	0	0	0	0	1	1	1
DR_ENSDARP00000016064	1	1	1	0	1	1	1	2	1	2	0	1	2	0	1	0	2	0	1	1	1	1	0	0	1	0	1	1	0
DR_ENSDARP00000016087	1	2	1	2	1	0	0	0	1	1	1	2	0	2	1	1	1	2	1	1	1	1	0	1	0	1	1	1	1
DR_ENSDARP00000016098	0	1	0	0	0	0	1	1	2	1	0	0	1	1	0	0	1	2	1	1	0	0	0	0	1	0	1	1	1
DR_ENSDARP00000016102	0	1	0	1	0	1	0	1	1	0	0	0	2	0	1	1	1	0	0	0	1	0	0	0	0	0	1	1	1
DR_ENSDARP00000016104	0	0	0	0	2	1	0	0	0	0	1	2	0	1	0	0	2	1	1	1	0	0	0	1	1	1	1	1	1
DR_ENSDARP00000016113	0	0	0	0	0	1	0	1	1	1	0	2	1	2	0	0	1	1	0	0	0	0	0	1	1	1	1	1	1
DR_ENSDARP00000016114	1	2	0	2	1	2	0	2	1	2	2	0	2	2	0	0	0	1	1	0	0	1	0	1	1	1	1	1	1
DR_ENSDARP00000016115	1	0	0	0	0	0	0	0	0	0	0	0	0	0	0	0	0	0	0	0	0	0	0	0	0	0	1	1	1
DR_ENSDARP00000016117	0	0	0	0	0	0	1	0	0	1	0	0	0	0	0	0	0	2	0	0	0	0	0	0	0	0	1	1	0
DR_ENSDARP00000016128	1	0	0	2	1	1	1	1	1	0	1	0	0	2	1	1	1	2	1	1	1	1	0	0	1	0	0	1	1
DR_ENSDARP00000016138	0	1	0	0	0	1	0	0	2	0	1	1	0	0	0	0	1	1	1	0	0	1	0	0	0	1	1	1	1
DR_ENSDARP00000016139	0	0	2	1	1	1	2	1	2	2	1	1	2	1	0	1	2	0	1	1	1	1	0	1	1	1	1	1	1
DR_ENSDARP00000016158	1	0	0	0	1	0	1	0	0	0	1	1	1	1	1	0	0	1	0	0	0	0	1	0	0	0	1	1	1
DR_ENSDARP00000016160	1	0	2	1	1	1	0	0	0	2	2	1	0	1	1	1	1	2	1	1	1	1	1	1	0	0	1	1	1
DR_ENSDARP00000016165	0	0	0	0	1	2	0	0	0	2	0	2	1	1	0	0	0	1	0	0	0	0	0	0	1	0	1	1	1
DR_ENSDARP00000016182	1	1	0	2	2	1	2	2	2	1	2	2	2	2	2	2	2	2	1	0	1	1	1	1	1	1	1	1	1
DR_ENSDARP00000016196	0	0	1	1	0	0	0	0	1	0	0	0	1	0	0	0	0	1	0	0	1	0	1	0	1	1	0	1	1
DR_ENSDARP00000016201	0	0	1	1	2	1	1	1	2	1	0	1	1	1	1	2	1	1	1	0	0	1	1	0	1	0	1	1	1
DR_ENSDARP00000016209	0	0	0	0	0	1	1	1	0	2	0	1	2	2	1	0	2	1	1	1	1	0	0	1	1	0	1	1	1
DR_ENSDARP00000016210	2	0	0	1	0	1	1	0	1	0	2	1	1	1	1	0	0	0	0	0	0	0	1	1	1	1	1	1	1
DR_ENSDARP00000016213	1	1	1	1	0	2	0	0	1	2	0	1	1	0	0	2	0	2	0	0	0	1	0	0	1	1	0	1	1
DR_ENSDARP00000016216	0	0	0	0	0	0	0	0	0	0	0	0	0	0	0	0	0	1	0	0	0	0	1	1	0	0	1	1	1
DR_ENSDARP00000016228	2	0	1	0	0	0	0	0	0	0	0	0	0	0	0	0	0	0	0	1	0	1	1	0	0	0	0	1	1
DR_ENSDARP00000016256	1	0	0	0	0	0	1	0	0	1	0	2	0	0	0	0	2	2	0	0	1	0	0	1	1	1	1	1	1
DR_ENSDARP00000016261	1	1	1	1	1	1	1	0	2	0	2	1	2	1	2	1	0	0	1	1	1	1	1	0	1	1	1	1	1
DR_ENSDARP00000016272	1	0	0	0	0	0	0	0	0	0	0	0	0	0	0	0	0	0	0	0	0	0	0	0	0	0	1	1	0
DR_ENSDARP00000016277	1	0	1	1	0	1	0	1	1	0	0	1	1	0	1	0	1	2	0	0	1	1	1	1	0	1	1	1	1
DR_ENSDARP00000016279	2	0	0	0	1	0	0	0	0	0	0	0	0	0	0	0	0	0	0	0	0	0	1	0	0	0	1	1	1
DR_ENSDARP00000016280	1	0	1	0	1	1	0	2	0	0	0	0	1	0	0	1	0	1	1	1	0	0	0	0	1	0	1	1	1
DR_ENSDARP00000016294	0	0	0	0	1	1	1	2	1	2	0	0	2	0	1	0	2	1	0	0	1	1	0	0	1	1	1	1	1
DR_ENSDARP00000016305	1	1	2	2	0	1	0	1	2	2	0	1	2	2	1	2	0	1	1	1	1	1	0	1	0	0	1	1	1
DR_ENSDARP00000016308	0	0	0	0	0	0	0	0	0	0	0	0	0	0	0	0	0	0	0	0	0	0	0	0	0	0	1	1	1
DR_ENSDARP00000016309	2	0	2	1	0	0	0	0	1	0	0	1	0	0	1	2	0	0	0	0	0	0	0	0	0	0	1	1	0
DR_ENSDARP00000016314	0	0	0	0	1	0	0	0	0	0	0	0	0	0	0	0	0	0	0	0	0	1	0	0	0	0	1	1	1
DR_ENSDARP00000016318	0	0	0	0	0	0	0	0	0	0	0	0	0	0	0	0	0	2	0	0	0	0	0	0	0	0	1	1	0
DR_ENSDARP00000016330	2	2	0	1	1	0	0	1	1	1	0	1	1	1	1	0	1	0	0	0	1	1	0	1	1	1	1	1	0
DR_ENSDARP00000016334	0	0	0	0	0	0	0	0	1	0	0	0	0	0	0	0	0	0	0	0	0	0	0	0	0	0	1	1	0
DR_ENSDARP00000016347	0	0	0	2	2	1	0	1	1	1	0	2	1	0	1	1	0	1	0	0	0	1	1	0	0	0	1	1	1
DR_ENSDARP00000016349	0	1	0	0	1	0	0	0	2	0	0	0	0	0	2	1	2	1	1	0	0	0	1	0	0	0	1	1	1
DR_ENSDARP00000016353	1	0	2	0	1	0	0	0	0	1	1	0	0	0	0	0	0	2	0	0	0	0	1	0	0	0	1	1	1
DR_ENSDARP00000016362	1	0	0	0	0	1	1	0	0	0	0	1	0	0	0	0	0	1	0	0	0	0	0	1	1	0	1	1	1
DR_ENSDARP00000016376	0	0	1	0	0	0	0	0	0	0	0	0	0	0	0	0	0	2	0	0	0	0	0	0	0	0	1	1	1
DR_ENSDARP00000016383	0	0	0	1	1	0	2	0	1	1	2	2	1	2	2	0	2	1	1	0	0	0	1	0	1	1	1	1	1
DR_ENSDARP00000016395	0	0	0	0	0	0	0	0	1	0	0	0	0	0	0	0	0	2	0	0	0	0	0	0	0	0	1	1	1
DR_ENSDARP00000016439	0	2	0	2	1	2	1	2	1	1	1	2	2	2	1	0	2	2	0	0	0	0	0	1	1	0	1	1	1
DR_ENSDARP00000016444	0	0	1	0	1	1	1	2	2	2	1	1	0	1	1	1	1	1	1	1	1	1	1	1	0	1	1	1	0
DR_ENSDARP00000016453	1	0	1	0	1	2	1	0	0	0	0	0	0	0	0	0	0	1	0	0	0	0	1	0	0	0	1	1	1
DR_ENSDARP00000016454	0	0	0	0	0	0	0	0	0	0	0	0	0	0	0	0	0	2	0	0	0	0	1	0	0	0	1	1	0
DR_ENSDARP00000016467	0	2	1	1	0	0	0	1	0	2	0	2	0	1	1	0	2	0	0	0	1	1	0	1	0	1	1	1	1
DR_ENSDARP00000016471	0	0	0	0	2	0	0	1	2	1	0	2	1	1	0	2	2	0	1	1	1	1	0	0	1	1	1	1	1
DR_ENSDARP00000016494	1	0	0	1	0	2	0	0	0	1	0	0	1	0	1	0	1	2	0	0	0	0	0	0	0	0	1	1	1
DR_ENSDARP00000016515	0	1	0	1	0	0	1	1	2	0	0	1	0	0	0	0	2	1	1	0	1	0	0	0	1	1	1	1	1
DR_ENSDARP00000016537	0	0	0	2	0	1	0	0	1	0	0	0	0	0	0	0	0	1	0	0	0	0	1	0	0	0	1	1	1
DR_ENSDARP00000016540	0	1	1	1	1	1	0	1	0	1	0	0	0	0	1	0	1	1	0	0	0	0	0	0	0	0	1	1	1
DR_ENSDARP00000016544	0	0	1	1	1	0	0	1	2	1	0	0	0	1	0	2	2	0	0	0	1	1	0	0	0	1	0	0	1
DR_ENSDARP00000016595	0	0	1	1	0	1	0	0	1	0	1	1	0	1	1	1	0	1	0	0	1	1	0	1	0	0	1	1	1
DR_ENSDARP00000016596	2	1	2	1	2	1	1	1	1	1	1	1	2	1	1	1	1	2	0	0	0	0	0	0	0	0	1	1	1
DR_ENSDARP00000016602	0	1	0	1	0	0	0	0	1	0	0	2	1	0	0	0	0	1	0	0	0	0	1	1	0	0	1	1	1
DR_ENSDARP00000016622	2	2	2	1	0	1	1	1	2	1	2	1	1	2	2	1	1	1	0	0	0	0	0	0	1	0	1	1	1
DR_ENSDARP00000016626	0	0	0	0	0	0	0	0	0	0	0	2	0	0	0	0	0	0	0	0	0	0	0	0	0	0	1	1	1
DR_ENSDARP00000016634	1	0	0	0	0	0	0	0	0	0	1	1	0	0	0	1	1	1	0	1	0	0	1	0	0	0	1	1	0
DR_ENSDARP00000016637	0	0	0	0	1	0	0	0	0	0	0	0	0	0	0	0	0	2	0	0	0	0	0	0	0	0	1	1	1
DR_ENSDARP00000016639	0	0	0	0	0	0	0	0	0	0	0	0	0	0	0	0	0	0	0	0	0	0	0	0	0	0	1	1	0
DR_ENSDARP00000016642	0	2	0	2	0	2	1	0	2	1	0	1	2	0	1	2	1	0	0	1	1	0	0	1	0	1	1	1	1
DR_ENSDARP00000016657	1	0	0	1	0	0	1	1	0	0	0	0	1	1	0	0	2	0	0	0	0	0	0	0	1	1	1	1	0
DR_ENSDARP00000016661	0	0	0	0	1	1	0	0	0	0	0	2	2	1	2	1	2	0	1	0	0	0	0	0	0	0	1	1	1
DR_ENSDARP00000016669	0	0	0	1	0	1	0	0	0	1	0	0	0	0	0	0	1	0	0	0	0	0	0	0	0	0	1	1	0
DR_ENSDARP00000016680	0	0	0	0	0	0	0	0	0	0	0	0	0	0	0	0	0	0	0	0	0	0	0	0	0	0	1	0	1
DR_ENSDARP00000016693	0	0	0	0	0	2	0	0	1	1	0	0	2	0	1	0	2	2	1	0	1	1	0	1	0	1	1	1	1
DR_ENSDARP00000016699	0	1	1	0	2	0	1	2	1	1	0	2	1	1	1	1	0	1	1	1	0	1	0	1	1	0	0	1	1
DR_ENSDARP00000016700	0	0	0	1	0	0	0	0	0	0	2	1	0	1	0	0	0	1	0	0	1	0	0	1	0	1	1	1	1
DR_ENSDARP00000016703	2	0	1	1	2	1	2	1	2	2	0	0	0	2	2	2	2	0	1	0	0	0	0	1	0	0	1	1	0
DR_ENSDARP00000016722	1	1	1	2	0	1	1	0	1	1	2	0	1	0	2	1	0	2	1	1	1	1	0	0	1	1	1	1	1
DR_ENSDARP00000016733	1	2	1	2	1	0	1	1	1	1	1	0	0	0	1	1	1	2	1	1	1	1	1	0	1	0	1	1	0
DR_ENSDARP00000016749	2	2	2	2	2	2	2	2	2	1	1	2	2	0	0	0	1	0	1	1	1	0	1	0	1	0	1	1	1
DR_ENSDARP00000016755	0	0	0	0	0	0	0	0	0	0	0	0	0	0	0	0	0	0	0	0	0	0	0	0	0	0	1	1	1
DR_ENSDARP00000016769	1	0	0	0	2	2	2	1	1	2	0	0	1	2	1	2	2	2	1	1	1	1	1	1	1	1	1	1	1
DR_ENSDARP00000016772	1	0	2	0	1	1	0	1	0	0	0	0	0	0	1	0	0	1	0	0	0	0	1	1	0	0	1	1	1
DR_ENSDARP00000016775	1	1	0	1	1	1	2	2	2	0	1	1	1	1	1	0	1	1	1	1	1	1	1	0	1	1	1	1	1
DR_ENSDARP00000016779	0	1	2	1	2	0	2	1	2	1	0	1	1	0	1	1	1	1	1	0	1	1	1	1	1	0	1	1	0
DR_ENSDARP00000016784	1	0	1	0	1	2	0	0	1	1	0	0	2	0	0	0	0	2	0	1	0	0	0	0	1	0	1	1	1
DR_ENSDARP00000016790	0	0	0	0	0	0	0	0	1	0	1	0	0	1	0	0	2	2	1	0	0	0	0	0	0	0	1	1	1
DR_ENSDARP00000016794	1	0	0	0	2	1	0	0	0	2	0	2	0	1	0	1	2	1	0	0	1	0	0	0	0	0	1	1	1
DR_ENSDARP00000016803	1	0	0	0	1	1	0	1	2	0	0	0	2	2	0	1	1	1	0	0	0	0	0	0	0	0	1	1	1
DR_ENSDARP00000016814	0	0	0	0	0	0	0	0	0	0	0	0	0	0	0	0	0	1	0	0	0	0	0	0	0	0	1	1	1
DR_ENSDARP00000016818	0	0	0	0	0	0	0	0	1	1	0	1	0	0	1	0	0	2	0	0	0	0	0	1	0	1	1	1	1
DR_ENSDARP00000016823	0	2	0	2	0	2	0	2	2	2	0	0	2	2	0	0	2	1	1	0	0	1	0	1	1	1	1	1	1
DR_ENSDARP00000016831	1	0	2	1	2	2	2	2	1	1	2	1	2	2	2	1	2	0	1	1	1	1	1	0	1	1	1	1	1
DR_ENSDARP00000016840	0	0	0	1	2	2	1	1	2	2	0	0	1	1	1	1	0	1	1	0	1	0	0	0	1	0	1	1	1
DR_ENSDARP00000016841	1	0	0	1	1	1	1	1	2	1	0	0	0	2	1	2	0	0	1	0	0	1	0	1	1	0	1	1	1
DR_ENSDARP00000016852	0	2	0	2	2	1	2	2	2	2	1	1	2	2	1	1	2	0	1	1	1	1	1	1	1	1	1	1	1
DR_ENSDARP00000016855	0	0	0	0	0	0	0	0	0	0	1	0	0	0	0	0	0	0	0	0	0	0	0	0	0	0	1	1	1
DR_ENSDARP00000016859	0	1	1	1	0	1	1	0	0	1	0	0	2	0	2	1	1	1	1	0	0	1	0	0	0	1	1	1	1
DR_ENSDARP00000016871	2	0	2	0	1	2	0	0	0	0	1	0	0	1	0	0	0	1	0	0	0	0	0	0	0	0	1	1	1
DR_ENSDARP00000016874	1	2	0	0	1	2	0	0	0	0	0	1	1	2	0	1	0	1	0	0	1	0	0	0	0	1	1	1	1
DR_ENSDARP00000016879	0	0	0	0	0	1	1	1	0	0	0	2	0	1	1	0	0	2	0	0	0	0	1	0	1	0	1	1	1
DR_ENSDARP00000016880	1	0	1	0	1	0	0	1	1	0	0	1	0	1	0	0	1	1	0	0	1	0	0	0	1	0	1	1	1
DR_ENSDARP00000016882	1	1	2	1	2	1	1	1	1	1	1	1	1	1	1	1	2	0	0	1	1	1	0	1	1	1	1	1	1
DR_ENSDARP00000016888	1	2	1	1	1	1	1	1	1	1	0	2	2	2	1	1	1	1	1	1	1	1	1	1	1	1	1	1	1
DR_ENSDARP00000016895	0	0	0	2	0	0	0	0	1	1	0	1	0	1	2	0	1	0	0	0	0	0	0	0	0	0	1	1	1
DR_ENSDARP00000016900	0	0	1	0	0	0	0	2	0	0	0	0	1	1	0	1	1	1	1	1	0	0	0	1	0	0	1	1	1
DR_ENSDARP00000016913	0	1	2	0	0	0	0	2	0	0	1	0	0	2	0	0	0	0	0	0	0	0	0	0	0	0	1	1	0
DR_ENSDARP00000016922	1	0	0	0	0	0	1	0	0	0	0	0	1	1	2	0	0	0	0	0	1	0	0	0	1	0	1	1	0
DR_ENSDARP00000016938	0	2	0	2	0	0	1	0	0	0	0	0	0	1	1	1	1	1	0	1	1	1	0	0	1	1	1	1	1
DR_ENSDARP00000016941	0	0	2	0	0	1	0	0	0	2	1	0	1	0	2	1	1	2	0	0	0	0	1	0	0	0	1	1	1
DR_ENSDARP00000016945	0	0	0	0	0	0	0	0	0	0	0	1	0	0	0	0	0	0	0	0	0	0	0	0	0	0	1	1	0
DR_ENSDARP00000016951	2	0	2	0	0	1	0	0	1	1	0	0	1	0	1	0	2	2	0	0	0	0	0	0	0	1	1	1	1
DR_ENSDARP00000016954	1	0	0	0	0	1	0	0	0	2	0	1	0	1	1	1	0	1	0	0	0	0	0	0	0	0	1	1	0
DR_ENSDARP00000016957	0	0	1	1	0	1	0	0	1	1	1	1	0	0	1	1	0	0	0	0	0	0	1	0	0	0	1	1	1
DR_ENSDARP00000016959	0	0	2	1	0	0	0	0	0	0	0	1	1	1	0	2	0	2	0	0	0	1	0	0	1	0	1	1	1
DR_ENSDARP00000016969	1	0	1	0	0	1	0	0	0	1	0	0	0	0	1	0	0	1	1	0	0	0	0	0	0	0	1	1	1
DR_ENSDARP00000016981	0	0	0	0	0	0	0	0	1	1	0	0	0	0	0	0	0	0	0	0	0	0	0	0	0	0	0	1	0
DR_ENSDARP00000016984	1	1	0	1	2	0	0	1	0	2	0	1	1	0	1	0	1	0	1	1	0	0	0	0	0	0	1	1	0
DR_ENSDARP00000017003	0	1	0	0	1	0	1	1	0	1	0	0	1	1	1	0	2	1	0	1	1	0	1	0	0	0	1	1	1
DR_ENSDARP00000017010	0	0	0	0	0	1	0	0	0	0	0	0	0	0	0	0	0	0	0	0	0	0	0	1	0	0	0	1	0
DR_ENSDARP00000017026	0	0	0	0	0	0	0	0	0	0	0	0	0	2	0	0	1	0	0	0	0	0	0	0	0	0	1	1	1
DR_ENSDARP00000017029	1	1	0	0	0	0	2	0	0	0	0	0	0	0	1	0	0	0	0	0	0	0	0	0	0	0	1	1	1
DR_ENSDARP00000017054	0	1	2	1	2	1	2	2	2	2	2	1	1	2	1	1	2	2	1	0	0	1	0	1	0	1	0	1	1
DR_ENSDARP00000017065	0	1	0	0	0	1	1	0	2	2	0	0	2	0	1	1	0	2	0	0	1	1	0	0	0	1	1	1	1
DR_ENSDARP00000017066	0	0	0	0	0	2	2	0	0	2	0	0	0	2	1	0	0	1	0	1	0	0	0	1	0	1	1	1	1
DR_ENSDARP00000017082	0	0	0	0	0	2	1	0	1	0	2	1	1	1	2	1	0	2	1	1	1	1	1	1	1	1	1	1	1
DR_ENSDARP00000017102	2	1	2	2	2	0	2	2	2	2	0	1	2	2	2	2	1	0	1	1	1	1	0	1	1	1	1	1	1
DR_ENSDARP00000017103	2	2	2	2	2	1	0	2	2	2	2	2	1	2	2	2	2	0	1	1	0	1	1	0	1	1	0	1	1
DR_ENSDARP00000017119	0	2	1	1	0	0	0	0	2	2	2	1	1	1	1	0	1	0	0	0	0	0	0	0	0	0	1	1	0
DR_ENSDARP00000017123	1	2	2	2	1	1	1	1	1	1	1	1	1	2	1	1	2	1	0	0	0	1	0	1	0	0	1	1	1
DR_ENSDARP00000017149	0	1	1	0	0	0	1	0	0	0	0	0	1	0	1	0	0	0	0	0	1	0	0	0	1	0	1	1	1
DR_ENSDARP00000017163	0	0	1	1	0	1	0	0	2	1	0	1	2	1	1	1	1	1	1	1	0	0	1	0	0	1	1	1	1
DR_ENSDARP00000017168	1	1	1	0	0	1	1	1	1	2	0	1	1	0	1	1	0	0	0	0	1	0	0	1	1	1	1	1	1
DR_ENSDARP00000017189	0	0	1	0	1	0	0	0	0	0	0	0	0	1	0	0	0	0	0	0	0	0	0	0	0	0	1	1	1
DR_ENSDARP00000017195	1	2	1	0	1	0	0	1	0	0	0	0	0	0	0	0	0	0	0	0	0	0	1	0	0	0	1	1	0
DR_ENSDARP00000017197	0	0	0	0	0	0	0	0	0	0	0	0	0	0	0	0	0	1	0	0	0	0	0	0	0	0	1	1	1
DR_ENSDARP00000017204	0	0	0	0	0	0	0	0	0	0	0	0	0	0	0	0	0	1	0	0	0	0	1	0	0	0	1	1	1
DR_ENSDARP00000017212	1	1	1	1	1	1	0	0	1	1	1	0	1	1	1	1	1	1	1	1	0	1	1	1	1	1	1	1	1
DR_ENSDARP00000017217	2	2	2	2	1	2	2	2	1	0	1	1	2	2	1	1	2	2	1	1	0	0	1	1	1	1	1	1	1
DR_ENSDARP00000017218	1	1	1	2	0	1	1	1	1	1	1	2	0	2	0	1	1	1	1	0	0	1	1	1	1	1	1	1	1
DR_ENSDARP00000017229	1	0	1	1	1	1	0	1	1	1	1	1	1	1	1	1	1	1	1	0	0	0	1	1	0	1	1	1	1
DR_ENSDARP00000017232	0	0	0	0	0	2	0	1	1	0	0	0	1	0	0	0	1	2	0	0	0	0	0	0	0	0	1	1	1
DR_ENSDARP00000017240	0	1	1	1	0	0	2	1	0	0	1	0	1	2	0	0	2	0	0	0	0	0	0	0	1	1	1	1	1
DR_ENSDARP00000017246	1	1	1	1	2	1	1	2	1	1	2	1	0	2	1	0	1	1	1	1	1	0	1	1	1	1	1	1	1
DR_ENSDARP00000017257	1	0	0	0	1	0	0	0	0	0	0	0	0	0	0	0	0	1	0	0	0	0	0	1	0	0	1	1	1
DR_ENSDARP00000017258	0	0	0	0	0	0	0	1	0	0	0	0	1	0	0	0	0	2	0	0	0	0	0	1	0	0	1	1	1
DR_ENSDARP00000017269	1	0	0	0	0	0	0	1	1	0	0	0	0	2	0	1	1	0	0	0	0	0	0	1	0	1	1	1	1
DR_ENSDARP00000017273	0	0	2	0	0	0	0	0	0	0	1	0	0	0	0	0	0	2	0	0	0	0	1	0	0	0	1	1	1
DR_ENSDARP00000017274	0	0	0	0	0	1	0	0	0	0	0	1	0	0	0	0	0	2	0	0	0	0	0	0	0	0	1	1	0
DR_ENSDARP00000017292	1	1	0	1	0	0	1	1	2	0	0	1	1	2	0	0	0	1	0	0	0	0	0	0	0	1	1	1	1
DR_ENSDARP00000017326	0	0	0	0	0	0	0	0	0	0	0	0	0	0	0	0	0	2	0	0	0	0	0	0	0	0	1	1	0
DR_ENSDARP00000017328	0	0	2	0	0	0	0	0	0	0	0	1	0	0	0	0	0	2	0	0	0	0	0	0	0	0	1	1	1
DR_ENSDARP00000017331	0	0	0	0	0	0	0	0	0	0	0	0	0	0	0	0	0	0	0	0	0	0	1	0	0	0	1	1	1
DR_ENSDARP00000017335	0	1	0	2	0	2	2	1	1	2	0	1	1	1	1	1	2	0	0	1	1	1	1	1	0	1	1	1	1
DR_ENSDARP00000017348	1	2	2	2	2	1	1	2	2	2	1	2	1	1	2	2	1	2	1	1	1	1	0	0	1	1	1	1	1
DR_ENSDARP00000017350	0	0	0	0	0	0	0	0	0	0	0	0	0	0	0	0	0	1	0	1	0	1	0	0	0	0	1	1	1
DR_ENSDARP00000017352	0	0	0	0	1	0	0	0	0	0	0	0	1	0	0	0	0	0	0	0	0	0	0	0	0	0	1	1	1
DR_ENSDARP00000017354	2	0	1	0	0	0	0	0	0	0	0	0	0	0	0	0	0	1	0	0	0	0	1	0	0	0	1	1	1
DR_ENSDARP00000017380	1	1	1	1	1	1	0	0	1	0	1	0	2	1	0	1	1	2	1	1	0	0	0	1	1	0	1	1	1
DR_ENSDARP00000017410	0	0	0	0	0	0	1	0	0	0	0	0	0	0	0	0	0	2	0	0	0	0	0	1	0	0	1	1	1
DR_ENSDARP00000017411	0	0	0	0	0	0	0	0	0	0	0	0	0	1	0	0	0	2	0	0	0	0	0	1	0	0	1	1	1
DR_ENSDARP00000017417	0	0	0	0	0	0	0	0	0	2	0	0	0	0	1	0	0	0	0	0	0	0	0	0	0	0	1	0	1
DR_ENSDARP00000017420	1	0	1	1	2	1	0	1	1	0	0	0	0	1	2	0	2	0	0	1	1	1	0	1	1	1	1	1	0
DR_ENSDARP00000017428	1	2	2	2	1	0	0	2	2	2	2	2	2	2	2	1	2	1	1	1	1	1	1	1	1	1	1	1	1
DR_ENSDARP00000017432	0	0	0	0	0	0	1	0	0	0	0	0	0	0	2	0	0	0	0	0	1	0	0	0	1	1	1	1	1
DR_ENSDARP00000017443	0	0	0	0	0	0	0	0	1	0	0	0	0	0	0	0	0	2	0	0	0	0	0	0	0	0	1	1	0
DR_ENSDARP00000017449	1	0	0	0	1	1	1	0	0	2	1	0	1	1	0	0	0	2	0	0	0	0	1	0	0	0	1	1	1
DR_ENSDARP00000017456	1	1	2	1	2	2	2	1	2	2	2	2	2	2	1	2	1	0	1	1	0	1	1	1	1	1	1	1	1
DR_ENSDARP00000017469	1	0	1	0	0	0	1	2	2	0	0	0	2	1	0	2	0	1	0	0	0	1	0	1	0	0	1	1	1
DR_ENSDARP00000017482	1	0	1	0	1	2	0	1	0	1	1	2	0	1	1	1	0	0	0	0	0	0	0	0	0	1	1	1	1
DR_ENSDARP00000017489	1	2	2	2	1	2	1	2	2	2	2	1	1	1	1	0	1	0	0	1	1	1	1	1	1	0	1	1	1
DR_ENSDARP00000017491	0	1	0	1	2	0	0	1	1	0	1	2	2	0	0	1	0	0	0	0	0	0	1	1	1	1	0	1	0
DR_ENSDARP00000017497	1	1	0	1	1	0	1	1	0	1	0	2	0	1	1	1	1	1	0	1	1	1	0	1	1	0	1	1	1
DR_ENSDARP00000017502	0	0	1	0	0	0	0	0	0	0	0	0	0	0	1	2	0	1	0	0	0	0	0	0	0	0	1	1	0
DR_ENSDARP00000017514	1	0	0	0	0	0	0	0	1	0	1	1	0	0	0	0	0	0	1	0	0	0	0	0	1	0	1	1	1
DR_ENSDARP00000017531	0	0	0	0	0	0	0	0	0	0	0	1	0	0	0	0	0	1	0	0	0	0	0	0	0	0	1	1	1
DR_ENSDARP00000017532	0	0	0	0	1	0	0	0	0	0	0	1	0	0	1	0	0	1	0	0	0	0	0	1	0	0	1	1	1
DR_ENSDARP00000017536	1	0	0	0	1	0	0	0	0	0	0	0	0	0	0	0	0	0	0	0	0	0	1	0	0	0	1	1	0
DR_ENSDARP00000017551	0	0	1	0	0	0	0	0	1	0	0	0	0	0	0	0	0	2	0	0	0	0	1	1	0	1	1	0	1
DR_ENSDARP00000017558	1	1	0	1	0	0	1	1	2	1	1	1	1	0	1	1	2	0	0	0	0	0	0	0	0	0	1	1	1
DR_ENSDARP00000017569	1	0	0	0	2	1	2	0	2	1	1	2	2	1	2	2	0	2	1	1	1	1	1	0	1	1	1	1	1
DR_ENSDARP00000017572	0	0	0	2	1	2	2	1	1	0	0	0	0	1	0	0	0	0	0	0	1	0	0	0	0	1	1	1	1
DR_ENSDARP00000017582	1	0	0	0	1	0	0	0	0	0	0	0	2	0	1	0	2	1	0	1	0	1	1	0	1	0	0	1	1
DR_ENSDARP00000017590	0	0	0	0	1	1	0	0	0	0	0	0	2	0	0	0	2	1	0	0	0	0	0	0	0	0	1	1	1
DR_ENSDARP00000017597	1	0	0	0	0	0	0	0	1	0	0	1	1	0	1	2	0	2	0	0	0	0	0	0	0	0	1	1	1
DR_ENSDARP00000017606	0	2	0	1	0	0	1	1	2	0	1	0	2	0	1	1	1	1	1	1	1	1	1	1	1	1	1	1	1
DR_ENSDARP00000017613	0	0	0	2	0	2	2	2	2	0	1	0	2	2	2	0	0	2	1	1	0	1	0	0	0	1	1	1	1
DR_ENSDARP00000017620	0	0	0	0	0	0	0	0	0	0	0	0	0	0	0	1	0	0	0	0	0	0	0	0	0	0	1	1	1
DR_ENSDARP00000017622	1	0	2	2	2	2	1	2	1	2	0	1	2	2	2	1	1	2	1	1	1	1	1	0	1	1	1	1	1
DR_ENSDARP00000017632	0	0	0	1	1	1	1	0	2	0	0	0	0	0	1	0	0	1	0	0	0	0	0	0	1	1	1	1	0
DR_ENSDARP00000017636	0	0	2	1	1	2	0	0	0	1	2	0	0	0	0	0	0	2	0	1	1	0	1	0	0	1	1	1	1
DR_ENSDARP00000017640	0	0	0	0	0	0	0	0	0	0	0	1	0	0	0	0	0	1	0	0	0	0	0	0	0	0	0	1	1
DR_ENSDARP00000017647	0	0	0	0	0	0	0	0	0	0	1	1	0	0	0	0	0	1	0	0	0	0	1	0	0	0	1	1	1
DR_ENSDARP00000017657	0	0	0	0	0	0	0	0	0	0	0	0	0	0	0	0	0	1	0	0	0	0	0	0	0	0	1	1	1
DR_ENSDARP00000017670	0	0	0	0	1	0	0	0	0	0	0	0	0	0	0	1	0	1	0	0	0	0	0	0	1	0	1	1	1
DR_ENSDARP00000017675	0	1	0	2	0	1	1	1	1	0	0	0	2	0	0	0	2	2	1	1	0	1	0	0	1	1	1	1	1
DR_ENSDARP00000017678	2	2	0	0	2	2	2	2	2	2	1	2	2	2	2	2	2	1	0	1	1	1	1	0	1	1	0	1	1
DR_ENSDARP00000017693	1	1	1	1	0	1	2	1	1	1	0	1	1	1	1	1	1	2	1	1	0	0	1	0	1	1	1	1	1
DR_ENSDARP00000017721	0	1	0	1	2	0	1	2	1	0	0	1	0	2	0	0	0	0	1	1	1	0	0	0	1	1	1	1	1
DR_ENSDARP00000017742	0	0	0	0	0	0	0	0	0	0	0	0	0	0	0	0	0	0	0	0	0	0	0	0	0	0	1	1	0
DR_ENSDARP00000017756	0	0	0	0	0	0	0	0	0	0	0	0	0	0	1	0	0	1	1	0	0	0	0	0	1	0	0	1	1
DR_ENSDARP00000017757	0	2	0	1	1	1	0	2	0	1	0	0	1	1	0	0	2	1	1	1	1	1	0	1	1	1	1	1	1
DR_ENSDARP00000017761	0	1	0	1	2	2	0	0	2	1	1	1	2	1	1	1	1	2	0	0	0	0	0	0	0	0	1	1	1
DR_ENSDARP00000017762	1	1	0	1	0	1	0	0	1	0	1	0	2	1	0	1	1	1	1	1	1	1	0	1	0	0	1	1	1
DR_ENSDARP00000017764	0	0	0	0	0	0	0	0	0	0	0	0	0	0	0	0	0	1	0	0	0	0	0	0	0	0	1	1	1
DR_ENSDARP00000017772	0	0	0	0	0	0	0	0	0	0	0	0	1	0	0	0	0	0	0	0	0	0	0	0	0	0	0	1	0
DR_ENSDARP00000017776	0	0	0	0	0	0	0	0	0	0	0	0	0	0	0	0	0	0	0	0	0	0	0	0	0	0	1	1	0
DR_ENSDARP00000017777	0	0	1	2	2	1	0	1	1	1	0	2	1	1	0	1	1	2	1	0	0	0	1	0	0	0	0	1	1
DR_ENSDARP00000017782	0	0	0	0	0	1	0	0	2	0	0	0	0	0	0	0	0	1	0	0	0	0	0	0	0	0	0	1	1
DR_ENSDARP00000017784	2	1	1	1	0	2	1	1	2	2	1	0	0	1	1	0	1	1	0	1	0	0	1	1	0	0	1	1	1
DR_ENSDARP00000017787	2	0	0	1	0	2	0	0	1	1	0	2	1	0	1	0	0	2	0	0	1	1	0	1	0	1	1	1	1
DR_ENSDARP00000017790	2	1	1	1	1	2	0	1	1	1	1	2	2	2	2	1	1	0	1	1	0	1	1	1	1	0	1	1	1
DR_ENSDARP00000017792	1	0	1	2	1	1	0	2	2	1	2	2	1	2	1	1	2	1	1	0	1	1	1	1	1	1	1	1	1
DR_ENSDARP00000017797	0	0	1	0	1	0	1	0	0	1	0	0	1	0	0	0	2	0	1	0	0	0	0	1	1	1	0	1	1
DR_ENSDARP00000017828	1	0	1	0	0	0	0	0	0	0	0	1	1	1	0	0	0	1	0	0	0	0	1	0	0	0	1	1	0
DR_ENSDARP00000017839	0	0	0	0	1	0	1	2	1	2	1	1	1	2	0	1	2	2	1	1	1	1	1	0	1	1	1	1	1
DR_ENSDARP00000017850	1	0	0	0	0	0	1	0	0	0	0	2	0	0	0	0	0	0	0	1	0	0	0	0	0	0	1	1	0
DR_ENSDARP00000017853	0	0	0	0	0	0	0	0	0	0	0	0	0	0	0	0	0	0	0	0	0	0	0	0	0	0	1	1	1
DR_ENSDARP00000017854	0	2	1	2	1	1	1	2	1	1	1	0	1	1	2	1	2	0	0	0	0	0	0	1	0	0	1	1	1
DR_ENSDARP00000017856	0	0	0	0	0	0	0	0	0	0	0	0	0	0	0	0	0	1	0	0	0	0	0	0	0	0	0	1	0
DR_ENSDARP00000017859	1	0	0	2	1	1	1	1	1	1	1	2	0	2	1	1	1	1	1	1	1	1	1	1	1	1	1	1	1
DR_ENSDARP00000017863	0	0	1	1	0	2	2	0	1	2	1	1	1	1	1	2	0	1	1	1	1	1	1	0	1	0	1	1	1
DR_ENSDARP00000017875	0	2	0	0	2	1	2	2	2	1	0	1	2	2	2	2	2	0	1	0	0	0	0	1	0	1	1	1	1
DR_ENSDARP00000017878	1	2	0	2	2	2	0	2	2	2	1	1	1	2	1	2	1	1	0	1	1	1	0	1	1	1	1	1	0
DR_ENSDARP00000017882	1	0	1	0	1	1	1	1	1	1	1	2	0	2	1	0	1	1	1	1	1	1	0	1	1	1	1	1	0
DR_ENSDARP00000017885	0	0	0	0	1	1	1	2	2	1	0	0	1	0	2	1	2	2	1	1	0	1	0	1	1	0	1	1	1
DR_ENSDARP00000017895	0	0	0	0	0	1	1	0	0	1	0	0	0	0	1	0	1	1	1	0	1	0	1	0	0	0	1	1	1
DR_ENSDARP00000017897	1	1	1	1	1	1	1	1	1	1	2	1	1	1	1	0	2	1	0	0	0	0	0	0	0	0	1	1	0
DR_ENSDARP00000017916	0	0	1	0	0	1	1	1	1	2	1	0	0	1	0	0	0	0	0	0	0	0	0	0	0	0	1	1	0
DR_ENSDARP00000017923	0	0	1	0	0	1	0	0	0	0	0	1	0	0	0	0	0	1	0	0	0	0	1	0	0	0	1	1	1
DR_ENSDARP00000017934	1	0	2	0	2	1	0	1	0	1	0	0	2	2	0	0	2	2	0	0	0	0	0	1	0	0	1	1	1
DR_ENSDARP00000017944	0	0	0	0	1	1	0	0	1	0	0	2	1	0	0	0	0	1	0	0	0	0	0	0	0	1	1	1	1
DR_ENSDARP00000017949	0	0	1	0	1	0	0	0	0	0	0	0	0	0	1	1	0	1	0	1	1	0	0	1	1	0	1	1	1
DR_ENSDARP00000017950	0	0	0	0	0	0	0	0	0	0	0	0	0	0	0	0	0	1	0	0	0	0	0	0	0	0	1	1	0
DR_ENSDARP00000017982	0	1	1	1	2	0	1	0	1	1	0	1	1	2	0	0	2	0	0	0	0	0	0	0	0	0	1	1	1
DR_ENSDARP00000017993	1	0	1	0	0	0	0	0	0	0	0	0	0	0	0	0	0	1	0	0	0	0	0	0	0	0	1	1	1
DR_ENSDARP00000017995	0	0	0	0	0	0	0	0	0	0	0	0	0	0	0	0	0	0	0	0	0	0	0	0	0	0	1	0	1
DR_ENSDARP00000018003	1	1	0	1	0	1	0	1	1	1	1	1	0	1	2	2	1	2	0	0	0	0	0	1	0	0	1	1	0
DR_ENSDARP00000018009	2	2	2	1	2	1	2	2	2	2	1	2	1	1	2	1	2	1	1	1	1	1	1	0	1	1	1	1	1
DR_ENSDARP00000018012	1	1	2	1	0	2	0	0	2	0	2	0	2	2	0	1	2	1	0	1	1	1	1	1	0	1	1	1	1
DR_ENSDARP00000018013	0	0	0	0	1	0	0	0	0	0	0	0	0	0	1	0	0	1	0	1	1	0	0	0	0	0	0	1	1
DR_ENSDARP00000018018	1	0	1	0	0	1	1	1	2	1	0	0	0	2	1	2	1	0	1	1	1	1	1	0	1	1	0	1	1
DR_ENSDARP00000018027	1	1	0	1	2	2	1	0	1	1	0	0	2	1	1	1	1	0	0	0	0	1	1	0	1	0	1	1	1
DR_ENSDARP00000018028	0	0	0	0	1	2	0	0	0	2	1	0	2	0	1	0	0	1	1	1	1	1	0	1	1	1	1	1	1
DR_ENSDARP00000018030	0	1	1	0	0	1	2	1	1	2	0	0	1	0	2	0	0	0	0	1	1	1	1	0	0	1	0	1	1
DR_ENSDARP00000018031	0	0	0	0	0	0	0	0	0	0	0	0	0	0	0	0	0	1	0	0	0	0	0	0	0	0	1	1	1
DR_ENSDARP00000018034	0	0	0	0	1	0	0	1	1	0	0	0	0	2	0	0	1	1	0	0	0	0	0	0	0	0	1	1	1
DR_ENSDARP00000018037	0	0	0	0	0	0	0	0	0	0	0	0	0	0	0	0	0	2	0	0	0	0	1	0	0	0	1	1	1
DR_ENSDARP00000018050	1	1	0	1	1	1	0	2	0	2	1	1	1	1	1	1	0	1	1	1	0	0	0	0	1	0	1	1	1
DR_ENSDARP00000018055	0	0	0	1	0	0	1	1	2	2	0	0	1	0	2	0	2	1	1	0	1	1	1	0	1	1	1	1	1
DR_ENSDARP00000018064	2	2	2	1	1	1	1	1	1	1	2	0	1	2	1	1	1	0	1	1	1	1	1	0	0	1	1	1	1
DR_ENSDARP00000018076	2	2	0	1	0	1	0	1	0	1	2	1	0	0	0	0	0	2	0	0	0	0	1	1	0	0	1	1	1
DR_ENSDARP00000018086	2	0	1	0	0	1	0	0	0	0	0	0	0	1	0	0	0	1	0	0	0	0	0	0	1	1	0	1	1
DR_ENSDARP00000018087	2	1	0	1	2	0	1	2	1	0	1	0	2	2	0	2	1	2	1	1	1	1	1	0	1	1	1	1	0
DR_ENSDARP00000018100	0	1	0	0	2	1	1	1	0	1	0	1	0	1	2	0	1	0	1	1	0	1	1	1	1	1	1	1	1
DR_ENSDARP00000018103	0	0	0	0	0	0	0	0	0	0	0	0	0	0	0	0	0	1	0	0	0	0	0	0	0	1	1	1	1
DR_ENSDARP00000018110	0	0	0	2	0	0	0	1	1	1	1	0	0	1	0	1	1	0	1	0	1	0	1	1	0	0	1	1	1
DR_ENSDARP00000018158	0	0	0	0	0	2	0	0	0	1	1	0	0	0	0	0	1	2	0	0	0	0	0	0	0	0	1	1	0
DR_ENSDARP00000018179	1	1	0	1	0	1	2	0	0	1	1	2	0	1	1	1	2	2	1	1	0	0	1	0	1	1	1	1	0
DR_ENSDARP00000018197	1	0	2	0	1	0	0	0	0	0	0	0	0	0	0	0	0	1	0	0	0	0	1	0	0	0	1	1	0
DR_ENSDARP00000018218	1	2	0	1	2	2	1	2	1	2	1	0	0	1	2	0	2	1	1	1	0	1	0	1	0	0	1	1	1
DR_ENSDARP00000018231	2	1	2	0	1	1	0	1	2	1	1	1	2	1	1	1	1	1	0	1	0	1	0	0	1	1	1	1	0
DR_ENSDARP00000018250	0	0	0	0	0	0	0	0	0	0	0	0	0	0	0	0	0	1	0	0	0	0	0	0	0	0	1	1	1
DR_ENSDARP00000018251	1	0	2	1	0	1	1	0	1	1	1	0	2	1	1	1	0	1	0	0	0	0	0	0	0	0	1	1	1
DR_ENSDARP00000018261	1	0	0	0	0	0	0	0	0	0	1	0	0	0	0	0	0	0	0	0	0	0	0	1	0	0	1	1	0
DR_ENSDARP00000018263	0	0	0	0	0	0	1	0	2	1	0	1	2	1	2	1	1	1	1	1	0	0	0	0	0	0	1	1	0
DR_ENSDARP00000018280	0	0	0	0	0	0	0	2	1	1	0	0	1	1	0	1	1	2	1	0	0	1	0	0	0	1	1	1	1
DR_ENSDARP00000018288	0	0	0	0	0	0	0	0	0	0	0	0	0	0	0	0	0	0	0	0	0	0	0	0	0	0	0	1	0
DR_ENSDARP00000018303	0	0	2	1	2	0	1	2	1	2	1	1	1	2	1	1	0	1	1	0	1	1	1	1	1	1	0	1	0
DR_ENSDARP00000018319	2	2	2	2	1	0	1	2	2	2	2	2	2	1	1	2	2	1	0	1	0	0	1	0	0	0	1	1	1
DR_ENSDARP00000018348	1	1	2	0	1	2	0	1	1	1	1	1	1	0	2	1	1	1	1	1	1	0	1	1	1	1	1	1	1
DR_ENSDARP00000018371	0	0	0	0	0	1	0	0	0	0	0	2	0	0	0	0	0	2	0	0	0	0	1	0	0	0	1	1	1
DR_ENSDARP00000018377	1	1	0	0	1	1	1	2	1	1	1	1	1	1	1	0	2	0	1	1	0	0	1	0	0	1	1	1	1
DR_ENSDARP00000018378	1	0	1	1	1	0	1	0	2	2	2	1	0	2	2	1	1	1	1	1	1	0	1	0	1	1	1	1	1
DR_ENSDARP00000018393	0	0	0	1	1	2	0	0	1	1	1	1	1	1	0	1	1	1	0	0	0	1	1	0	1	0	1	1	1
DR_ENSDARP00000018399	0	2	1	1	0	0	1	0	0	1	0	0	1	1	2	0	0	0	0	0	0	0	0	0	0	0	1	1	1
DR_ENSDARP00000018404	0	1	0	1	0	2	0	1	0	2	1	0	1	1	1	1	0	2	0	0	0	0	1	0	1	1	1	1	1
DR_ENSDARP00000018421	0	1	0	0	1	0	0	1	1	2	2	1	2	0	0	0	0	1	0	1	0	0	0	0	0	0	1	1	1
DR_ENSDARP00000018434	0	0	2	0	0	0	0	1	0	0	0	1	1	0	1	0	0	2	0	1	1	1	1	1	0	0	1	1	1
DR_ENSDARP00000018440	0	0	0	0	0	0	0	0	0	2	0	0	0	0	1	0	0	2	0	0	0	0	0	0	0	0	1	1	0
DR_ENSDARP00000018443	2	2	1	1	1	1	0	1	1	1	1	2	1	1	2	1	1	1	0	0	0	0	0	0	0	0	1	1	1
DR_ENSDARP00000018458	2	0	1	1	2	1	1	1	1	1	0	1	2	1	1	1	0	0	1	1	1	1	1	1	0	1	1	1	0
DR_ENSDARP00000018462	0	0	0	0	0	0	0	0	0	0	0	0	0	0	0	0	1	0	0	0	0	0	0	0	0	0	1	1	1
DR_ENSDARP00000018463	1	0	2	0	1	0	0	0	0	0	1	0	0	0	0	0	0	2	0	0	0	0	1	0	0	0	1	1	1
DR_ENSDARP00000018477	1	0	0	0	0	0	0	0	0	0	0	0	0	1	0	0	0	1	0	0	0	1	0	0	0	0	1	1	1
DR_ENSDARP00000018482	0	0	0	0	0	0	0	1	0	0	0	0	0	0	0	0	1	2	0	0	0	0	0	0	0	0	1	0	1
DR_ENSDARP00000018505	1	1	1	0	0	1	0	0	0	1	1	0	0	1	0	0	1	1	1	0	1	0	0	1	0	0	1	1	1
DR_ENSDARP00000018513	2	2	1	1	0	2	1	0	2	2	0	0	2	0	2	1	0	1	1	1	1	1	1	0	1	1	1	1	1
DR_ENSDARP00000018562	0	0	1	0	0	0	0	0	0	0	0	0	0	0	0	0	0	0	0	0	0	0	0	0	0	0	1	1	1
DR_ENSDARP00000018567	0	0	1	2	0	2	2	1	2	1	1	0	2	2	0	1	2	1	1	1	0	1	1	1	0	1	0	1	1
DR_ENSDARP00000018579	2	0	0	1	0	1	2	0	0	0	0	0	1	1	0	1	2	2	1	1	0	0	1	1	0	0	1	1	1
DR_ENSDARP00000018592	1	0	1	1	0	0	0	0	0	0	1	1	0	1	0	1	0	1	0	0	0	0	1	0	1	0	0	1	1
DR_ENSDARP00000018594	0	0	0	0	0	0	0	0	0	0	0	1	0	0	0	0	0	2	0	0	0	0	0	0	0	0	1	1	1
DR_ENSDARP00000018598	2	1	1	0	1	2	0	2	1	1	2	1	0	1	1	1	2	1	1	1	1	1	1	0	0	1	1	1	1
DR_ENSDARP00000018618	0	2	1	2	1	1	1	1	2	1	2	0	2	2	1	1	2	1	0	1	1	1	1	0	1	1	1	1	1
DR_ENSDARP00000018621	0	0	1	2	0	0	0	0	0	0	0	0	0	0	0	0	0	0	0	0	0	0	0	0	0	0	1	1	0
DR_ENSDARP00000018624	1	0	0	1	0	2	0	2	2	2	0	0	2	1	2	0	2	1	0	1	1	1	0	0	1	0	1	1	1
DR_ENSDARP00000018627	0	0	1	0	0	0	0	1	0	1	0	0	0	0	0	0	0	2	0	0	0	0	0	0	1	0	1	1	1
DR_ENSDARP00000018632	2	0	1	1	2	1	2	1	1	1	2	2	1	1	1	1	2	1	1	0	1	1	1	0	1	0	1	1	1
DR_ENSDARP00000018636	1	1	0	1	0	1	1	1	0	1	0	1	1	0	0	0	1	2	0	0	0	0	1	0	1	0	1	1	0
DR_ENSDARP00000018643	0	0	1	0	0	0	1	0	0	0	0	0	0	0	0	0	0	2	0	0	0	0	0	0	0	0	1	1	1
DR_ENSDARP00000018644	0	0	0	2	2	2	2	1	1	2	1	0	2	0	2	0	0	1	0	0	0	0	0	0	0	0	1	1	0
DR_ENSDARP00000018653	1	1	1	1	0	1	0	0	1	1	1	0	1	2	2	0	0	1	1	0	0	0	0	0	0	0	1	1	1
DR_ENSDARP00000018668	0	0	2	2	2	0	0	2	1	0	1	1	2	2	2	1	2	0	1	1	1	1	1	1	1	1	0	1	1
DR_ENSDARP00000018669	1	2	1	2	2	1	1	2	2	1	0	2	2	1	2	2	2	1	1	1	1	1	0	0	1	1	1	1	0
DR_ENSDARP00000018673	1	2	0	2	2	2	2	1	2	2	0	1	1	2	2	2	2	2	1	1	1	1	0	1	1	1	1	1	1
DR_ENSDARP00000018676	1	1	1	0	1	1	1	1	1	1	1	1	1	1	1	0	1	0	0	0	0	0	0	1	0	0	1	1	1
DR_ENSDARP00000018692	0	0	0	0	0	0	0	1	0	1	0	0	0	1	0	0	0	2	0	0	0	0	0	1	1	1	1	1	1
DR_ENSDARP00000018694	1	0	1	0	2	2	1	0	1	1	1	1	1	1	1	1	1	1	1	0	1	1	1	1	0	1	1	1	1
DR_ENSDARP00000018699	0	0	1	0	0	1	0	0	2	0	0	0	1	0	0	0	0	0	0	0	0	0	0	0	0	0	1	1	0
DR_ENSDARP00000018714	0	1	0	1	1	1	0	0	1	0	0	1	2	1	2	1	1	1	0	0	0	1	0	0	0	0	1	1	1
DR_ENSDARP00000018737	1	0	0	0	0	1	0	0	0	0	0	1	0	0	0	0	0	1	0	0	0	0	1	1	0	0	1	1	0
DR_ENSDARP00000018738	2	0	2	1	2	0	1	2	2	2	1	2	2	2	2	2	0	1	1	1	1	1	1	1	0	1	0	1	1
DR_ENSDARP00000018746	1	1	0	0	0	1	0	0	0	0	0	0	0	0	0	1	1	0	0	1	0	0	1	0	0	0	1	0	1
DR_ENSDARP00000018770	1	0	0	1	0	0	0	0	1	0	0	0	0	0	0	0	0	1	0	0	0	0	0	0	0	0	1	0	0
DR_ENSDARP00000018789	1	1	0	0	2	0	1	0	1	0	0	0	2	2	1	0	2	1	1	1	0	1	0	0	0	0	0	1	1
DR_ENSDARP00000018811	0	0	0	0	1	2	1	1	0	0	0	0	0	0	0	0	0	0	0	0	1	1	0	1	1	0	0	1	1
DR_ENSDARP00000018818	0	2	0	0	0	0	0	2	0	1	0	0	2	1	2	0	0	2	0	1	1	0	0	0	0	1	0	1	1
[truncated: 24,461 more rows]

## Sheet: Table S3
Table S3 Gene IDs in each gene family in each species
Gene Family ID	Dima	Gyec	Gyna	Gypa	Gyse	Pepi	Pere	Plex	Scda	Scmac	Scmal	Scoc	Scpr	Scpy	Scwal	Scwan	Scyo	Oxst	Acfa	Acir	Daas	Dafi	Onbr	Puse	Pusn	Scac	Laro	Onma	Pohu
DR_ENSDARP00000000004	Dima_transcript_18804_m.18303,Dima_transcript_10696_m.10343	NA	Gyna_transcript_11032_m.10689,Gyna_transcript_11520_m.11158	Gypa_m64180_201227_154211_170786889_ccs_m.165103	Gyse_m54172_180716_044438_58392756_ccs_m.43462,Gyse_transcript_20946_m.20597	NA	Pere_transcript_20060_m.19776,Pere_m64173_210227_033852_34473505_ccs_m.52870	NA	Scda_transcript_26872_m.26440	Scmac_transcript_34786_m.34248	Scmal_transcript_9164_m.9060	Scoc_transcript_18934_m.17447	Scpr_m64180_201227_154211_3998174_ccs_m.98663	Scpy_transcript_27922_m.27533	Scwal_m64180_201227_154211_38798195_ccs_m.115558,Scwal_m64180_201227_154211_97388809_ccs_m.113977	Scwan_transcript_11227_m.11074	Scyo_m64180_201227_154211_176357724_ccs_m.82118	Oxst_evm.model.000502F_arrow_pilon.14	Acfa_m64173_210227_033852_121832966_ccs_m.99957	Acir_m64173_210227_033852_70452461_ccs_m.107697	Daas_transcript_20073_m.19803	NA	NA	Puse_m64180_201227_154211_171641433_ccs_m.85811	Pusn_m64173_210227_033852_115018574_ccs_m.96195	Scac_transcript_20152_m.19842	Laro_RXN28916.1	Onma_KAF4108917.1	Pohu_Maker00008539
DR_ENSDARP00000000005	NA	NA	NA	NA	NA	NA	NA	NA	NA	NA	NA	NA	NA	NA	NA	NA	NA	NA	NA	NA	NA	NA	NA	Puse_m64180_201227_154211_102368729_ccs_m.56538	NA	NA	NA	Onma_KAF4108918.1	Pohu_Maker00008889
DR_ENSDARP00000000019	NA	NA	Gyna_transcript_2594_m.2484	Gypa_transcript_19426_m.19131,Gypa_m64180_201227_154211_106300827_ccs_m.119755	NA	Pepi_m64180_201227_154211_1574627_ccs_m.98945,Pepi_m64180_201227_154211_109840829_ccs_m.89200	Pere_m64173_210227_033852_73793858_ccs_m.80913,Pere_transcript_17265_m.17010	Plex_m64173_210227_033852_106891271_ccs_m.46658,Plex_m64173_210227_033852_125372781_ccs_m.45407	Scda_m64180_201227_154211_141361472_ccs_m.110121,Scda_m64180_201227_154211_36571316_ccs_m.59642	NA	NA	Scoc_m54066_180816_022158_27132542_ccs_m.66477,Scoc_transcript_4895_m.4450	Scpr_transcript_5211_m.5093,Scpr_transcript_15712_m.15429	Scpy_m64180_201227_154211_87950049_ccs_m.97059,Scpy_transcript_16551_m.16272	Scwal_transcript_21965_m.21552,Scwal_m64180_201227_154211_61802420_ccs_m.131770	Scwan_m64173_210227_033852_59049237_ccs_m.24566,Scwan_m64173_210227_033852_106103777_ccs_m.28799	Scyo_transcript_20144_m.19791,Scyo_transcript_19449_m.19105	Oxst_evm.model.000295F_arrow_pilon.4,Oxst_evm.model.000335F_arrow_pilon.31	Acfa_transcript_19044_m.18666	Acir_transcript_17196_m.16913	Daas_transcript_3257_m.3174	Dafi_m64173_210227_033852_168953018_ccs_m.92745	Onbr_m54065_171120_145353_18153545_ccs_m.64113	Puse_transcript_8314_m.8144	NA	Scac_m64173_210227_033852_137625839_ccs_m.57161	Laro_RXN17718.1	Onma_KAF4114683.1	Pohu_Maker00020531
DR_ENSDARP00000000042	NA	NA	NA	NA	Gyse_transcript_13270_m.13000,Gyse_transcript_13468_m.13182	NA	NA	NA	NA	NA	NA	NA	NA	NA	NA	NA	NA	Oxst_evm.model.000961F_arrow_pilon.17	NA	NA	NA	NA	NA	NA	Pusn_m64173_210227_033852_93061516_ccs_m.109034	NA	Laro_RXN33476.1	Onma_KAF4117779.1	Pohu_Maker00011386
DR_ENSDARP00000000069	Dima_m54301_181104_072034_53019175_ccs_m.78777	Gyec_m64173_210227_033852_168822252_ccs_m.77302,Gyec_m64173_210227_033852_107676131_ccs_m.77659	NA	NA	Gyse_m54172_180716_044438_41484612_ccs_m.48472	NA	NA	NA	Scda_transcript_27181_m.26753	NA	NA	Scoc_m54066_180816_124752_11993605_ccs_m.98075	Scpr_transcript_22781_m.22433,Scpr_transcript_25576_m.25198	Scpy_m64180_201227_154211_171902368_ccs_m.72361	NA	NA	Scyo_m64180_201227_154211_5177345_ccs_m.119830,Scyo_m64180_201227_154211_1966708_ccs_m.135129	Oxst_evm.model.000120F_arrow_pilon.15	NA	Acir_m64173_210227_033852_162465709_ccs_m.92342	NA	NA	Onbr_m54136_171121_173223_33751729_ccs_m.74451	Puse_transcript_11478_m.11275	NA	Scac_m64173_210227_033852_67962683_ccs_m.77603	Laro_RXN29449.1	Onma_KAF4106416.1	Pohu_Maker00019334
DR_ENSDARP00000000070	NA	NA	NA	Gypa_transcript_36730_m.36280,Gypa_transcript_34721_m.34299	NA	NA	NA	Plex_m64173_210227_033852_80478533_ccs_m.60418	NA	NA	NA	NA	NA	NA	NA	NA	NA	Oxst_evm.model.000213F_arrow_pilon.76	NA	NA	NA	NA	NA	NA	NA	NA	Laro_RXN34648.1	Onma_KAF4095831.1	Pohu_Maker00023518
DR_ENSDARP00000000087	NA	Gyec_m64173_210227_033852_158794157_ccs_m.15379	NA	Gypa_m64180_201227_154211_138740280_ccs_m.42087	NA	NA	Pere_m64173_210227_033852_102893372_ccs_m.27096,Pere_transcript_712_m.715	Plex_m64173_210227_033852_150667600_ccs_m.51418,Plex_m64173_210227_033852_81791009_ccs_m.26062	Scda_m64180_201227_154211_179504105_ccs_m.40547,Scda_transcript_330_m.327	Scmac_m64180_201227_154211_33032216_ccs_m.77977,Scmac_m64180_201227_154211_74909157_ccs_m.56690	NA	NA	Scpr_transcript_2696_m.2646,Scpr_transcript_845_m.846	Scpy_transcript_1098_m.1071,Scpy_transcript_681_m.681	Scwal_m64180_201227_154211_70388428_ccs_m.88755,Scwal_transcript_10202_m.9983	Scwan_m64173_210227_033852_140576942_ccs_m.17796	Scyo_m64180_201227_154211_4391738_ccs_m.40827,Scyo_m64180_201227_154211_66256939_ccs_m.43899	Oxst_evm.model.000361F_arrow_pilon.26	Acfa_m64173_210227_033852_115869549_ccs_m.46710	Acir_transcript_1005_m.1013	NA	Dafi_m64173_210227_033852_91882932_ccs_m.42730	NA	Puse_transcript_939_m.942	Pusn_transcript_112_m.112	Scac_transcript_583_m.579	Laro_RXN32173.1	Onma_KAF4118431.1	Pohu_Maker00033295
DR_ENSDARP00000000102	NA	NA	NA	NA	NA	NA	NA	NA	NA	NA	NA	NA	NA	NA	NA	NA	NA	Oxst_evm.model.000982F_arrow_pilon.8,Oxst_evm.model.011878F_arrow_pilon.1	NA	NA	NA	NA	NA	NA	NA	NA	Laro_RXN11781.1	Onma_KAF4107918.1	Pohu_Maker00013795
DR_ENSDARP00000000160	NA	NA	NA	NA	NA	Pepi_m64180_201227_154211_160563797_ccs_m.59344	NA	Plex_m64173_210227_033852_124060050_ccs_m.84952,Plex_m64173_210227_033852_107413871_ccs_m.27384	NA	NA	Scmal_m64181_210419_165818_31852377_ccs_m.30686	NA	Scpr_m64180_201227_154211_68159548_ccs_m.68693	NA	Scwal_m64180_201227_154211_148768980_ccs_m.131131	NA	NA	Oxst_evm.model.001025F_arrow_pilon.9	Acfa_transcript_17459_m.17099	NA	NA	NA	NA	NA	Pusn_m64173_210227_033852_34144497_ccs_m.95650	NA	Laro_RXN33109.1	Onma_KAF4115992.1	NA
DR_ENSDARP00000000192	Dima_m54301_181104_072034_70845433_ccs_m.47575,Dima_transcript_1536_m.1432	Gyec_m64173_210227_033852_40371159_ccs_m.22026,Gyec_m64173_210227_033852_89064429_ccs_m.23608	NA	Gypa_transcript_4887_m.4806,Gypa_transcript_3786_m.3729	Gyse_transcript_1073_m.1041	Pepi_m64180_201227_154211_138871097_ccs_m.68236	Pere_transcript_3142_m.3070,Pere_m64173_210227_033852_50200730_ccs_m.36356	Plex_transcript_2762_m.2686,Plex_transcript_595_m.588	Scda_m64180_201227_154211_77660741_ccs_m.50019,Scda_m64180_201227_154211_128320097_ccs_m.51027	Scmac_m64180_201227_154211_38994689_ccs_m.66512	Scmal_m64180_201227_154211_179243210_ccs_m.21013	NA	Scpr_transcript_3059_m.3013,Scpr_transcript_3039_m.2993	Scpy_transcript_2990_m.2938,Scpy_transcript_757_m.759	Scwal_m64180_201227_154211_48955397_ccs_m.72331,Scwal_transcript_4827_m.4704	Scwan_m64173_210227_033852_79825334_ccs_m.19824,Scwan_m64173_210227_033852_179177079_ccs_m.20699	Scyo_transcript_2115_m.2051,Scyo_m64180_201227_154211_151388679_ccs_m.42139	Oxst_evm.model.000155F_arrow_pilon.33,Oxst_evm.model.000948F_arrow_pilon.1	Acfa_m64173_210227_033852_136053858_ccs_m.47640	Acir_m64173_210227_033852_34670454_ccs_m.47230	NA	NA	NA	NA	NA	NA	Laro_RXN09343.1	Onma_KAF4097546.1	Pohu_Maker00015032
DR_ENSDARP00000000198	NA	NA	NA	Gypa_transcript_742_m.749	Gyse_m54172_180716_044438_30802316_ccs_m.37240,Gyse_transcript_4249_m.4130	Pepi_m64180_201227_154211_152633361_ccs_m.67627	NA	Plex_m64173_210227_033852_131991074_ccs_m.54072	NA	NA	NA	NA	Scpr_transcript_7573_m.7407,Scpr_transcript_1383_m.1359	Scpy_m64180_201227_154211_26804684_ccs_m.36060,Scpy_m64180_201227_154211_99287700_ccs_m.36448	Scwal_m64180_201227_154211_79824369_ccs_m.52705	NA	Scyo_m64180_201227_154211_159910138_ccs_m.37693,Scyo_transcript_827_m.829	1,Oxst_evm.model.000407F_arrow_pilon.22	NA	NA	NA	NA	NA	NA	NA	NA	Laro_RXN31713.1	Onma_KAF4103093.1	Pohu_Maker00016005
DR_ENSDARP00000000250	NA	Gyec_transcript_4045_m.3996,Gyec_m64173_210227_033852_169478098_ccs_m.35679	Gyna_m54191_170927_114659_24707957_ccs_m.42858,Gyna_transcript_1887_m.1817	Gypa_transcript_12098_m.11891,Gypa_transcript_13431_m.13209	Gyse_transcript_5521_m.5388	Pepi_transcript_11464_m.11224	Pere_m64173_210227_033852_115410201_ccs_m.57170,Pere_transcript_7933_m.7787	Plex_transcript_11348_m.11095,Plex_m64173_210227_033852_27591823_ccs_m.76315	Scda_transcript_10531_m.10291	Scmac_transcript_12700_m.12435,Scmac_transcript_12878_m.12617	Scmal_m64181_210419_165818_119474834_ccs_m.24457,Scmal_transcript_437_m.441	NA	Scpr_m64180_201227_154211_84869389_ccs_m.83692,Scpr_m64180_201227_154211_34080324_ccs_m.83048	NA	Scwal_m64180_201227_154211_47383446_ccs_m.116714,Scwal_transcript_13158_m.12872	Scwan_transcript_1914_m.1882,Scwan_m64173_210227_033852_18350989_ccs_m.27686	Scyo_transcript_11587_m.11355	Oxst_evm.model.000211F_arrow_pilon.24	Acfa_transcript_11054_m.10797	Acir_transcript_11997_m.11762	Daas_transcript_6173_m.6039	Dafi_transcript_10024_m.9781	NA	NA	NA	NA	Laro_RXN31400.1	Onma_KAF4108815.1	Pohu_Maker00008598
DR_ENSDARP00000000280	NA	NA	Gyna_transcript_2467_m.2352,Gyna_transcript_2487_m.2372	Gypa_m64180_201227_154211_166725332_ccs_m.110861	Gyse_transcript_10414_m.10195,Gyse_transcript_10485_m.10267	NA	NA	NA	NA	Scmac_m64180_201227_154211_137888216_ccs_m.124237	Scmal_m64181_210419_165818_166856918_ccs_m.31521	Scoc_m54066_180816_124752_37093784_ccs_m.50659	NA	NA	Scwal_transcript_21803_m.21391	Scwan_m64173_210227_033852_19072502_ccs_m.41963	Scyo_transcript_19344_m.19001,Scyo_transcript_20219_m.19864	Oxst_evm.model.000211F_arrow_pilon.20	NA	NA	NA	NA	NA	Puse_m64180_201227_154211_124258654_ccs_m.50608	NA	NA	Laro_RXN31402.1	Onma_KAF4108812.1	NA
DR_ENSDARP00000000382	NA	NA	NA	NA	NA	NA	NA	Plex_m64173_210227_033852_102304042_ccs_m.25128	Scda_m64180_201227_154211_133040517_ccs_m.34781	NA	NA	NA	NA	NA	NA	NA	Scyo_m64180_201227_154211_79169251_ccs_m.35321	Oxst_evm.model.000197F_arrow_pilon.7.1,Oxst_evm.model.000272F_arrow_pilon.12	Acfa_m64173_210227_033852_93915777_ccs_m.34187	NA	NA	Dafi_m64173_210227_033852_29165187_ccs_m.37792	NA	NA	Pusn_m64173_210227_033852_118163710_ccs_m.66426	NA	Laro_RXN26494.1	Onma_KAF4103546.1	Pohu_Maker00003540
DR_ENSDARP00000000392	NA	NA	NA	NA	Gyse_m54172_180716_044438_19203032_ccs_m.46229	NA	NA	NA	NA	NA	NA	NA	NA	NA	NA	NA	NA	Oxst_evm.model.000860F_arrow_pilon.7,Oxst_evm.model.007985F_arrow_pilon.3	NA	NA	NA	NA	Onbr_transcript_2154_m.2021	NA	Pusn_m64173_210227_033852_94046604_ccs_m.58262	Scac_m64173_210227_033852_16450081_ccs_m.46317	Laro_RXN35205.1	Onma_KAF4104659.1	NA
DR_ENSDARP00000000406	Dima_m54301_181104_072034_71172669_ccs_m.30840,Dima_transcript_6422_m.6163	NA	NA	Gypa_m64180_201227_154211_51184376_ccs_m.69753,Gypa_m64180_201227_154211_149292905_ccs_m.73900	Gyse_m54172_180716_044438_67109765_ccs_m.50383,Gyse_transcript_4441_m.4326	Pepi_transcript_11173_m.10948	Pere_transcript_8285_m.8119	Plex_transcript_9427_m.9201,Plex_transcript_8371_m.8162	Scda_transcript_10530_m.10290,Scda_transcript_10781_m.10542	Scmac_m64180_201227_154211_6359078_ccs_m.87876,Scmac_transcript_12455_m.12188	NA	Scoc_m54066_180816_124752_55115905_ccs_m.36829,Scoc_transcript_1332_m.1188	Scpr_transcript_11199_m.11007,Scpr_m64180_201227_154211_6030839_ccs_m.55925	Scpy_transcript_9276_m.9081,Scpy_transcript_8775_m.8600	Scwal_m64180_201227_154211_71961159_ccs_m.49871,Scwal_m64180_201227_154211_10422690_ccs_m.120275	Scwan_m64173_210227_033852_31197181_ccs_m.26757	Scyo_m64180_201227_154211_93126964_ccs_m.102475,Scyo_transcript_10383_m.10171	NA	Acfa_m64173_210227_033852_96405196_ccs_m.86238	NA	Daas_m64173_210227_033852_154732394_ccs_m.42672	Dafi_m64173_210227_033852_126028332_ccs_m.69369	NA	NA	Pusn_transcript_8748_m.8535	Scac_transcript_12994_m.12752	NA	Onma_KAF4104663.1	Pohu_Maker00013228
DR_ENSDARP00000000473	NA	NA	NA	NA	NA	NA	NA	NA	NA	NA	NA	NA	NA	NA	NA	NA	NA	NA	NA	NA	NA	NA	NA	NA	NA	NA	Laro_RXN15604.1	Onma_KAF4111466.1	NA
DR_ENSDARP00000000486	NA	NA	NA	Gypa_m64180_201227_154211_27197882_ccs_m.57295	NA	NA	Pere_transcript_1005_m.1007	Plex_transcript_1237_m.1200,Plex_transcript_1577_m.1535	NA	NA	NA	NA	Scpr_transcript_1836_m.1816	Scpy_m64180_201227_154211_52693235_ccs_m.40184,Scpy_m64180_201227_154211_75761236_ccs_m.41554	NA	NA	Scyo_transcript_2473_m.2402,Scyo_transcript_1899_m.1871	NA	Acfa_transcript_1827_m.1783	Acir_transcript_2015_m.1989	Daas_transcript_495_m.491	NA	NA	NA	Pusn_m64173_210227_033852_68091919_ccs_m.35647	Scac_m64173_210227_033852_78120197_ccs_m.35144	Laro_RXN17477.1	Onma_KAF4107514.1	Pohu_Maker00010802
DR_ENSDARP00000000488	NA	NA	Gyna_transcript_23660_m.23032	Gypa_m64180_201227_154211_103810978_ccs_m.179696	NA	NA	NA	NA	NA	NA	Scmal_m64181_210419_165818_87623079_ccs_m.71415	NA	NA	NA	NA	NA	NA	Oxst_evm.model.000004F_arrow_pilon.134,Oxst_evm.model.000045F_arrow_pilon.26	NA	NA	NA	NA	NA	NA	NA	NA	Laro_RXN18956.1	Onma_KAF4096960.1	Pohu_Maker00030686
DR_ENSDARP00000000514	Dima_transcript_6706_m.6445	Gyec_transcript_4500_m.4430,Gyec_transcript_6078_m.5983	Gyna_m54191_170927_114659_26805020_ccs_m.39732	Gypa_transcript_16416_m.16146	Gyse_transcript_8799_m.8630	Pepi_transcript_5091_m.4995,Pepi_transcript_30344_m.29886	NA	Plex_m64173_210227_033852_165414251_ccs_m.68244	Scda_transcript_23839_m.23449	Scmac_transcript_30380_m.29897,Scmac_transcript_17652_m.17318	Scmal_m64181_210419_165818_104268908_ccs_m.35003	Scoc_transcript_11651_m.10635	Scpr_transcript_15575_m.15289,Scpr_m64180_201227_154211_51446022_ccs_m.110649	Scpy_m64180_201227_154211_69601272_ccs_m.86579,Scpy_m64180_201227_154211_30344302_ccs_m.81671	Scwal_m64180_201227_154211_69994178_ccs_m.104743,Scwal_m64180_201227_154211_145622698_ccs_m.166122	Scwan_transcript_4046_m.3969,Scwan_m64173_210227_033852_1048859_ccs_m.41081	Scyo_m64180_201227_154211_171508541_ccs_m.95332,Scyo_m64180_201227_154211_156303595_ccs_m.50662	Oxst_evm.model.001289F_arrow_pilon.8.1,Oxst_evm.model.001836F_arrow_pilon.5.1	Acfa_m64173_210227_033852_66477_ccs_m.81863	Acir_transcript_18023_m.17724	Daas_transcript_10840_m.10661	Dafi_transcript_15706_m.15386	Onbr_transcript_2392_m.2259	NA	Pusn_m64173_210227_033852_129436380_ccs_m.107816	Scac_transcript_10370_m.10148	Laro_RXN25008.1	Onma_KAF4100806.1	Pohu_Maker00032516
DR_ENSDARP00000000561	Dima_m54301_181104_072034_13697198_ccs_m.50596,Dima_m54301_181104_072034_41026454_ccs_m.48472	Gyec_transcript_3342_m.3281,Gyec_transcript_6199_m.6094	Gyna_transcript_394_m.382	Gypa_transcript_17227_m.16953,Gypa_transcript_8816_m.8664	Gyse_transcript_3680_m.3609,Gyse_m54172_180716_044438_19923079_ccs_m.44090	Pepi_transcript_19951_m.19599,Pepi_m64180_201227_154211_55968420_ccs_m.62311	Pere_m64173_210227_033852_76808757_ccs_m.73713	Plex_transcript_14154_m.13881,Plex_m64173_210227_033852_78447038_ccs_m.93528	Scda_transcript_17340_m.17011	Scmac_transcript_19695_m.19320,Scmac_transcript_13912_m.13639	Scmal_m64181_210419_165818_87883802_ccs_m.25402,Scmal_transcript_1160_m.1138	NA	Scpr_m64180_201227_154211_139329720_ccs_m.85257	Scpy_transcript_12390_m.12161,Scpy_m64180_201227_154211_27394338_ccs_m.84253	Scwal_m64180_201227_154211_139986189_ccs_m.129414	NA	Scyo_m64180_201227_154211_52823683_ccs_m.87865,Scyo_m64180_201227_154211_6030750_ccs_m.68380	Oxst_evm.model.000155F_arrow_pilon.12.2,Oxst_evm.model.000395F_arrow_pilon.20	NA	NA	NA	NA	NA	NA	NA	NA	Laro_RXN09234.1	Onma_KAF4097564.1	Pohu_Maker00013961
DR_ENSDARP00000000618	NA	Gyec_m64173_210227_033852_81529112_ccs_m.25030,Gyec_m64173_210227_033852_39257931_ccs_m.24386	NA	Gypa_m64180_201227_154211_117442904_ccs_m.98141	Gyse_m54172_180716_044438_14352474_ccs_m.30874	Pepi_transcript_22108_m.21740,Pepi_m64180_201227_154211_85524809_ccs_m.56537	Pere_m64173_210227_033852_48103781_ccs_m.41605	Plex_transcript_4284_m.4161,Plex_transcript_4131_m.4011	Scda_m64180_201227_154211_101385711_ccs_m.58584,Scda_transcript_5603_m.5457	Scmac_transcript_7848_m.7675,Scmac_m64180_201227_154211_77857361_ccs_m.61845	NA	Scoc_m54066_180816_022158_60490528_ccs_m.68043	Scpr_m64180_201227_154211_115933248_ccs_m.56365	Scpy_m64180_201227_154211_41288187_ccs_m.51584	Scwal_m64180_201227_154211_30345493_ccs_m.70503,Scwal_m64180_201227_154211_122685587_ccs_m.116543	Scwan_m64173_210227_033852_125503063_ccs_m.24805,Scwan_transcript_1292_m.1268	Scyo_m64180_201227_154211_28836281_ccs_m.64316,Scyo_m64180_201227_154211_1837471_ccs_m.54013	Oxst_evm.model.001289F_arrow_pilon.7,Oxst_evm.model.001836F_arrow_pilon.6	Acfa_m64173_210227_033852_163512342_ccs_m.49029	Acir_m64173_210227_033852_11208536_ccs_m.45658	NA	Dafi_m64173_210227_033852_64553088_ccs_m.41017	NA	Puse_m64180_201227_154211_167052155_ccs_m.51904	Pusn_m64173_210227_033852_81592604_ccs_m.133564	NA	Laro_RXN25007.1	Onma_KAF4100807.1	NA
DR_ENSDARP00000000665	NA	NA	NA	NA	NA	NA	NA	NA	NA	NA	NA	NA	NA	NA	NA	NA	NA	Oxst_evm.model.000149F_arrow_pilon.2,Oxst_evm.model.009645F_arrow_pilon.2	NA	NA	NA	NA	NA	NA	NA	NA	Laro_RXN35459.1	Onma_KAF4115702.1	Pohu_Maker00028804
DR_ENSDARP00000000748	Dima_m54301_181104_072034_10158303_ccs_m.76449	NA	Gyna_m54191_170927_114659_9044776_ccs_m.42479	NA	NA	Pepi_transcript_22222_m.21856,Pepi_transcript_18622_m.18286	NA	Plex_transcript_14184_m.13911	Scda_transcript_16527_m.16210,Scda_m64180_201227_154211_2425760_ccs_m.116496	Scmac_m64180_201227_154211_89000355_ccs_m.50290	NA	Scoc_transcript_3958_m.3610	Scpr_transcript_15830_m.15551	Scpy_m64180_201227_154211_40502331_ccs_m.83802	Scwal_m64180_201227_154211_41290177_ccs_m.86523	NA	NA	Oxst_evm.model.000228F_arrow_pilon.4,Oxst_evm.model.000412F_arrow_pilon.21	NA	NA	NA	NA	NA	NA	Pusn_m64173_210227_033852_108855321_ccs_m.93328	NA	Laro_RXN28027.1	Onma_KAF4105269.1	NA
DR_ENSDARP00000000803	Dima_m54301_181104_072034_16712508_ccs_m.44714,Dima_m54301_181104_072034_24576670_ccs_m.54750	NA	Gyna_transcript_1276_m.1203,Gyna_transcript_145_m.135	NA	Gyse_transcript_1711_m.1689,Gyse_transcript_1964_m.1948	NA	Pere_transcript_3672_m.3619,Pere_transcript_3526_m.3465	NA	Scda_m64180_201227_154211_62458055_ccs_m.46521	Scmac_m64180_201227_154211_15271336_ccs_m.46794	NA	NA	Scpr_m64180_201227_154211_34735976_ccs_m.40870	NA	Scwal_m64180_201227_154211_111413273_ccs_m.53620	NA	NA	Oxst_evm.model.013048F_arrow_pilon.1	NA	NA	NA	Dafi_m64173_210227_033852_10226135_ccs_m.40126	NA	NA	NA	NA	Laro_RXN21299.1	Onma_KAF4111592.1	Pohu_Maker00001603
DR_ENSDARP00000000854	NA	NA	NA	Gypa_transcript_12983_m.12778	Gyse_transcript_5826_m.5705,Gyse_transcript_1022_m.1054	Pepi_m64180_201227_154211_125567254_ccs_m.50510,Pepi_transcript_968_m.977	Pere_transcript_2302_m.2253,Pere_m64173_210227_033852_176882964_ccs_m.57115	Plex_m64173_210227_033852_81856898_ccs_m.57934	Scda_transcript_3518_m.3426,Scda_transcript_12282_m.12005	Scmac_transcript_14131_m.13858,Scmac_transcript_4354_m.4248	NA	NA	Scpr_m64180_201227_154211_150866082_ccs_m.59729,Scpr_transcript_3254_m.3172	Scpy_transcript_3819_m.3739,Scpy_transcript_12435_m.12205	NA	Scwan_m64173_210227_033852_133693981_ccs_m.20497	Scyo_m64180_201227_154211_115017780_ccs_m.79066,Scyo_transcript_5471_m.5339	NA	NA	NA	NA	NA	NA	NA	NA	NA	Laro_RXN29016.1	Onma_KAF4097546.1	Pohu_Maker00008709
DR_ENSDARP00000000877	Dima_transcript_9521_m.9195,Dima_transcript_9576_m.9250	Gyec_transcript_7508_m.7388	NA	NA	Gyse_transcript_13166_m.12895,Gyse_transcript_12360_m.12085	Pepi_m64180_201227_154211_87361325_ccs_m.100065,Pepi_m64180_201227_154211_18875894_ccs_m.97388	Pere_m64173_210227_033852_137561816_ccs_m.66997	Plex_m64173_210227_033852_137431272_ccs_m.82452	Scda_m64180_201227_154211_165413501_ccs_m.85689	Scmac_transcript_16072_m.15763,Scmac_transcript_23255_m.22848	Scmal_m64181_210419_165818_169413295_ccs_m.31720	Scoc_m54066_180816_124752_10944982_ccs_m.55047,Scoc_transcript_6109_m.5562	Scpr_m64180_201227_154211_32309524_ccs_m.70829,Scpr_transcript_17293_m.16996	Scpy_transcript_16269_m.16003,Scpy_transcript_18722_m.18419	Scwal_transcript_16179_m.15848,Scwal_m64180_201227_154211_10814846_ccs_m.108932	Scwan_transcript_2967_m.2906,Scwan_m64173_210227_033852_129959819_ccs_m.34513	Scyo_transcript_21738_m.21376	NA	Acfa_transcript_18960_m.18582	Acir_m64173_210227_033852_52365404_ccs_m.81605	Daas_transcript_13948_m.13737	Dafi_m64173_210227_033852_27066965_ccs_m.109713	Onbr_m54065_171120_145353_27394960_ccs_m.46107	Puse_transcript_10542_m.10350	Pusn_m64173_210227_033852_154667401_ccs_m.88691	Scac_m64173_210227_033852_175049209_ccs_m.60316	Laro_RXN21825.1	Onma_KAF4095579.1	Pohu_Maker00026180
DR_ENSDARP00000000952	NA	Gyec_m64173_210227_033852_19072863_ccs_m.48603	NA	NA	Gyse_transcript_11396_m.11147	Pepi_m64180_201227_154211_40174444_ccs_m.98772,Pepi_transcript_20073_m.19722	Pere_m64173_210227_033852_108595624_ccs_m.45360	Plex_transcript_14600_m.14313	NA	Scmac_m64180_201227_154211_107544661_ccs_m.105631,Scmac_m64180_201227_154211_108462300_ccs_m.153344	NA	NA	Scpr_transcript_15956_m.15680,Scpr_m64180_201227_154211_31131406_ccs_m.84233	Scpy_m64180_201227_154211_29557838_ccs_m.86529	NA	NA	Scyo_m64180_201227_154211_51905045_ccs_m.66279,Scyo_m64180_201227_154211_15468847_ccs_m.110486	Oxst_evm.model.000826F_arrow_pilon.10,Oxst_evm.model.001763F_arrow_pilon.6	Acfa_transcript_17374_m.17014	NA	Daas_transcript_11087_m.10911	Dafi_m64173_210227_033852_116393291_ccs_m.95052	NA	NA	Pusn_transcript_14752_m.14452	NA	Laro_RXN16533.1	Onma_KAF4108679.1	Pohu_Maker00021471
DR_ENSDARP00000000956	Dima_m54301_181104_072034_23003399_ccs_m.82656	Gyec_m64173_210227_033852_96406044_ccs_m.64884	Gyna_m54191_170926_092245_59048519_ccs_m.58101	Gypa_m64180_201227_154211_130744406_ccs_m.128952	Gyse_m54172_180716_044438_42074548_ccs_m.87442,Gyse_m54172_180716_044438_74121501_ccs_m.84408	Pepi_m64180_201227_154211_109316816_ccs_m.92065,Pepi_m64180_201227_154211_11602082_ccs_m.143881	Pere_m64173_210227_033852_101189227_ccs_m.48895,Pere_m64173_210227_033852_84806340_ccs_m.93739	NA	Scda_m64180_201227_154211_87229879_ccs_m.123522,Scda_m64180_201227_154211_90441016_ccs_m.127255	Scmac_m64180_201227_154211_55380024_ccs_m.122600	Scmal_m64181_210419_165818_11339104_ccs_m.49683	Scoc_m54066_180816_124752_68747832_ccs_m.67317,Scoc_transcript_13755_m.12586	Scpr_m64180_201227_154211_22285037_ccs_m.104710,Scpr_m64180_201227_154211_17827456_ccs_m.56174	Scpy_transcript_14147_m.13896	Scwal_m64180_201227_154211_12518200_ccs_m.85218	Scwan_transcript_8787_m.8651,Scwan_transcript_8838_m.8704	Scyo_m64180_201227_154211_85133062_ccs_m.126431	Oxst_evm.model.000003F_arrow_pilon.156,03	NA	NA	NA	NA	NA	Puse_transcript_14751_m.14520	NA	NA	Laro_RXN20602.1	Onma_KAF4097725.1	Pohu_Maker00014127
DR_ENSDARP00000000960	Dima_m54301_181104_072034_70714002_ccs_m.65539	NA	NA	Gypa_m64180_201227_154211_166004087_ccs_m.52549	NA	NA	NA	NA	NA	NA	NA	NA	NA	NA	NA	NA	NA	NA	NA	NA	NA	NA	NA	NA	NA	NA	Laro_RXN16291.1	Onma_KAF4099437.1	NA
DR_ENSDARP00000000979	NA	NA	NA	Gypa_m64180_201227_154211_59049547_ccs_m.176417	NA	NA	NA	NA	NA	NA	NA	NA	NA	Scpy_m64180_201227_154211_22675527_ccs_m.96574	NA	NA	NA	Oxst_evm.model.000267F_arrow_pilon.43	NA	NA	NA	NA	NA	NA	NA	NA	Laro_RXN03796.1	Onma_KAF4112423.1	Pohu_Maker00017326
DR_ENSDARP00000000985	NA	Gyec_m64173_210227_033852_154666144_ccs_m.60035	Gyna_m54191_170926_092245_52233020_ccs_m.45822,Gyna_m54191_170926_092245_63242708_ccs_m.44488	NA	Gyse_m54172_180716_044438_58983403_ccs_m.85976	Pepi_m64180_201227_154211_82709209_ccs_m.109772,Pepi_transcript_24239_m.23844	Pere_m64173_210227_033852_2949729_ccs_m.52404	Plex_m64173_210227_033852_173998944_ccs_m.61605,Plex_transcript_10082_m.9856	NA	Scmac_m64180_201227_154211_25035612_ccs_m.83904	NA	Scoc_transcript_6799_m.6167,Scoc_m54066_180816_124752_8454979_ccs_m.70818	Scpr_m64180_201227_154211_19530613_ccs_m.117515	NA	Scwal_transcript_12565_m.12284	Scwan_transcript_5698_m.5600	Scyo_m64180_201227_154211_169478670_ccs_m.82167	Oxst_evm.model.000120F_arrow_pilon.9	Acfa_transcript_20892_m.20493	NA	Daas_transcript_6827_m.6690	Dafi_m64173_210227_033852_157942414_ccs_m.66920	NA	NA	Pusn_m64173_210227_033852_75235573_ccs_m.90883	Scac_m64173_210227_033852_102040638_ccs_m.61620	Laro_RXN10115.1	Onma_KAF4106421.1	Pohu_Maker00019351
DR_ENSDARP00000001039	NA	NA	NA	NA	NA	NA	NA	NA	Scda_m64180_201227_154211_48891392_ccs_m.129905	NA	NA	Scoc_transcript_29157_m.27234	NA	NA	NA	NA	NA	Oxst_evm.model.000436F_arrow_pilon.29	NA	NA	NA	NA	Onbr_m54136_171121_173223_42729793_ccs_m.57872	NA	Pusn_m64173_210227_033852_178784133_ccs_m.79377	NA	Laro_RXN29196.1	Onma_KAF4105095.1	Pohu_Maker00006785
DR_ENSDARP00000001051	Dima_transcript_3007_m.2871	NA	NA	Gypa_transcript_515_m.520	Gyse_m54172_180716_044438_69206981_ccs_m.46100	NA	Pere_transcript_4487_m.4394	Plex_transcript_8502_m.8296	Scda_m64180_201227_154211_165218590_ccs_m.37521,Scda_m64180_201227_154211_68813918_ccs_m.66498	Scmac_m64180_201227_154211_32571742_ccs_m.54187	NA	NA	NA	Scpy_transcript_2536_m.2479,Scpy_m64180_201227_154211_29624297_ccs_m.51142	Scwal_transcript_7894_m.7708,Scwal_m64180_201227_154211_61079610_ccs_m.110751	Scwan_m64173_210227_033852_120916262_ccs_m.17564	Scyo_transcript_506_m.506,Scyo_transcript_522_m.521	Oxst_evm.model.000026F_arrow_pilon.145	Acfa_m64173_210227_033852_20449184_ccs_m.32229	Acir_transcript_6332_m.6179	Daas_m64173_210227_033852_149490348_ccs_m.42547	Dafi_m64173_210227_033852_165414963_ccs_m.52235	NA	NA	Pusn_transcript_6069_m.5902	Scac_m64173_210227_033852_172818802_ccs_m.35443	Laro_RXN26538.1	Onma_KAF4102151.1	NA
DR_ENSDARP00000001119	NA	Gyec_m64173_210227_033852_75170660_ccs_m.49418	Gyna_transcript_5625_m.5418	Gypa_m64180_201227_154211_144901181_ccs_m.110475,Gypa_m64180_201227_154211_143065740_ccs_m.123140	Gyse_transcript_16688_m.16378,Gyse_transcript_17713_m.17383	Pepi_m64180_201227_154211_35457148_ccs_m.98404	Pere_transcript_17264_m.17009	Plex_transcript_20854_m.20502	Scda_transcript_24385_m.23996,Scda_m64180_201227_154211_151978203_ccs_m.100025	Scmac_transcript_29092_m.28620	NA	Scoc_transcript_10650_m.9727	Scpr_m64180_201227_154211_137757861_ccs_m.103068,Scpr_transcript_22943_m.22595	Scpy_transcript_22609_m.22261,Scpy_m64180_201227_154211_6553891_ccs_m.111139	Scwal_transcript_29566_m.29078	Scwan_transcript_7908_m.7784	NA	Oxst_evm.model.000211F_arrow_pilon.25	Acfa_m64173_210227_033852_48038820_ccs_m.102926	Acir_m64173_210227_033852_35980146_ccs_m.97791	Daas_m64173_210227_033852_8456817_ccs_m.88802	Dafi_m64173_210227_033852_151978106_ccs_m.121035	NA	Puse_transcript_16641_m.16384	Pusn_transcript_23303_m.22883	NA	Laro_RXN31399.1	Onma_KAF4108817.1	NA
DR_ENSDARP00000001151	Dima_m54301_181104_072034_23134345_ccs_m.73168	NA	NA	NA	NA	Pepi_transcript_28164_m.27721	NA	NA	Scda_transcript_23480_m.23089	NA	NA	Scoc_transcript_10567_m.9650,Scoc_transcript_9834_m.8992	NA	Scpy_transcript_20366_m.20042	NA	Scwan_m64173_210227_033852_11142017_ccs_m.51748	NA	Oxst_evm.model.001597F_arrow_pilon.2,Oxst_evm.model.002051F_arrow_pilon.1	NA	Acir_transcript_21826_m.21499	Daas_m64173_210227_033852_82904534_ccs_m.90619	NA	NA	Puse_transcript_19023_m.18757	NA	NA	NA	Onma_KAF4109122.1	Pohu_Maker00008664
DR_ENSDARP00000001156	NA	NA	NA	NA	Gyse_m54172_180716_044438_9109656_ccs_m.62985	NA	NA	NA	NA	NA	NA	NA	NA	NA	NA	NA	Scyo_m64180_201227_154211_89852693_ccs_m.141364	Oxst_evm.model.000211F_arrow_pilon.29	Acfa_m64173_210227_033852_155453407_ccs_m.60313	NA	NA	NA	NA	NA	Pusn_m64173_210227_033852_24184111_ccs_m.147335	NA	Laro_RXN31396.1	Onma_KAF4108820.1	Pohu_Maker00008868
DR_ENSDARP00000001158	NA	NA	NA	NA	NA	NA	NA	NA	NA	NA	NA	NA	NA	NA	NA	NA	NA	NA	NA	NA	NA	NA	NA	NA	NA	NA	Laro_RXN03796.1	Onma_KAF4112422.1	NA
DR_ENSDARP00000001187	NA	NA	Gyna_transcript_1404_m.1333	NA	Gyse_m54172_180716_044438_62652957_ccs_m.59537,Gyse_transcript_8157_m.8004	Pepi_m64180_201227_154211_177735282_ccs_m.81689	Pere_m64173_210227_033852_129433601_ccs_m.62198	NA	NA	Scmac_transcript_17320_m.16992,Scmac_m64180_201227_154211_24840895_ccs_m.98805	NA	Scoc_transcript_2943_m.2695	NA	Scpy_m64180_201227_154211_108660010_ccs_m.80051	NA	Scwan_transcript_3809_m.3735	NA	Oxst_evm.model.000124F_arrow_pilon.40	NA	Acir_m64173_210227_033852_170199893_ccs_m.71230	NA	Dafi_m64173_210227_033852_41485895_ccs_m.88066	Onbr_transcript_1485_m.1387	NA	Pusn_m64173_210227_033852_95814485_ccs_m.81926	Scac_m64173_210227_033852_50858761_ccs_m.61146	Laro_RXN27816.1	Onma_KAF4105767.1	Pohu_Maker00020731
DR_ENSDARP00000001220	Dima_transcript_24878_m.24288	NA	Gyna_m54191_170927_114659_60424298_ccs_m.62918	NA	NA	Pepi_m64180_201227_154211_168690932_ccs_m.133907	NA	NA	Scda_m64180_201227_154211_168559102_ccs_m.137125	Scmac_transcript_39566_m.39002	NA	Scoc_m54066_180816_124752_5243783_ccs_m.106930	NA	Scpy_m64180_201227_154211_76349929_ccs_m.142031	NA	Scwan_m64173_210227_033852_139790170_ccs_m.88615	NA	NA	NA	NA	NA	NA	Onbr_m54065_171120_145353_56820648_ccs_m.113713	NA	NA	NA	Laro_RXN39459.1	Onma_KAF4100811.1	NA
DR_ENSDARP00000001240	NA	Gyec_m64173_210227_033852_169673648_ccs_m.78891,Gyec_m64173_210227_033852_123406294_ccs_m.77391	NA	NA	NA	NA	NA	NA	NA	Scmac_m64180_201227_154211_94438120_ccs_m.145295,Scmac_m64180_201227_154211_58722446_ccs_m.140723	NA	Scoc_transcript_21824_m.20183,Scoc_m54066_180816_022158_5636286_ccs_m.90154	Scpr_transcript_27512_m.27120,Scpr_m64180_201227_154211_87360920_ccs_m.80757	NA	NA	Scwan_transcript_11458_m.11302	Scyo_transcript_29089_m.28653	Oxst_evm.model.001322F_arrow_pilon.7,Oxst_evm.model.007329F_arrow_pilon.2	Acfa_m64173_210227_033852_22874776_ccs_m.97209	Acir_transcript_25623_m.25258	NA	NA	Onbr_transcript_11323_m.10935	NA	Pusn_transcript_27562_m.27129	NA	NA	Onma_KAF4112566.1	Pohu_Maker00017430
DR_ENSDARP00000001250	Dima_m54301_181104_072034_65339640_ccs_m.56827,Dima_m54301_181104_072034_17170687_ccs_m.60396	NA	NA	Gypa_m64180_201227_154211_174654173_ccs_m.120369	Gyse_transcript_11321_m.11072,Gyse_transcript_11248_m.11035	NA	NA	NA	Scda_transcript_18615_m.18272,Scda_transcript_15541_m.15238	Scmac_m64180_201227_154211_138218092_ccs_m.113716	Scmal_m64181_210419_165818_81200600_ccs_m.21584	NA	NA	Scpy_m64180_201227_154211_75170463_ccs_m.90280	NA	NA	Scyo_transcript_19532_m.19185	Oxst_evm.model.000211F_arrow_pilon.32	NA	NA	Daas_transcript_11172_m.10994	NA	Onbr_transcript_3005_m.2868	NA	Pusn_m64173_210227_033852_33098040_ccs_m.90115	Scac_m64173_210227_033852_134611837_ccs_m.69692	Laro_RXN31394.1	Onma_KAF4108822.1	Pohu_Maker00008624
DR_ENSDARP00000001256	NA	Gyec_m64173_210227_033852_65929507_ccs_m.90349	Gyna_m54191_170927_114659_61211572_ccs_m.111125,Gyna_transcript_27315_m.26581	Gypa_m64180_201227_154211_54591795_ccs_m.172438	NA	NA	NA	NA	NA	NA	Scmal_transcript_17452_m.17256	NA	NA	NA	NA	NA	NA	Oxst_evm.model.001770F_arrow_pilon.9	NA	NA	NA	NA	NA	NA	NA	NA	Laro_RXN39458.1	Onma_KAF4100813.1	Pohu_Maker00032588
DR_ENSDARP00000001263	NA	NA	NA	NA	Gyse_m54172_180716_044438_53543167_ccs_m.76718,Gyse_transcript_18649_m.18313	NA	NA	NA	NA	NA	NA	Scoc_transcript_13690_m.12522,Scoc_m54066_180816_022158_58524596_ccs_m.64423	NA	Scpy_m64180_201227_154211_132778598_ccs_m.114512,Scpy_transcript_22407_m.22064	NA	NA	NA	NA	NA	NA	Daas_m64173_210227_033852_121046395_ccs_m.92288	NA	Onbr_transcript_7652_m.7357	NA	NA	NA	Laro_RXN15145.1	Onma_KAF4100808.1	Pohu_Maker00032591
DR_ENSDARP00000001281	NA	NA	NA	NA	NA	NA	NA	NA	NA	NA	NA	NA	NA	NA	NA	NA	Scyo_m64180_201227_154211_108462105_ccs_m.106388,Scyo_m64180_201227_154211_100532823_ccs_m.66171	Oxst_evm.model.000584F_arrow_pilon.4	NA	NA	NA	NA	NA	NA	NA	NA	Laro_RXN23132.1	Onma_KAF4109537.1	NA
DR_ENSDARP00000001284	NA	NA	NA	NA	NA	NA	NA	NA	NA	NA	NA	NA	NA	NA	NA	NA	NA	Oxst_evm.model.000009F_arrow_pilon.143	NA	NA	NA	NA	NA	NA	NA	NA	Laro_RXN18674.1	Onma_KAF4100362.1	Pohu_Maker00012152
DR_ENSDARP00000001291	Dima_transcript_10765_m.10410	NA	Gyna_m54191_170927_114659_43909778_ccs_m.71638	NA	NA	NA	NA	NA	Scda_transcript_20785_m.20421	NA	NA	NA	NA	NA	NA	NA	NA	NA	NA	Acir_m64173_210227_033852_111542645_ccs_m.70946	NA	NA	Onbr_transcript_3769_m.3603	NA	NA	NA	Laro_RXN20735.1	Onma_KAF4102290.1	Pohu_Maker00000924
DR_ENSDARP00000001315	NA	NA	NA	NA	NA	NA	NA	NA	NA	Scmac_m64180_201227_154211_47123106_ccs_m.101315	NA	Scoc_m54066_180816_124752_14942418_ccs_m.38035	NA	NA	NA	NA	NA	Oxst_evm.model.000198F_arrow_pilon.17	NA	NA	NA	NA	NA	NA	NA	NA	Laro_RXN20734.1	Onma_KAF4102293.1	Pohu_Maker00000997
DR_ENSDARP00000001330	NA	NA	NA	NA	NA	Pepi_m64180_201227_154211_164759214_ccs_m.77464	Pere_m64173_210227_033852_137298522_ccs_m.24634	NA	Scda_m64180_201227_154211_179176146_ccs_m.89615,Scda_m64180_201227_154211_11077388_ccs_m.45294	NA	NA	NA	NA	NA	Scwal_transcript_4368_m.4241,Scwal_m64180_201227_154211_26738859_ccs_m.60427	NA	Scyo_transcript_1571_m.1538,Scyo_m64180_201227_154211_88146869_ccs_m.84981	Oxst_evm.model.000860F_arrow_pilon.5.2	NA	NA	NA	NA	NA	NA	NA	Scac_m64173_210227_033852_31785678_ccs_m.61352	NA	Onma_KAF4104661.1	Pohu_Maker00013156
DR_ENSDARP00000001346	Dima_transcript_22533_m.21979	Gyec_m64173_210227_033852_50399869_ccs_m.59191	Gyna_transcript_15037_m.14605	Gypa_transcript_34555_m.34133	Gyse_transcript_22072_m.21721,Gyse_transcript_22237_m.21894	Pepi_transcript_37127_m.36606	Pere_m64173_210227_033852_174394146_ccs_m.105109	Plex_m64173_210227_033852_127207198_ccs_m.57283	NA	Scmac_m64180_201227_154211_142936445_ccs_m.161251	Scmal_m64181_210419_165818_139003887_ccs_m.71112	NA	Scpr_m64180_201227_154211_172230492_ccs_m.118841,Scpr_transcript_29806_m.29393	Scpy_transcript_31190_m.30769	Scwal_m64180_201227_154211_108593404_ccs_m.185937,Scwal_m64180_201227_154211_76808492_ccs_m.183829	Scwan_m64173_210227_033852_107217072_ccs_m.75120	Scyo_transcript_31774_m.31318	NA	Acfa_m64173_210227_033852_166201075_ccs_m.117892	NA	Daas_transcript_26316_m.26007	Dafi_transcript_31207_m.30745	Onbr_transcript_15185_m.14707	Puse_m64180_201227_154211_113247064_ccs_m.100884	Pusn_m64173_210227_033852_8062180_ccs_m.60547	Scac_transcript_21575_m.21266	Laro_RXN23309.1	Onma_KAF4097158.1	Pohu_Bh987900g4.t1
DR_ENSDARP00000001363	NA	NA	Gyna_m54191_170926_092245_26214720_ccs_m.69545	NA	NA	NA	NA	NA	NA	NA	NA	NA	NA	NA	NA	NA	NA	Oxst_evm.model.000026F_arrow_pilon.53	NA	Acir_m64173_210227_033852_57412136_ccs_m.89201	NA	NA	NA	NA	Pusn_m64173_210227_033852_157485703_ccs_m.142229	NA	Laro_RXN33806.1	Onma_KAF4102234.1	NA
DR_ENSDARP00000001459	NA	NA	NA	NA	NA	NA	NA	NA	NA	NA	NA	Scoc_m54066_180816_124752_15729148_ccs_m.108868	NA	NA	NA	NA	NA	NA	NA	NA	NA	NA	NA	Puse_m64180_201227_154211_10747985_ccs_m.107365	NA	NA	Laro_RXN39464.1	Onma_KAF4100834.1	Pohu_Maker00032593
DR_ENSDARP00000001478	Dima_transcript_15563_m.15106	NA	NA	NA	NA	NA	NA	NA	NA	NA	NA	NA	NA	NA	NA	NA	NA	Oxst_evm.model.000429F_arrow_pilon.9	Acfa_m64173_210227_033852_87490779_ccs_m.75018	NA	NA	NA	NA	NA	NA	NA	Laro_RXN34608.1	Onma_KAF4100783.1	Pohu_Maker00032564
DR_ENSDARP00000001483	NA	NA	NA	NA	NA	NA	NA	NA	NA	NA	NA	NA	NA	NA	NA	NA	NA	Oxst_evm.model.000267F_arrow_pilon.47	NA	NA	NA	NA	NA	NA	NA	NA	Laro_RXN03795.1	Onma_KAF4112421.1	NA
DR_ENSDARP00000001500	NA	NA	NA	NA	NA	NA	NA	NA	NA	Scmac_m64180_201227_154211_50399665_ccs_m.113895	NA	NA	NA	NA	NA	NA	NA	Oxst_evm.model.000015F_arrow_pilon.166	NA	NA	NA	NA	Onbr_m54065_171120_145353_39846631_ccs_m.35887	NA	NA	NA	Laro_RXN03461.1	Onma_KAF4115922.1	Pohu_Maker00008108
DR_ENSDARP00000001565	Dima_transcript_22880_m.22324	Gyec_m64173_210227_033852_8390042_ccs_m.84068	Gyna_transcript_16919_m.16438,Gyna_m54191_170927_114659_54854533_ccs_m.64945	Gypa_transcript_33904_m.33468	Gyse_m54172_180716_044438_25166501_ccs_m.102391	Pepi_transcript_15399_m.15102,Pepi_transcript_37881_m.37364	Pere_transcript_21473_m.21171	NA	Scda_transcript_33082_m.32606	Scmac_m64180_201227_154211_76022576_ccs_m.168779	NA	Scoc_transcript_25544_m.23736	Scpr_m64180_201227_154211_154861624_ccs_m.126560,Scpr_transcript_30798_m.30384	Scpy_m64180_201227_154211_151456081_ccs_m.142468,Scpy_transcript_31348_m.30928	Scwal_transcript_40544_m.39954	Scwan_transcript_14947_m.14736,Scwan_m64173_210227_033852_171313373_ccs_m.81414	Scyo_transcript_33527_m.33072,Scyo_transcript_32028_m.31564	Oxst_evm.model.000124F_arrow_pilon.48	Acfa_transcript_30056_m.29603	NA	Daas_m64173_210227_033852_40962258_ccs_m.114683	NA	Onbr_transcript_16841_m.16333	NA	Pusn_m64173_210227_033852_9307575_ccs_m.92076	Scac_m64173_210227_033852_124061240_ccs_m.97381	Laro_RXN27813.1	Onma_KAF4105762.1	Pohu_Maker00020686
DR_ENSDARP00000001575	NA	Gyec_transcript_320_m.319	Gyna_transcript_19_m.15	Gypa_transcript_8241_m.8074	Gyse_transcript_355_m.366,Gyse_m54172_180716_044438_72287174_ccs_m.25008	Pepi_transcript_2250_m.2200	Pere_transcript_6648_m.6512	Plex_transcript_6176_m.6002,Plex_transcript_1228_m.1189	Scda_transcript_1973_m.1933	Scmac_transcript_2344_m.2291,Scmac_m64180_201227_154211_54592179_ccs_m.52756	NA	NA	Scpr_transcript_1607_m.1585,Scpr_transcript_2299_m.2252	Scpy_transcript_1260_m.1231,Scpy_m64180_201227_154211_74580119_ccs_m.40912	Scwal_m64180_201227_154211_137169720_ccs_m.45790,Scwal_m64180_201227_154211_95748136_ccs_m.60953	Scwan_m64173_210227_033852_73074337_ccs_m.18992	Scyo_transcript_2805_m.2731,Scyo_m64180_201227_154211_114624368_ccs_m.44036	Oxst_evm.model.000157F_arrow_pilon.25	Acfa_transcript_2581_m.2506	Acir_transcript_10624_m.10406	Daas_transcript_727_m.726	Dafi_m64173_210227_033852_89917938_ccs_m.72821	NA	NA	Pusn_transcript_6590_m.6421	Scac_transcript_1652_m.1604	Laro_RXN27102.1	Onma_KAF4098483.1	Pohu_Maker00011166
DR_ENSDARP00000001617	NA	NA	NA	NA	NA	NA	NA	Plex_m64173_210227_033852_55509844_ccs_m.57542	NA	NA	NA	NA	NA	NA	NA	NA	NA	Oxst_evm.model.000046F_arrow_pilon.104	NA	NA	NA	Dafi_m64173_210227_033852_140510348_ccs_m.100485	NA	NA	NA	NA	Laro_RXN18185.1	Onma_KAF4101412.1	Pohu_Maker00025172
DR_ENSDARP00000001793	Dima_transcript_23222_m.22658	NA	NA	NA	NA	NA	NA	NA	Scda_m64180_201227_154211_106235633_ccs_m.140527	NA	NA	NA	NA	Scpy_m64180_201227_154211_88017336_ccs_m.140090	Scwal_m64180_201227_154211_106693638_ccs_m.195142	Scwan_m64173_210227_033852_143720909_ccs_m.77088	NA	Oxst_evm.model.000006F_arrow_pilon.148,Oxst_evm.model.000095F_arrow_pilon.2.3	NA	NA	NA	NA	NA	NA	NA	NA	Laro_RXN34334.1	Onma_KAF4109962.1	NA
DR_ENSDARP00000001807	NA	NA	NA	NA	NA	NA	NA	NA	NA	NA	NA	Scoc_m54066_180816_022158_19530738_ccs_m.43795,Scoc_transcript_26696_m.24833	NA	NA	NA	NA	NA	Oxst_evm.model.000018F_arrow_pilon.17,Oxst_evm.model.001151F_arrow_pilon.18	NA	NA	NA	NA	NA	NA	NA	NA	Laro_RXN36034.1	Onma_KAF4096518.1	Pohu_Maker00009401
DR_ENSDARP00000001845	NA	NA	NA	NA	NA	NA	NA	NA	NA	NA	NA	NA	NA	Scpy_m64180_201227_154211_153551030_ccs_m.143720	NA	NA	NA	Oxst_evm.model.001770F_arrow_pilon.8,Oxst_evm.model.002704F_arrow_pilon.12	NA	NA	NA	NA	NA	NA	NA	Scac_m64173_210227_033852_177277221_ccs_m.105364	Laro_RXN39459.1	Onma_KAF4100812.1	Pohu_Maker00032521
DR_ENSDARP00000001911	Dima_transcript_8827_m.8533	Gyec_transcript_7462_m.7341	Gyna_transcript_2230_m.2116	NA	Gyse_transcript_12695_m.12425,Gyse_transcript_10490_m.10272	Pepi_transcript_21775_m.21405	Pere_transcript_14305_m.14066,Pere_transcript_13593_m.13369	Plex_m64173_210227_033852_14417925_ccs_m.83177	Scda_m64180_201227_154211_13173905_ccs_m.97800	NA	NA	NA	NA	NA	Scwal_transcript_21799_m.21387,Scwal_transcript_20182_m.19796	Scwan_m64173_210227_033852_16581611_ccs_m.39668	Scyo_transcript_20124_m.19771,Scyo_m64180_201227_154211_162925009_ccs_m.103593	Oxst_evm.model.000018F_arrow_pilon.15,Oxst_evm.model.001151F_arrow_pilon.20	Acfa_transcript_17662_m.17297	NA	NA	Dafi_m64173_210227_033852_151259847_ccs_m.101927	Onbr_transcript_2552_m.2418	NA	Pusn_transcript_17136_m.16801	Scac_transcript_12578_m.12338	Laro_RXN18000.1	Onma_KAF4096517.1	Pohu_Maker00009427
DR_ENSDARP00000001943	NA	NA	NA	NA	NA	NA	NA	NA	NA	NA	NA	NA	NA	NA	NA	NA	NA	Oxst_evm.model.000267F_arrow_pilon.46	NA	NA	NA	NA	NA	NA	NA	NA	Laro_RXN03796.1	Onma_KAF4112422.1	Pohu_Maker00017267
DR_ENSDARP00000001953	NA	NA	NA	NA	NA	NA	NA	NA	Scda_m64180_201227_154211_129173144_ccs_m.152028	NA	NA	Scoc_transcript_28598_m.26688	NA	NA	NA	NA	NA	Oxst_evm.model.000662F_arrow_pilon.3,Oxst_evm.model.000982F_arrow_pilon.12	NA	NA	NA	NA	Onbr_m54136_171121_173223_56885535_ccs_m.102721	NA	NA	NA	NA	Onma_KAF4107920.1	Pohu_Maker00013753
DR_ENSDARP00000001968	NA	NA	Gyna_transcript_10078_m.9757	NA	NA	NA	NA	NA	NA	NA	NA	NA	NA	NA	NA	NA	NA	NA	NA	NA	NA	NA	NA	NA	NA	NA	Laro_RXN09646.1	Onma_KAF4106520.1	Pohu_Maker00019210
DR_ENSDARP00000001971	Dima_m54301_181104_072034_44171561_ccs_m.68375	NA	NA	Gypa_m64180_201227_154211_157484343_ccs_m.94100	NA	NA	NA	NA	NA	Scmac_m64180_201227_154211_173999342_ccs_m.133158,Scmac_m64180_201227_154211_119996700_ccs_m.136542	NA	NA	NA	Scpy_m64180_201227_154211_91095454_ccs_m.71597,Scpy_m64180_201227_154211_179898810_ccs_m.77767	Scwal_m64180_201227_154211_108071265_ccs_m.158886	NA	NA	NA	NA	NA	NA	NA	NA	NA	NA	Scac_m64173_210227_033852_150734776_ccs_m.70551	Laro_RXN03794.1	Onma_KAF4112420.1	Pohu_Maker00017410
DR_ENSDARP00000002005	Dima_m54301_181104_072034_59376615_ccs_m.113518	NA	Gyna_transcript_28707_m.28001,Gyna_transcript_24895_m.24233	Gypa_m64180_201227_154211_139460689_ccs_m.184477	Gyse_m54172_180716_044438_34538412_ccs_m.102509	Pepi_m64180_201227_154211_54199905_ccs_m.147224	NA	NA	NA	Scmac_m64180_201227_154211_1245840_ccs_m.96034	Scmal_m64181_210419_165818_132384128_ccs_m.50724	NA	Scpr_transcript_31931_m.31499	Scpy_transcript_33049_m.32608	Scwal_transcript_42384_m.41773	NA	Scyo_m64180_201227_154211_156370678_ccs_m.146800	Oxst_evm.model.000256F_arrow_pilon.35	Acfa_m64173_210227_033852_124715214_ccs_m.106093	Acir_m64173_210227_033852_50202635_ccs_m.104305	NA	NA	Onbr_transcript_21775_m.21164	NA	NA	NA	Laro_RXN05131.1	Onma_KAF4111111.1	Pohu_Maker00032287
DR_ENSDARP00000002041	NA	NA	Gyna_m54191_170927_114659_24904164_ccs_m.99053	NA	NA	NA	NA	NA	NA	NA	NA	NA	NA	NA	NA	NA	NA	Oxst_evm.model.000662F_arrow_pilon.2,Oxst_evm.model.000982F_arrow_pilon.11.1	NA	NA	NA	NA	Onbr_transcript_18958_m.18402	NA	NA	NA	Laro_RXN38861.1	Onma_KAF4107919.1	Pohu_Maker00013798
DR_ENSDARP00000002061	NA	NA	Gyna_transcript_15130_m.14697	Gypa_m64180_201227_154211_121768103_ccs_m.141503	NA	NA	Pere_transcript_17976_m.17713	NA	Scda_transcript_25707_m.25293,Scda_transcript_25564_m.25150	Scmac_transcript_30297_m.29814	NA	Scoc_m54066_180816_022158_62390947_ccs_m.68192,Scoc_transcript_15426_m.14126	Scpr_transcript_24273_m.23911,Scpr_transcript_23339_m.22995	Scpy_transcript_23246_m.22896	Scwal_transcript_30198_m.29698,Scwal_m64180_201227_154211_5767169_ccs_m.136706	Scwan_transcript_8316_m.8188,Scwan_m64173_210227_033852_76417197_ccs_m.62612	Scyo_m64180_201227_154211_150735142_ccs_m.124413	NA	Acfa_transcript_25377_m.24946	NA	Daas_transcript_19090_m.18832	Dafi_transcript_24412_m.24016	Onbr_transcript_6226_m.5976	NA	Pusn_m64173_210227_033852_151062274_ccs_m.84792	NA	Laro_RXN34808.1	Onma_KAF4117632.1	Pohu_Maker00020138
DR_ENSDARP00000002079	Dima_m54301_181104_072034_49218175_ccs_m.102499	NA	NA	NA	NA	NA	Pere_transcript_18580_m.18309	Plex_m64173_210227_033852_30867747_ccs_m.108654	NA	Scmac_transcript_35585_m.35045	Scmal_m64181_210419_165818_169674574_ccs_m.68823	Scoc_transcript_14327_m.13103,Scoc_m54066_180816_124752_12845770_ccs_m.74018	NA	Scpy_m64180_201227_154211_98370696_ccs_m.127904	NA	Scwan_m64173_210227_033852_127927111_ccs_m.57890	Scyo_transcript_30440_m.30001	NA	NA	Acir_m64173_210227_033852_33555046_ccs_m.98892	Daas_m64173_210227_033852_34540365_ccs_m.90852	NA	NA	NA	NA	NA	Laro_RXN22283.1	Onma_KAF4103189.1	Pohu_Maker00016146
DR_ENSDARP00000002102	NA	Gyec_m64173_210227_033852_74384750_ccs_m.86286	Gyna_transcript_19586_m.19042,Gyna_m54191_170927_114659_72155573_ccs_m.60502	Gypa_m64180_201227_154211_134220549_ccs_m.159538	NA	NA	NA	NA	NA	Scmac_m64180_201227_154211_168297671_ccs_m.145802,Scmac_m64180_201227_154211_38798751_ccs_m.91021	NA	NA	NA	Scpy_m64180_201227_154211_30605516_ccs_m.122032	Scwal_m64180_201227_154211_138282488_ccs_m.195764,Scwal_m64180_201227_154211_164430479_ccs_m.171237	NA	Scyo_m64180_201227_154211_159451054_ccs_m.129834	Oxst_evm.model.000306F_arrow_pilon.5	NA	NA	NA	Dafi_m64173_210227_033852_93259350_ccs_m.148566	Onbr_m54065_171120_145353_67567844_ccs_m.69679	NA	NA	NA	Laro_RXN13135.1	Onma_KAF4109383.1	Pohu_Maker00004603
DR_ENSDARP00000002107	Dima_transcript_22823_m.22269	Gyec_m64173_210227_033852_19598097_ccs_m.84311,Gyec_m64173_210227_033852_28706745_ccs_m.59562	Gyna_transcript_16998_m.16517,Gyna_transcript_17574_m.17084	Gypa_m64180_201227_154211_119539674_ccs_m.150800,Gypa_m64180_201227_154211_177146454_ccs_m.173057	Gyse_m54172_180716_044438_53805620_ccs_m.81866	Pepi_m64180_201227_154211_99420267_ccs_m.136378	Pere_m64173_210227_033852_62261778_ccs_m.89965,Pere_m64173_210227_033852_103483784_ccs_m.39645	Plex_m64173_210227_033852_141297620_ccs_m.109398	Scda_transcript_32439_m.31967	Scmac_m64180_201227_154211_169673519_ccs_m.160789,Scmac_transcript_37909_m.37347	Scmal_transcript_12099_m.11929,Scmal_transcript_13643_m.13474	Scoc_transcript_18774_m.17290,Scoc_transcript_19308_m.17809	Scpr_m64180_201227_154211_18481190_ccs_m.124832,Scpr_transcript_30133_m.29710	Scpy_transcript_31129_m.30709,Scpy_transcript_30068_m.29661	Scwal_transcript_21792_m.21382,Scwal_transcript_39827_m.39267	Scwan_m64173_210227_033852_24053915_ccs_m.78240,Scwan_transcript_14134_m.13930	Scyo_m64180_201227_154211_90112323_ccs_m.111120	Oxst_evm.model.000094F_arrow_pilon.42,Oxst_evm.model.000113F_arrow_pilon.43.1	Acfa_m64173_210227_033852_85394099_ccs_m.118159	Acir_m64173_210227_033852_87362330_ccs_m.109806	Daas_m64173_210227_033852_32114668_ccs_m.103419	Dafi_m64173_210227_033852_142607286_ccs_m.135136	NA	NA	NA	Scac_transcript_21880_m.21564	Laro_RXN23911.1	Onma_KAF4104076.1	Pohu_Maker00017719
DR_ENSDARP00000002108	NA	NA	Gyna_m54191_170926_092245_16778086_ccs_m.72162	NA	NA	NA	NA	NA	NA	Scmac_transcript_39326_m.38737	NA	NA	NA	NA	NA	NA	NA	NA	NA	NA	NA	NA	Onbr_m54065_171120_145353_59310459_ccs_m.111139	Puse_m64180_201227_154211_179699721_ccs_m.55415	NA	NA	Laro_RXN07338.1	Onma_KAF4098427.1	Pohu_Bh4021486g3.t1
DR_ENSDARP00000002111	NA	Gyec_m64173_210227_033852_112197920_ccs_m.44811	NA	Gypa_m64180_201227_154211_106956659_ccs_m.112982	Gyse_transcript_2174_m.2119	Pepi_m64180_201227_154211_160104543_ccs_m.55426	Pere_transcript_10296_m.10098	Plex_m64173_210227_033852_147325502_ccs_m.75559	NA	Scmac_transcript_14725_m.14430,Scmac_transcript_15796_m.15489	Scmal_m64181_210419_165818_30279967_ccs_m.36741	NA	Scpr_m64180_201227_154211_110823698_ccs_m.81323	Scpy_transcript_5892_m.5777	Scwal_transcript_20655_m.20254	NA	Scyo_transcript_15120_m.14846,Scyo_transcript_15416_m.15120	NA	Acfa_m64173_210227_033852_65340559_ccs_m.87110	Acir_transcript_6280_m.6124	NA	NA	NA	Puse_m64180_201227_154211_7932470_ccs_m.53022	NA	NA	Laro_RXN05887.1	Onma_KAF4104827.1	Pohu_Maker00013373
DR_ENSDARP00000002122	Dima_transcript_21592_m.21055	Gyec_m64173_210227_033852_140380579_ccs_m.79888	Gyna_transcript_15589_m.15136	Gypa_transcript_34087_m.33649	Gyse_transcript_22288_m.21945	Pepi_m64180_201227_154211_180225492_ccs_m.139519,Pepi_m64180_201227_154211_57215705_ccs_m.142462	Pere_transcript_21409_m.21108	Plex_transcript_25144_m.24780	Scda_transcript_30975_m.30521	Scmac_transcript_35295_m.34744	Scmal_m64181_210419_165818_115083212_ccs_m.68585	NA	Scpr_transcript_28187_m.27792	Scpy_m64180_201227_154211_94175990_ccs_m.132493,Scpy_m64180_201227_154211_154862884_ccs_m.134929	Scwal_m64180_201227_154211_172885093_ccs_m.173874	Scwan_transcript_11341_m.11186	Scyo_m64180_201227_154211_80479870_ccs_m.144229,Scyo_transcript_32324_m.31853	NA	Acfa_transcript_30395_m.29945	Acir_transcript_27524_m.27156	Daas_transcript_27022_m.26677	Dafi_transcript_32135_m.31657	Onbr_m54136_171121_173223_19202891_ccs_m.86653	NA	Pusn_transcript_29393_m.28916	NA	Laro_RXN30462.1	Onma_KAF4097500.1	Pohu_Maker00014303
DR_ENSDARP00000002126	Dima_m54301_181104_072034_57606340_ccs_m.86562	Gyec_m64173_210227_033852_135596409_ccs_m.45014,Gyec_m64173_210227_033852_31852745_ccs_m.78573	NA	Gypa_transcript_25280_m.24941	NA	Pepi_transcript_35334_m.34833	Pere_m64173_210227_033852_14222967_ccs_m.23796	NA	Scda_m64180_201227_154211_12255905_ccs_m.134621	Scmac_m64180_201227_154211_27265679_ccs_m.164497	NA	Scoc_m54066_180816_124752_7930547_ccs_m.86737,Scoc_transcript_21309_m.19691	Scpr_m64180_201227_154211_27134336_ccs_m.117140	Scpy_m64180_201227_154211_22743611_ccs_m.81133	Scwal_m64180_201227_154211_5637381_ccs_m.180841	NA	Scyo_m64180_201227_154211_159646089_ccs_m.100091	Oxst_evm.model.000008F_arrow_pilon.7	NA	NA	NA	Dafi_m64173_210227_033852_20777585_ccs_m.82798	Onbr_transcript_12949_m.12537	Puse_transcript_20215_m.19937	Pusn_m64173_210227_033852_127991907_ccs_m.109243	NA	Laro_RXN15841.1	Onma_KAF4103949.1	Pohu_Maker00027921
DR_ENSDARP00000002127	NA	NA	NA	NA	NA	NA	NA	NA	Scda_transcript_11698_m.11448	NA	NA	Scoc_transcript_1434_m.1291	NA	Scpy_m64180_201227_154211_120720039_ccs_m.66634	Scwal_transcript_13517_m.13224	NA	NA	NA	Acfa_transcript_8907_m.8690	Acir_m64173_210227_033852_19924350_ccs_m.50020	NA	NA	NA	NA	Pusn_m64173_210227_033852_89719110_ccs_m.57681	NA	Laro_RXN33250.1	Onma_KAF4101706.1	Pohu_Maker00003102
DR_ENSDARP00000002154	NA	Gyec_transcript_3770_m.3717	NA	NA	Gyse_transcript_9074_m.8913	Pepi_transcript_16170_m.15869	Pere_m64173_210227_033852_69208037_ccs_m.61731	Plex_m64173_210227_033852_154861936_ccs_m.59536	Scda_m64180_201227_154211_141232752_ccs_m.52004	Scmac_transcript_15489_m.15181	NA	Scoc_transcript_2416_m.2177	NA	NA	Scwal_transcript_13481_m.13185	Scwan_m64173_210227_033852_46794204_ccs_m.34126	Scyo_m64180_201227_154211_178913733_ccs_m.83043	NA	NA	NA	NA	Dafi_transcript_13143_m.12853	NA	NA	NA	Scac_m64173_210227_033852_11993943_ccs_m.47716	Laro_RXN09652.1	Onma_KAF4104317.1	Pohu_Maker00018056
DR_ENSDARP00000002156	Dima_transcript_3262_m.3103	Gyec_transcript_3492_m.3432,Gyec_transcript_4009_m.3961	Gyna_transcript_567_m.556	Gypa_transcript_36211_m.35759	Gyse_m54172_180716_044438_11010658_ccs_m.93209	Pepi_transcript_13558_m.13289,Pepi_m64180_201227_154211_12781379_ccs_m.110784	Pere_transcript_15314_m.15065,Pere_m64173_210227_033852_85721436_ccs_m.41709	Plex_transcript_19556_m.19225,Plex_transcript_11870_m.11612	Scda_transcript_21360_m.21005	Scmac_transcript_25048_m.24619,Scmac_m64180_201227_154211_172231081_ccs_m.123930	Scmal_transcript_311_m.313	Scoc_m54066_180816_124752_38666902_ccs_m.54136,Scoc_transcript_6532_m.5958	Scpr_transcript_9286_m.9084,Scpr_m64180_201227_154211_5179735_ccs_m.61455	Scpy_m64180_201227_154211_86574778_ccs_m.139507,Scpy_transcript_8645_m.8470	Scwal_m64180_201227_154211_121831831_ccs_m.92758,Scwal_transcript_11427_m.11161	Scwan_m64173_210227_033852_8849713_ccs_m.27782,Scwan_m64173_210227_033852_82313704_ccs_m.45218	Scyo_transcript_11206_m.10998,Scyo_m64180_201227_154211_128845470_ccs_m.77050	Oxst_evm.model.000135F_arrow_pilon.47	Acfa_transcript_22413_m.21987	Acir_transcript_27738_m.27365	Daas_transcript_13323_m.13115	Dafi_transcript_18138_m.17796	Onbr_transcript_519_m.493	Puse_m64180_201227_154211_8455503_ccs_m.62187	Pusn_transcript_11619_m.11360	Scac_transcript_6696_m.6531	Laro_RXN12927.1	Onma_KAF4098762.1	Pohu_Maker00024394
DR_ENSDARP00000002175	Dima_m54301_181104_072034_72810986_ccs_m.83482	Gyec_m64173_210227_033852_109643568_ccs_m.83768	Gyna_transcript_12252_m.11879	Gypa_m64180_201227_154211_123341656_ccs_m.110192,Gypa_m64180_201227_154211_83494240_ccs_m.37721	Gyse_m54172_180716_044438_45941183_ccs_m.98314	Pepi_transcript_35332_m.34831,Pepi_m64180_201227_154211_43779351_ccs_m.137431	Pere_transcript_20439_m.20148	Plex_m64173_210227_033852_121637473_ccs_m.107354,Plex_m64173_210227_033852_142803136_ccs_m.64303	Scda_m64180_201227_154211_178192459_ccs_m.136501	Scmac_transcript_36100_m.35554,Scmac_transcript_37330_m.36760	Scmal_transcript_11492_m.11349,Scmal_m64181_210419_165818_10094916_ccs_m.42681	NA	Scpr_transcript_28286_m.27894,Scpr_transcript_28328_m.27935	Scpy_transcript_28822_m.28422,Scpy_m64180_201227_154211_140838992_ccs_m.49127	Scwal_transcript_37084_m.36531,Scwal_transcript_38794_m.38234	Scwan_transcript_7796_m.7676,Scwan_transcript_12349_m.12181	Scyo_m64180_201227_154211_40632412_ccs_m.135928,Scyo_m64180_201227_154211_167051423_ccs_m.92882	Oxst_evm.model.004626F_arrow_pilon.5	NA	NA	NA	NA	NA	NA	NA	NA	Laro_RXN25904.1	Onma_KAF4115748.1	NA
DR_ENSDARP00000002180	Dima_m54301_181104_072034_22873028_ccs_m.66536,Dima_m54301_181104_072034_62784081_ccs_m.69868	Gyec_m64173_210227_033852_120391278_ccs_m.26002	NA	NA	Gyse_transcript_12370_m.12095,Gyse_m54172_180716_044438_55181578_ccs_m.62959	Pepi_transcript_5439_m.5325	NA	Plex_m64173_210227_033852_133433637_ccs_m.68622	Scda_transcript_5647_m.5499	Scmac_transcript_6679_m.6519	NA	Scoc_transcript_4754_m.4315	Scpr_m64180_201227_154211_121570779_ccs_m.53118,Scpr_m64180_201227_154211_50397448_ccs_m.51764	Scpy_transcript_12341_m.12112,Scpy_m64180_201227_154211_163054341_ccs_m.89104	NA	NA	Scyo_transcript_7981_m.7815,Scyo_transcript_7259_m.7085	Oxst_evm.model.000966F_arrow_pilon.14.3	Acfa_m64173_210227_033852_130812447_ccs_m.114072	Acir_transcript_5764_m.5626	NA	NA	NA	NA	Pusn_m64173_210227_033852_144769845_ccs_m.54028	Scac_transcript_4073_m.3981	Laro_RXN30831.1	Onma_KAF4112762.1	Pohu_Maker00003625
DR_ENSDARP00000002195	NA	NA	Gyna_transcript_9936_m.9617,Gyna_m54191_170926_092245_46203800_ccs_m.91057	NA	Gyse_transcript_17589_m.17260,Gyse_m54172_180716_044438_44171978_ccs_m.96037	NA	NA	NA	NA	NA	NA	NA	NA	NA	NA	NA	NA	NA	NA	NA	NA	NA	NA	NA	NA	NA	Laro_RXN22103.1	Onma_KAF4104819.1	NA
DR_ENSDARP00000002199	Dima_transcript_16830_m.16359,Dima_m54301_181104_072034_18481641_ccs_m.103701	NA	Gyna_transcript_15278_m.14839	NA	Gyse_transcript_19552_m.19201	Pepi_transcript_18498_m.18162	NA	NA	Scda_m64180_201227_154211_13371913_ccs_m.128593	NA	NA	NA	NA	NA	NA	NA	NA	Oxst_evm.model.000061F_arrow_pilon.29,Oxst_evm.model.000096F_arrow_pilon.36	NA	NA	NA	NA	Onbr_transcript_15662_m.15182	NA	NA	NA	Laro_RXN18406.1	Onma_KAF4109854.1	Pohu_Maker00002293
DR_ENSDARP00000002204	Dima_transcript_14520_m.14087	Gyec_m64173_210227_033852_95682759_ccs_m.56488	NA	Gypa_m64180_201227_154211_14091904_ccs_m.114735	Gyse_transcript_12983_m.12709	Pepi_transcript_23268_m.22884	Pere_transcript_14544_m.14304,Pere_transcript_11497_m.11293	Plex_m64173_210227_033852_177013614_ccs_m.83332	Scda_transcript_28098_m.27657	Scmac_transcript_23606_m.23186,Scmac_transcript_14795_m.14499	Scmal_transcript_2440_m.2397,Scmal_m64181_210419_165818_174065323_ccs_m.29137	Scoc_m54066_180816_124752_67174741_ccs_m.79118	Scpr_transcript_23347_m.23004,Scpr_transcript_18836_m.18520	Scpy_transcript_14704_m.14448	Scwal_transcript_24730_m.24286	Scwan_m64173_210227_033852_166396349_ccs_m.40598,Scwan_m64173_210227_033852_24577285_ccs_m.54917	Scyo_transcript_21251_m.20898	Oxst_evm.model.000220F_arrow_pilon.50	NA	NA	NA	Dafi_transcript_19635_m.19284	NA	Puse_m64180_201227_154211_143459720_ccs_m.66564	Pusn_transcript_18183_m.17822	NA	Laro_RXN19954.1	Onma_KAF4115755.1	Pohu_Maker00028777
DR_ENSDARP00000002213	Dima_m54301_181104_072034_12780411_ccs_m.99336	NA	NA	NA	NA	NA	NA	NA	NA	NA	Scmal_m64181_210419_165818_173212905_ccs_m.65145	NA	NA	NA	NA	NA	NA	Oxst_evm.model.000284F_arrow_pilon.15	NA	NA	NA	NA	Onbr_m54136_171121_173223_43057977_ccs_m.82716	NA	NA	NA	Laro_RXN27369.1	Onma_KAF4101970.1	Pohu_Maker00001065
DR_ENSDARP00000002223	Dima_m54301_181104_072034_58785891_ccs_m.118088	NA	NA	NA	NA	Pepi_m64180_201227_154211_4588981_ccs_m.147187	NA	NA	Scda_transcript_32547_m.32083	Scmac_m64180_201227_154211_122618192_ccs_m.168187	Scmal_transcript_17139_m.16888	Scoc_m54066_180816_124752_9175450_ccs_m.106190	NA	Scpy_m64180_201227_154211_28510728_ccs_m.133674	NA	NA	NA	Oxst_evm.model.000125F_arrow_pilon.73.1	NA	NA	Daas_m64173_210227_033852_9109819_ccs_m.124860	NA	NA	NA	NA	NA	Laro_RXN26639.1	Onma_KAF4116187.1	NA
DR_ENSDARP00000002228	NA	NA	NA	NA	NA	Pepi_m64180_201227_154211_67831027_ccs_m.113354	NA	Plex_m64173_210227_033852_128254589_ccs_m.86914	NA	Scmac_m64180_201227_154211_126026305_ccs_m.79878,Scmac_m64180_201227_154211_147983010_ccs_m.144506	NA	NA	Scpr_m64180_201227_154211_55247642_ccs_m.101644,Scpr_m64180_201227_154211_37094604_ccs_m.103221	NA	NA	Scwan_m64173_210227_033852_30278821_ccs_m.51294	Scyo_m64180_201227_154211_180356928_ccs_m.115139	Oxst_evm.model.000271F_arrow_pilon.21,Oxst_evm.model.000440F_arrow_pilon.19	Acfa_m64173_210227_033852_166986697_ccs_m.97787	Acir_m64173_210227_033852_57082535_ccs_m.67321	NA	NA	NA	NA	Pusn_m64173_210227_033852_164495493_ccs_m.100306	Scac_m64173_210227_033852_105317249_ccs_m.83839	Laro_RXN15383.1	Onma_KAF4109531.1	Pohu_Maker00028632
DR_ENSDARP00000002234	Dima_transcript_15283_m.14834,Dima_transcript_14992_m.14545	Gyec_transcript_11049_m.10893,Gyec_transcript_10594_m.10446	Gyna_transcript_7627_m.7358,Gyna_m54191_170927_114659_65733589_ccs_m.54061	Gypa_transcript_27604_m.27228,Gypa_m64180_201227_154211_175375870_ccs_m.153044	Gyse_m54172_180716_044438_31064348_ccs_m.92621,Gyse_transcript_18672_m.18335	NA	Pere_transcript_18040_m.17777	Plex_transcript_21977_m.21619	Scda_transcript_25876_m.25467	Scmac_transcript_30443_m.29956,Scmac_m64180_201227_154211_393284_ccs_m.119800	Scmal_transcript_5742_m.5647	Scoc_transcript_14037_m.12859	Scpr_transcript_24200_m.23839	Scpy_transcript_23700_m.23344	Scwal_transcript_29589_m.29100,Scwal_transcript_31234_m.30721	Scwan_transcript_8776_m.8639,Scwan_m64173_210227_033852_88802587_ccs_m.59556	Scyo_transcript_25861_m.25452,Scyo_m64180_201227_154211_171443460_ccs_m.87102	Oxst_evm.model.000061F_arrow_pilon.56.1,Oxst_evm.model.000096F_arrow_pilon.63	NA	NA	Daas_transcript_19497_m.19237	Dafi_transcript_25420_m.25008	Onbr_transcript_8328_m.8012	NA	Pusn_transcript_24125_m.23707	NA	Laro_RXN18384.1	Onma_KAF4109828.1	NA
DR_ENSDARP00000002260	NA	Gyec_transcript_2166_m.2117	NA	NA	Gyse_m54172_180716_044438_16384102_ccs_m.62036,Gyse_transcript_1132_m.1100	Pepi_transcript_6804_m.6679,Pepi_transcript_4719_m.4622	Pere_m64173_210227_033852_127271339_ccs_m.40687,Pere_m64173_210227_033852_63308711_ccs_m.45584	Plex_m64173_210227_033852_106432533_ccs_m.44408	Scda_m64180_201227_154211_55379981_ccs_m.63282,Scda_m64180_201227_154211_11537149_ccs_m.63620	Scmac_m64180_201227_154211_140968525_ccs_m.121081,Scmac_m64180_201227_154211_113509583_ccs_m.66723	NA	Scoc_transcript_427_m.388,Scoc_transcript_8243_m.7490	NA	Scpy_transcript_5432_m.5312,Scpy_transcript_3860_m.3781	Scwal_transcript_4975_m.4856,Scwal_m64180_201227_154211_45875770_ccs_m.134197	Scwan_m64173_210227_033852_46204738_ccs_m.23766,Scwan_m64173_210227_033852_85460201_ccs_m.19994	Scyo_transcript_4897_m.4781	Oxst_evm.model.000441F_arrow_pilon.26.2	Acfa_transcript_6567_m.6380	NA	Daas_m64173_210227_033852_23855817_ccs_m.36775	NA	Onbr_m54136_171121_173223_52756643_ccs_m.49145	Puse_m64180_201227_154211_20513097_ccs_m.49791	NA	Scac_transcript_4738_m.4606	Laro_RXN28928.1	Onma_KAF4108928.1	Pohu_Maker00008850
DR_ENSDARP00000002262	NA	NA	NA	NA	NA	NA	NA	NA	Scda_transcript_31396_m.30941	Scmac_m64180_201227_154211_158992534_ccs_m.155738	NA	Scoc_m54066_180816_124752_16843036_ccs_m.97039,Scoc_transcript_21057_m.19445	NA	NA	Scwal_m64180_201227_154211_155386840_ccs_m.184787	Scwan_transcript_12853_m.12662	NA	NA	NA	NA	NA	NA	Onbr_transcript_13048_m.12634	NA	NA	NA	Laro_RXN38509.1	Onma_KAF4109309.1	NA
DR_ENSDARP00000002263	NA	NA	Gyna_m54191_170926_092245_26870450_ccs_m.100456	NA	NA	NA	NA	NA	NA	NA	NA	NA	NA	NA	NA	NA	NA	Oxst_evm.model.001079F_arrow_pilon.11	NA	NA	NA	NA	NA	NA	NA	NA	Laro_RXN25400.1	Onma_KAF4116361.1	NA
DR_ENSDARP00000002264	NA	Gyec_m64173_210227_033852_49217600_ccs_m.90275	Gyna_transcript_24933_m.24270	Gypa_m64180_201227_154211_106366903_ccs_m.186900	NA	Pepi_m64180_201227_154211_29163939_ccs_m.141886	NA	NA	Scda_m64180_201227_154211_59638180_ccs_m.154066	Scmac_m64180_201227_154211_173475037_ccs_m.162158	NA	Scoc_transcript_28336_m.26433,Scoc_m54066_180816_124752_23003264_ccs_m.111092	Scpr_m64180_201227_154211_71043548_ccs_m.130432	NA	NA	NA	NA	Oxst_evm.model.000145F_arrow_pilon.12.1	NA	NA	NA	NA	NA	Puse_m64180_201227_154211_171510503_ccs_m.108026	NA	NA	Laro_RXN21931.1	Onma_KAF4094988.1	Pohu_Maker00023913
DR_ENSDARP00000002269	NA	Gyec_transcript_11032_m.10876	NA	NA	Gyse_m54172_180716_044438_14812069_ccs_m.45805	NA	Pere_transcript_18721_m.18452	Plex_transcript_9724_m.9496	Scda_m64180_201227_154211_34408009_ccs_m.85653,Scda_m64180_201227_154211_105710592_ccs_m.115740	Scmac_transcript_12645_m.12379	NA	Scoc_transcript_13685_m.12517	NA	NA	Scwal_transcript_32413_m.31893,Scwal_m64180_201227_154211_154601801_ccs_m.144949	NA	Scyo_transcript_26356_m.25937,Scyo_transcript_29751_m.29315	Oxst_evm.model.000075F_arrow_pilon.87	NA	NA	Daas_transcript_20592_m.20325	NA	Onbr_transcript_8289_m.7987	NA	Pusn_m64173_210227_033852_65079463_ccs_m.47270	NA	Laro_RXN32045.1	Onma_KAF4113414.1	NA
DR_ENSDARP00000002292	NA	NA	NA	NA	NA	NA	NA	NA	NA	NA	NA	NA	NA	NA	NA	NA	NA	Oxst_evm.model.000195F_arrow_pilon.22	NA	NA	NA	NA	NA	Puse_m64180_201227_154211_172230622_ccs_m.87980	NA	NA	Laro_RXN17669.1	Onma_KAF4110669.1	Pohu_Maker00015183
DR_ENSDARP00000002293	NA	NA	Gyna_transcript_22726_m.22112,Gyna_transcript_22170_m.21560	NA	NA	NA	NA	NA	NA	Scmac_m64180_201227_154211_9243094_ccs_m.166285	NA	Scoc_m54066_180816_124752_34734885_ccs_m.97576	NA	NA	NA	NA	NA	NA	NA	NA	NA	NA	Onbr_m54065_171120_145353_12911549_ccs_m.103420	NA	NA	NA	NA	Onma_KAF4108548.1	NA
DR_ENSDARP00000002327	NA	NA	Gyna_m54191_170927_114659_66323262_ccs_m.90328	NA	NA	Pepi_m64180_201227_154211_127468182_ccs_m.84712	NA	NA	NA	NA	NA	Scoc_transcript_26492_m.24636	Scpr_m64180_201227_154211_118425280_ccs_m.91664	NA	Scwal_m64180_201227_154211_120128226_ccs_m.128153	NA	NA	Oxst_evm.model.000713F_arrow_pilon.18	NA	NA	NA	NA	NA	NA	Pusn_m64173_210227_033852_105186169_ccs_m.59330	NA	Laro_RXN13167.1	Onma_KAF4108365.1	Pohu_Maker00012731
DR_ENSDARP00000002330	Dima_transcript_21460_m.20906	Gyec_m64173_210227_033852_99223830_ccs_m.78560	Gyna_transcript_28395_m.27645,Gyna_m54191_170927_114659_62063595_ccs_m.78003	NA	NA	NA	Pere_transcript_20808_m.20517	Plex_m64173_210227_033852_119080188_ccs_m.107315,Plex_transcript_22310_m.21952	Scda_m64180_201227_154211_180159653_ccs_m.72122,Scda_transcript_30894_m.30440	Scmac_m64180_201227_154211_75107116_ccs_m.156809,Scmac_m64180_201227_154211_163186762_ccs_m.155494	NA	NA	Scpr_m64180_201227_154211_147783899_ccs_m.123609	Scpy_m64180_201227_154211_179702275_ccs_m.112672,Scpy_m64180_201227_154211_70912576_ccs_m.129226	NA	NA	NA	Oxst_evm.model.000170F_arrow_pilon.32	Acfa_m64173_210227_033852_177407092_ccs_m.105387	Acir_m64173_210227_033852_174262587_ccs_m.108082	NA	NA	NA	Puse_transcript_20264_m.19985	NA	NA	Laro_RXN03786.1	Onma_KAF4107470.1	Pohu_Maker00010806
DR_ENSDARP00000002331	NA	NA	NA	NA	NA	Pepi_transcript_32312_m.31834	NA	NA	NA	Scmac_m64180_201227_154211_98306316_ccs_m.155096	NA	NA	Scpr_transcript_27660_m.27263,Scpr_m64180_201227_154211_1573985_ccs_m.119329	NA	NA	NA	NA	Oxst_evm.model.000144F_arrow_pilon.56	NA	NA	NA	NA	NA	NA	NA	NA	Laro_RXN25545.1	Onma_KAF4101635.1	Pohu_Maker00003244
DR_ENSDARP00000002339	NA	NA	NA	NA	NA	NA	NA	NA	NA	NA	NA	NA	NA	NA	NA	NA	NA	NA	NA	NA	NA	NA	NA	Puse_transcript_13919_m.13697	NA	NA	NA	NA	NA
DR_ENSDARP00000002357	NA	NA	NA	NA	NA	NA	NA	NA	NA	NA	NA	Scoc_m54066_180816_022158_48956324_ccs_m.76239,Scoc_transcript_5189_m.4726	NA	Scpy_m64180_201227_154211_35718096_ccs_m.130593	NA	NA	NA	Oxst_evm.model.000077F_arrow_pilon.71	NA	Acir_m64173_210227_033852_144443477_ccs_m.56777	NA	Dafi_m64173_210227_033852_166201662_ccs_m.131589	NA	NA	Pusn_m64173_210227_033852_116066994_ccs_m.101058	NA	Laro_RXN22290.1	Onma_KAF4099766.1	Pohu_Maker00004156
DR_ENSDARP00000002360	NA	NA	Gyna_m54191_170926_092245_60752612_ccs_m.74866	NA	Gyse_transcript_18324_m.18001	NA	Pere_transcript_18150_m.17885	Plex_transcript_10096_m.9870	Scda_m64180_201227_154211_72811337_ccs_m.107698	Scmac_transcript_31516_m.31020	NA	NA	Scpr_transcript_24404_m.24037	NA	Scwal_m64180_201227_154211_149490378_ccs_m.165116	NA	Scyo_transcript_16345_m.16038	Oxst_evm.model.000399F_arrow_pilon.15	NA	NA	NA	Dafi_transcript_24432_m.24035	NA	Puse_transcript_4571_m.4470	NA	NA	Laro_RXN33166.1	Onma_KAF4116135.1	NA
DR_ENSDARP00000002367	NA	NA	NA	NA	NA	NA	NA	NA	NA	NA	NA	NA	NA	NA	NA	NA	NA	Oxst_evm.model.000003F_arrow_pilon.238,Oxst_evm.model.000012F_arrow_pilon.29	NA	NA	NA	NA	NA	NA	NA	NA	Laro_RXN20398.1	NA	Pohu_Maker00014121
DR_ENSDARP00000002411	Dima_transcript_13792_m.13372,Dima_transcript_14479_m.14047	Gyec_transcript_10088_m.9943,Gyec_transcript_9974_m.9833	Gyna_transcript_6175_m.5959,Gyna_transcript_5567_m.5362	Gypa_m64180_201227_154211_24841002_ccs_m.151809	Gyse_m54172_180716_044438_7406361_ccs_m.87933,Gyse_transcript_15868_m.15563	Pepi_transcript_29378_m.28935,Pepi_m64180_201227_154211_158599420_ccs_m.126458	NA	NA	Scda_m64180_201227_154211_36111082_ccs_m.122708,Scda_m64180_201227_154211_140640641_ccs_m.124442	NA	Scmal_transcript_4966_m.4884,Scmal_m64181_210419_165818_33753455_ccs_m.51366	NA	Scpr_transcript_13373_m.13112	Scpy_m64180_201227_154211_37160574_ccs_m.118294,Scpy_transcript_23199_m.22849	Scwal_m64180_201227_154211_8193392_ccs_m.123925	NA	Scyo_m64180_201227_154211_170132712_ccs_m.121627,Scyo_transcript_25315_m.24912	NA	Acfa_transcript_24486_m.24052	Acir_transcript_22078_m.21755	Daas_transcript_21414_m.21139	Dafi_m64173_210227_033852_5310154_ccs_m.99879	NA	NA	Pusn_transcript_23163_m.22744	Scac_transcript_18889_m.18596	Laro_RXN21332.1	Onma_KAF4108037.1	Pohu_Maker00005167
DR_ENSDARP00000002420	NA	Gyec_m64173_210227_033852_111938183_ccs_m.52629	Gyna_m54191_170927_114659_29950468_ccs_m.60420	NA	Gyse_m54172_180716_044438_13304506_ccs_m.95768,Gyse_transcript_19190_m.18866	Pepi_m64180_201227_154211_138870994_ccs_m.75334	Pere_m64173_210227_033852_169805425_ccs_m.98322	NA	Scda_m64180_201227_154211_25626585_ccs_m.52974	Scmac_m64180_201227_154211_101386968_ccs_m.140568,Scmac_m64180_201227_154211_126749278_ccs_m.143827	Scmal_m64181_210419_165818_163512363_ccs_m.41604	Scoc_transcript_13903_m.12733	Scpr_m64180_201227_154211_61997100_ccs_m.104980	Scpy_transcript_23670_m.23313	Scwal_m64180_201227_154211_129237481_ccs_m.166297	NA	Scyo_m64180_201227_154211_66847901_ccs_m.117221	Oxst_evm.model.000174F_arrow_pilon.18	NA	NA	NA	NA	NA	Puse_transcript_14888_m.14656	NA	Scac_m64173_210227_033852_4981049_ccs_m.84009	Laro_RXN06464.1	Onma_KAF4097892.1	NA
DR_ENSDARP00000002431	NA	NA	NA	NA	NA	NA	NA	NA	NA	NA	Scmal_m64181_210419_165818_135136501_ccs_m.66766	NA	NA	Scpy_m64180_201227_154211_94833343_ccs_m.133913	NA	Scwan_transcript_15928_m.15695	NA	NA	NA	NA	NA	Dafi_m64173_210227_033852_150932193_ccs_m.160576	NA	Puse_m64180_201227_154211_126878810_ccs_m.103627	NA	NA	Laro_RXN13287.1	Onma_KAF4100878.1	NA
DR_ENSDARP00000002432	NA	NA	NA	NA	NA	NA	NA	NA	NA	NA	NA	NA	NA	NA	NA	NA	NA	NA	NA	NA	NA	NA	NA	NA	NA	NA	Laro_RXN23060.1	Onma_KAF4116747.1	NA
DR_ENSDARP00000002435	Dima_transcript_11512_m.11138	NA	Gyna_m54191_170926_092245_11862227_ccs_m.48224	Gypa_m64180_201227_154211_26084785_ccs_m.133833	Gyse_m54172_180716_044438_41943324_ccs_m.77039	Pepi_m64180_201227_154211_51184436_ccs_m.119752,Pepi_m64180_201227_154211_71043590_ccs_m.117368	Pere_m64173_210227_033852_151914981_ccs_m.86524	Plex_m64173_210227_033852_25690320_ccs_m.91757,Plex_m64173_210227_033852_65339743_ccs_m.94907	Scda_m64180_201227_154211_98699276_ccs_m.113651,Scda_m64180_201227_154211_115408985_ccs_m.114201	Scmac_m64180_201227_154211_107481773_ccs_m.120019	Scmal_m64181_210419_165818_81657910_ccs_m.40326	Scoc_m54066_180816_022158_53936261_ccs_m.89027	Scpr_transcript_22316_m.21982,Scpr_m64180_201227_154211_86573723_ccs_m.101845	Scpy_m64180_201227_154211_32572633_ccs_m.103155,Scpy_m64180_201227_154211_8456165_ccs_m.108626	Scwal_transcript_27860_m.27378	Scwan_m64173_210227_033852_1639635_ccs_m.50823	Scyo_transcript_23712_m.23322,Scyo_m64180_201227_154211_13895848_ccs_m.120896	Oxst_evm.model.000410F_arrow_pilon.17	Acfa_m64173_210227_033852_61998439_ccs_m.100307	NA	Daas_m64173_210227_033852_132120889_ccs_m.99052	Dafi_m64173_210227_033852_174720571_ccs_m.119339	Onbr_transcript_6251_m.5998	NA	Pusn_m64173_210227_033852_153225207_ccs_m.119826	Scac_m64173_210227_033852_30474508_ccs_m.79134	Laro_RXN31913.1	Onma_KAF4107715.1	Pohu_Maker00010510
DR_ENSDARP00000002437	Dima_m54301_181104_072034_44696354_ccs_m.83567	NA	NA	Gypa_m64180_201227_154211_39387591_ccs_m.91673	Gyse_transcript_5782_m.5659	Pepi_transcript_12812_m.12554	NA	NA	NA	Scmac_m64180_201227_154211_41616253_ccs_m.87294	NA	NA	NA	NA	Scwal_m64180_201227_154211_140903841_ccs_m.120819	NA	NA	Oxst_evm.model.000292F_arrow_pilon.43	NA	Acir_m64173_210227_033852_460048_ccs_m.56157	NA	Dafi_m64173_210227_033852_159058276_ccs_m.111739	NA	Puse_transcript_6926_m.6789	Pusn_m64173_210227_033852_13566576_ccs_m.110011	NA	Laro_RXN23206.1	Onma_KAF4108769.1	Pohu_Maker00031444
DR_ENSDARP00000002453	NA	Gyec_transcript_7633_m.7512,Gyec_m64173_210227_033852_171837411_ccs_m.59008	Gyna_transcript_3095_m.2993	Gypa_transcript_22462_m.22135,Gypa_transcript_20558_m.20247	Gyse_transcript_13610_m.13327,Gyse_m54172_180716_044438_47775901_ccs_m.78411	Pepi_transcript_22993_m.22613,Pepi_m64180_201227_154211_81332387_ccs_m.68005	Pere_transcript_14328_m.14089	NA	NA	Scmac_transcript_22702_m.22298,Scmac_transcript_23427_m.23008	NA	NA	Scpr_transcript_19930_m.19603,Scpr_transcript_18823_m.18507	Scpy_m64180_201227_154211_104924496_ccs_m.102764	Scwal_transcript_25760_m.25305	Scwan_m64173_210227_033852_138937836_ccs_m.64286,Scwan_m64173_210227_033852_11010257_ccs_m.38070	Scyo_m64180_201227_154211_129436511_ccs_m.70441,Scyo_transcript_20487_m.20130	Oxst_evm.model.000157F_arrow_pilon.38	Acfa_m64173_210227_033852_45483612_ccs_m.70981	Acir_transcript_12516_m.12262	Daas_transcript_13160_m.12962	Dafi_transcript_18249_m.17905	Onbr_m54136_171121_173223_32637824_ccs_m.50183	Puse_transcript_10834_m.10645	Pusn_transcript_17570_m.17221	Scac_m64173_210227_033852_178390061_ccs_m.73018	Laro_RXN27112.1	Onma_KAF4098476.1	Pohu_Maker00011248
DR_ENSDARP00000002460	NA	NA	NA	NA	Gyse_m54172_180716_044438_10420999_ccs_m.99310	NA	NA	NA	NA	NA	NA	Scoc_transcript_16149_m.14829	Scpr_m64180_201227_154211_17171411_ccs_m.113139	NA	NA	NA	NA	Oxst_evm.model.000105F_arrow_pilon.14	NA	NA	NA	NA	NA	NA	NA	NA	Laro_RXN34109.1	Onma_KAF4113001.1	NA
DR_ENSDARP00000002466	NA	NA	NA	Gypa_m64180_201227_154211_102630792_ccs_m.42209	NA	NA	NA	Plex_m64173_210227_033852_85854170_ccs_m.33017	Scda_m64180_201227_154211_102828407_ccs_m.58759	NA	NA	NA	NA	NA	NA	NA	NA	Oxst_evm.model.000213F_arrow_pilon.60	NA	Acir_m64173_210227_033852_15074406_ccs_m.54407	NA	NA	NA	NA	NA	NA	Laro_RXN34659.1	Onma_KAF4095843.1	Pohu_Maker00023428
DR_ENSDARP00000002468	NA	NA	NA	NA	Gyse_m54172_180716_044438_46072569_ccs_m.48432	NA	NA	NA	NA	NA	NA	NA	Scpr_m64180_201227_154211_11339380_ccs_m.73022	NA	NA	Scwan_transcript_16185_m.15933	NA	NA	NA	NA	Daas_transcript_12107_m.11926	Dafi_transcript_17317_m.16992	NA	Puse_m64180_201227_154211_170526868_ccs_m.49491	Pusn_m64173_210227_033852_173345264_ccs_m.132104	NA	Laro_RXN16778.1	Onma_KAF4099613.1	Pohu_Maker00024180
DR_ENSDARP00000002470	Dima_m54301_181104_072034_15073897_ccs_m.84947	NA	Gyna_m54191_170927_114659_22545226_ccs_m.78696,Gyna_m54191_170927_114659_57999939_ccs_m.57069	Gypa_transcript_27267_m.26890	Gyse_m54172_180716_044438_11731669_ccs_m.81022	Pepi_transcript_29436_m.28993,Pepi_transcript_35453_m.34948	NA	Plex_m64173_210227_033852_122029456_ccs_m.100891,Plex_m64173_210227_033852_167642826_ccs_m.98294	Scda_m64180_201227_154211_127926374_ccs_m.126518,Scda_m64180_201227_154211_45942124_ccs_m.122934	Scmac_transcript_36135_m.35589,Scmac_m64180_201227_154211_140968718_ccs_m.137808	Scmal_transcript_6494_m.6409	NA	Scpr_transcript_28487_m.28092,Scpr_m64180_201227_154211_143395195_ccs_m.105053	Scpy_transcript_25593_m.25220,Scpy_m64180_201227_154211_90507275_ccs_m.118706	Scwal_m64180_201227_154211_32113767_ccs_m.185541	Scwan_transcript_8423_m.8295	NA	NA	Acfa_transcript_26359_m.25918	Acir_m64173_210227_033852_122355962_ccs_m.106804	Daas_m64173_210227_033852_159778838_ccs_m.109133	Dafi_m64173_210227_033852_125960900_ccs_m.146139	Onbr_transcript_13563_m.13129	Puse_transcript_13429_m.13208	Pusn_m64173_210227_033852_106823947_ccs_m.141282	Scac_m64173_210227_033852_126812186_ccs_m.52241	Laro_RXN35019.1	Onma_KAF4101845.1	Pohu_Maker00031327
DR_ENSDARP00000002475	Dima_transcript_21916_m.21373,Dima_m54301_181104_072034_23331029_ccs_m.61183	NA	Gyna_transcript_6586_m.6352,Gyna_transcript_17835_m.17335	NA	NA	NA	NA	NA	Scda_m64180_201227_154211_11862118_ccs_m.148537,Scda_m64180_201227_154211_11930102_ccs_m.148844	Scmac_m64180_201227_154211_40108500_ccs_m.159013	Scmal_m64181_210419_165818_169935132_ccs_m.70487	NA	Scpr_m64180_201227_154211_63179614_ccs_m.122637	NA	Scwal_m64180_201227_154211_75498234_ccs_m.193111	NA	Scyo_m64180_201227_154211_156960978_ccs_m.122517	NA	NA	Acir_m64173_210227_033852_91949848_ccs_m.74940	NA	NA	Onbr_transcript_14481_m.14022	Puse_m64180_201227_154211_88867924_ccs_m.102208	NA	Scac_m64173_210227_033852_144771840_ccs_m.93760	Laro_RXN31721.1	Onma_KAF4103100.1	Pohu_Maker00016294
DR_ENSDARP00000002476	Dima_transcript_2630_m.2488	Gyec_m64173_210227_033852_56363579_ccs_m.52947,Gyec_transcript_3302_m.3238	NA	Gypa_m64180_201227_154211_26215113_ccs_m.101307,Gypa_transcript_9250_m.9068	Gyse_transcript_16716_m.16406,Gyse_m54172_180716_044438_55247760_ccs_m.53814	Pepi_m64180_201227_154211_45549173_ccs_m.88603	Pere_transcript_13287_m.13057,Pere_m64173_210227_033852_121700825_ccs_m.57496	Plex_m64173_210227_033852_143918717_ccs_m.91089,Plex_m64173_210227_033852_7932401_ccs_m.86097	Scda_m64180_201227_154211_64292229_ccs_m.104657,Scda_transcript_18346_m.18006	Scmac_transcript_21384_m.20997,Scmac_transcript_20437_m.20060	Scmal_m64181_210419_165818_63897914_ccs_m.22490	Scoc_m54066_180816_022158_68158413_ccs_m.53863,Scoc_transcript_4360_m.3999	Scpr_transcript_17152_m.16854,Scpr_transcript_18865_m.18549	Scpy_transcript_10299_m.10092,Scpy_transcript_7321_m.7163	Scwal_transcript_10140_m.9920,Scwal_transcript_19853_m.19460	Scwan_transcript_4777_m.4696,Scwan_transcript_4692_m.4611	Scyo_transcript_10642_m.10431,Scyo_m64180_201227_154211_158534259_ccs_m.94016	Oxst_evm.model.000060F_arrow_pilon.77	Acfa_transcript_18723_m.18346	NA	Daas_m64173_210227_033852_920034_ccs_m.53756	Dafi_m64173_210227_033852_142215321_ccs_m.91752	NA	NA	Pusn_m64173_210227_033852_119540242_ccs_m.93744	Scac_transcript_13088_m.12846	Laro_RXN08706.1	Onma_KAF4117135.1	NA
DR_ENSDARP00000002483	Dima_m54301_181104_072034_7602738_ccs_m.100783	NA	Gyna_transcript_16161_m.15693	Gypa_transcript_34590_m.34168	NA	NA	NA	NA	NA	Scmac_transcript_37976_m.37414	Scmal_transcript_13046_m.12858	Scoc_transcript_23926_m.22184	Scpr_transcript_29295_m.28894	Scpy_transcript_30845_m.30423	NA	Scwan_transcript_13794_m.13608	Scyo_m64180_201227_154211_111084931_ccs_m.138709	NA	NA	NA	NA	NA	NA	NA	NA	NA	Laro_RXN26180.1	Onma_KAF4095266.1	Pohu_Maker00014619
DR_ENSDARP00000002502	Dima_transcript_1459_m.1355,Dima_m54301_181104_072034_6161386_ccs_m.32282	Gyec_m64173_210227_033852_21168176_ccs_m.26887	Gyna_m54191_170927_114659_70845086_ccs_m.32360	Gypa_m64180_201227_154211_57869902_ccs_m.79018	Gyse_transcript_1743_m.1721,Gyse_transcript_636_m.660	Pepi_transcript_5666_m.5554,Pepi_transcript_6555_m.6426	Pere_transcript_3662_m.3609,Pere_m64173_210227_033852_175048806_ccs_m.38272	Plex_transcript_4307_m.4183,Plex_m64173_210227_033852_174721245_ccs_m.56808	Scda_transcript_2971_m.2907,Scda_m64180_201227_154211_57543160_ccs_m.50458	Scmac_transcript_6623_m.6463	NA	Scoc_transcript_476_m.432	NA	Scpy_transcript_4433_m.4335	Scwal_transcript_5301_m.5157	Scwan_m64173_210227_033852_147456646_ccs_m.19390	NA	Oxst_evm.model.000125F_arrow_pilon.79	Acfa_transcript_6074_m.5909	Acir_transcript_3084_m.3003	Daas_m64173_210227_033852_113641356_ccs_m.35949	Dafi_transcript_2129_m.2048	Onbr_m54136_171121_173223_49611160_ccs_m.34532	Puse_m64180_201227_154211_12648591_ccs_m.35555	Pusn_transcript_1997_m.1945	Scac_transcript_1979_m.1932	Laro_RXN26645.1	Onma_KAF4116192.1	Pohu_Maker00034121
DR_ENSDARP00000002507	Dima_m54301_181104_072034_8716553_ccs_m.48693,Dima_m54301_181104_072034_32047204_ccs_m.43253	Gyec_transcript_5116_m.5026,Gyec_m64173_210227_033852_49153676_ccs_m.57631	NA	Gypa_m64180_201227_154211_153684145_ccs_m.95570,Gypa_m64180_201227_154211_81397643_ccs_m.90135	Gyse_m54172_180716_044438_29819166_ccs_m.54328	Pepi_m64180_201227_154211_104924150_ccs_m.95600,Pepi_m64180_201227_154211_129631706_ccs_m.69710	Pere_m64173_210227_033852_111740495_ccs_m.44711,Pere_transcript_5657_m.5540	Plex_m64173_210227_033852_173999678_ccs_m.64895,Plex_transcript_13618_m.13338	Scda_transcript_13260_m.13000	Scmac_transcript_10254_m.10025,Scmac_m64180_201227_154211_134021632_ccs_m.94499	Scmal_m64181_210419_165818_19858939_ccs_m.28143	Scoc_m54066_180816_022158_68026552_ccs_m.56782,Scoc_m54066_180816_022158_20578930_ccs_m.39928	Scpr_m64180_201227_154211_31588915_ccs_m.77895	NA	Scwal_transcript_10327_m.10078,Scwal_m64180_201227_154211_169869722_ccs_m.67737	NA	Scyo_m64180_201227_154211_167837847_ccs_m.90257,Scyo_m64180_201227_154211_52561789_ccs_m.68630	Oxst_evm.model.000081F_arrow_pilon.43,Oxst_evm.model.000146F_arrow_pilon.20	Acfa_m64173_210227_033852_45484447_ccs_m.72363	Acir_transcript_6402_m.6250	Daas_m64173_210227_033852_81264647_ccs_m.68882	Dafi_m64173_210227_033852_17761912_ccs_m.81308	NA	NA	Pusn_m64173_210227_033852_161352152_ccs_m.73597	NA	Laro_RXN20333.1	Onma_KAF4102871.1	NA
DR_ENSDARP00000002526	Dima_m54301_181104_072034_18088859_ccs_m.67291	NA	NA	NA	Gyse_transcript_10368_m.10147	NA	Pere_transcript_14925_m.14679	Plex_transcript_15914_m.15616	Scda_transcript_21754_m.21380	Scmac_transcript_19760_m.19385,Scmac_m64180_201227_154211_56690697_ccs_m.88919	NA	Scoc_m54066_180816_022158_73204659_ccs_m.44686	Scpr_transcript_16278_m.16002,Scpr_transcript_18144_m.17841	Scpy_transcript_15409_m.15143	Scwal_transcript_18369_m.17999,Scwal_transcript_25785_m.25329	NA	NA	Oxst_evm.model.000044F_arrow_pilon.56	Acfa_m64173_210227_033852_100993293_ccs_m.97078	NA	NA	Dafi_m64173_210227_033852_62260004_ccs_m.132453	NA	NA	NA	Scac_m64173_210227_033852_32769810_ccs_m.42345	Laro_RXN28221.1	Onma_KAF4117356.1	NA
DR_ENSDARP00000002529	Dima_m54301_181104_072034_31457661_ccs_m.45197,Dima_m54301_181104_072034_34930775_ccs_m.74617	Gyec_transcript_2972_m.2927,Gyec_transcript_2759_m.2716	NA	Gypa_m64180_201227_154211_65863692_ccs_m.82265,Gypa_transcript_8002_m.7874	Gyse_m54172_180716_044438_18482120_ccs_m.44091,Gyse_m54172_180716_044438_23397238_ccs_m.41634	Pepi_transcript_24437_m.24034,Pepi_m64180_201227_154211_39651175_ccs_m.66098	Pere_transcript_5306_m.5184,Pere_m64173_210227_033852_38144048_ccs_m.42409	Plex_transcript_18974_m.18639	Scda_m64180_201227_154211_115279615_ccs_m.112552,Scda_transcript_7666_m.7483	NA	NA	Scoc_transcript_1416_m.1271	Scpr_transcript_7265_m.7112,Scpr_m64180_201227_154211_154993741_ccs_m.84034	NA	Scwal_transcript_12437_m.12157	Scwan_transcript_1319_m.1295,Scwan_m64173_210227_033852_84672541_ccs_m.30085	Scyo_m64180_201227_154211_141492601_ccs_m.98874,Scyo_m64180_201227_154211_6882536_ccs_m.66748	Oxst_evm.model.001152F_arrow_pilon.4	Acfa_transcript_7463_m.7260	Acir_transcript_7281_m.7107	Daas_transcript_3367_m.3287	Dafi_m64173_210227_033852_39127225_ccs_m.106239	Onbr_transcript_746_m.711	NA	NA	Scac_m64173_210227_033852_130746870_ccs_m.68031	Laro_RXN30140.1	Onma_KAF4095408.1	Pohu_Maker00014747
DR_ENSDARP00000002531	Dima_m54301_181104_072034_54264447_ccs_m.80327	Gyec_m64173_210227_033852_153551748_ccs_m.36516	Gyna_m54191_170927_114659_17301783_ccs_m.67254	Gypa_m64180_201227_154211_56756957_ccs_m.77988	Gyse_m54172_180716_044438_43581523_ccs_m.47339	Pepi_transcript_11775_m.11537	Pere_transcript_7493_m.7342	Plex_m64173_210227_033852_53674481_ccs_m.52818,Plex_m64173_210227_033852_56428816_ccs_m.70461	Scda_m64180_201227_154211_2818970_ccs_m.78881	Scmac_transcript_27345_m.26898	Scmal_transcript_421_m.426	Scoc_transcript_21830_m.20189	Scpr_transcript_11518_m.11297,Scpr_transcript_11030_m.10832	Scpy_m64180_201227_154211_61606240_ccs_m.103312,Scpy_m64180_201227_154211_93127724_ccs_m.96145	Scwal_transcript_14190_m.13905,Scwal_transcript_37499_m.36933	Scwan_transcript_12937_m.12741	Scyo_m64180_201227_154211_77070699_ccs_m.98604,Scyo_m64180_201227_154211_32573986_ccs_m.93781	Oxst_evm.model.000569F_arrow_pilon.11,Oxst_evm.model.002069F_arrow_pilon.4	Acfa_transcript_11846_m.11577	Acir_transcript_10309_m.10084	Daas_transcript_6533_m.6392	Dafi_transcript_9797_m.9558	Onbr_m54065_171120_145353_44630465_ccs_m.34830	Puse_m64180_201227_154211_112198066_ccs_m.77003	NA	Scac_transcript_20913_m.20615	Laro_RXN27308.1	Onma_KAF4105421.1	Pohu_Maker00025680
DR_ENSDARP00000002532	NA	NA	Gyna_transcript_18505_m.17980,Gyna_transcript_16476_m.16012	NA	Gyse_m54172_180716_044438_48627857_ccs_m.98312	NA	NA	Plex_m64173_210227_033852_140051845_ccs_m.109248,Plex_m64173_210227_033852_75826226_ccs_m.109112	Scda_transcript_33680_m.33209	Scmac_transcript_38445_m.37867	NA	Scoc_transcript_26206_m.24361	NA	NA	NA	NA	NA	Oxst_evm.model.000004F_arrow_pilon.132,Oxst_evm.model.000045F_arrow_pilon.28	NA	NA	NA	NA	NA	NA	NA	NA	Laro_RXN37196.1	Onma_KAF4096959.1	NA
DR_ENSDARP00000002535	NA	NA	NA	NA	Gyse_transcript_16108_m.15810	NA	Pere_m64173_210227_033852_104399768_ccs_m.87553	NA	Scda_m64180_201227_154211_5376737_ccs_m.118599	NA	NA	NA	Scpr_m64180_201227_154211_76087838_ccs_m.104542	Scpy_transcript_23332_m.22982	NA	NA	NA	Oxst_evm.model.000077F_arrow_pilon.67,Oxst_evm.model.000929F_arrow_pilon.13	NA	Acir_m64173_210227_033852_103678125_ccs_m.104314	NA	NA	NA	NA	NA	NA	NA	Onma_KAF4099762.1	Pohu_Maker00003967
DR_ENSDARP00000002544	NA	NA	Gyna_m54191_170927_114659_31457939_ccs_m.54572	NA	Gyse_m54172_180716_044438_19202160_ccs_m.98897,Gyse_m54172_180716_044438_22544718_ccs_m.33006	NA	NA	NA	NA	NA	NA	Scoc_transcript_9654_m.8816,Scoc_m54066_180816_124752_73269460_ccs_m.73265	NA	NA	NA	NA	Scyo_m64180_201227_154211_31263414_ccs_m.44031	NA	NA	NA	NA	NA	NA	NA	NA	NA	Laro_RXN34964.1	Onma_KAF4105319.1	Pohu_Maker00004195
DR_ENSDARP00000002547	Dima_transcript_24246_m.23659	Gyec_m64173_210227_033852_130482791_ccs_m.91216	Gyna_m54191_170926_092245_12386547_ccs_m.98764	NA	Gyse_m54172_180716_044438_5964592_ccs_m.84164	Pepi_m64180_201227_154211_4327061_ccs_m.144350	Pere_m64173_210227_033852_21759203_ccs_m.107677	NA	Scda_m64180_201227_154211_43124452_ccs_m.150141	Scmac_transcript_38589_m.38029,Scmac_m64180_201227_154211_21695291_ccs_m.131609	Scmal_m64181_210419_165818_13567813_ccs_m.76521	NA	Scpr_transcript_31389_m.30959	NA	Scwal_transcript_41643_m.41082	Scwan_transcript_15777_m.15553,Scwan_m64173_210227_033852_92932377_ccs_m.77020	NA	NA	NA	Acir_transcript_27865_m.27488	NA	NA	Onbr_transcript_20071_m.19497	Puse_m64180_201227_154211_40306759_ccs_m.107536	Pusn_transcript_29766_m.29313	NA	NA	Onma_KAF4105181.1	Pohu_Maker00006583
DR_ENSDARP00000002576	NA	NA	NA	NA	Gyse_transcript_17300_m.17006	Pepi_transcript_28844_m.28403	NA	Plex_transcript_18723_m.18388,Plex_m64173_210227_033852_147391982_ccs_m.57784	NA	NA	NA	NA	NA	NA	Scwal_transcript_29708_m.29216,Scwal_m64180_201227_154211_72288308_ccs_m.64292	Scwan_transcript_8224_m.8095	Scyo_transcript_10895_m.10686,Scyo_m64180_201227_154211_137364792_ccs_m.66051	Oxst_evm.model.000011F_arrow_pilon.113	Acfa_transcript_24560_m.24128	Acir_transcript_14526_m.14255	Daas_m64173_210227_033852_52953351_ccs_m.89912	Dafi_transcript_23323_m.22933	Onbr_transcript_6176_m.5927	Puse_m64180_201227_154211_140247151_ccs_m.88686	Pusn_m64173_210227_033852_139856478_ccs_m.84764	NA	Laro_RXN18274.1	Onma_KAF4101317.1	NA
DR_ENSDARP00000002605	NA	Gyec_transcript_14956_m.14759	Gyna_transcript_25872_m.25190	NA	NA	NA	NA	NA	Scda_m64180_201227_154211_166461914_ccs_m.149249	NA	Scmal_transcript_17006_m.16765	NA	Scpr_m64180_201227_154211_95553140_ccs_m.125504	Scpy_transcript_33112_m.32668	NA	NA	Scyo_m64180_201227_154211_40109280_ccs_m.146558	Oxst_evm.model.000757F_arrow_pilon.7,Oxst_evm.model.010507F_arrow_pilon.4	Acfa_transcript_30831_m.30358	NA	NA	NA	NA	Puse_transcript_22183_m.21896	NA	NA	Laro_RXN33099.1	Onma_KAF4115980.1	Pohu_Maker00019633
DR_ENSDARP00000002609	Dima_m54301_181104_072034_70583051_ccs_m.104036,Dima_m54301_181104_072034_7733652_ccs_m.79393	Gyec_m64173_210227_033852_71174725_ccs_m.64318	Gyna_m54191_170927_114659_47120560_ccs_m.59812	Gypa_m64180_201227_154211_5114701_ccs_m.172302,Gypa_transcript_22288_m.21966	Gyse_transcript_13592_m.13309	Pepi_m64180_201227_154211_56887434_ccs_m.102930	Pere_transcript_19088_m.18818	NA	Scda_transcript_20271_m.19922	Scmac_m64180_201227_154211_66191508_ccs_m.138698	Scmal_m64181_210419_165818_103547177_ccs_m.34752	NA	Scpr_transcript_25976_m.25596	Scpy_m64180_201227_154211_17565207_ccs_m.71472	NA	Scwan_transcript_9864_m.9708	Scyo_m64180_201227_154211_117310640_ccs_m.118754	NA	NA	NA	NA	Dafi_transcript_14262_m.13967	Onbr_m54136_171121_173223_72024506_ccs_m.72644	Puse_m64180_201227_154211_81264744_ccs_m.99466	Pusn_transcript_25570_m.25147	Scac_m64173_210227_033852_56230057_ccs_m.88174	Laro_RXN17256.1	Onma_KAF4117136.1	Pohu_Maker00033829
DR_ENSDARP00000002618	Dima_m54301_181104_072034_70058207_ccs_m.87376,Dima_m54301_181104_072034_5439865_ccs_m.92518	NA	NA	Gypa_m64180_201227_154211_137363503_ccs_m.151331	Gyse_transcript_19594_m.19246	NA	NA	NA	NA	NA	NA	NA	Scpr_transcript_25515_m.25137,Scpr_transcript_21909_m.21571	Scpy_transcript_24589_m.24227	Scwal_transcript_33279_m.32750	Scwan_m64173_210227_033852_31785007_ccs_m.61079	Scyo_transcript_27410_m.26997	Oxst_evm.model.000054F_arrow_pilon.70,Oxst_evm.model.000241F_arrow_pilon.8	NA	NA	NA	NA	Onbr_m54136_171121_173223_15073381_ccs_m.68848	Puse_transcript_16126_m.15880	Pusn_transcript_25500_m.25078	NA	Laro_RXN34576.1	Onma_KAF4110152.1	Pohu_Maker00018177
DR_ENSDARP00000002634	NA	NA	NA	NA	NA	NA	NA	NA	NA	NA	NA	NA	NA	NA	NA	NA	NA	NA	NA	NA	NA	NA	NA	NA	NA	NA	Laro_RXN09918.1	Onma_KAF4101516.1	NA
DR_ENSDARP00000002635	Dima_transcript_3703_m.3545	Gyec_m64173_210227_033852_41878728_ccs_m.40726,Gyec_m64173_210227_033852_136841033_ccs_m.38901	NA	Gypa_transcript_12528_m.12314	Gyse_m54172_180716_044438_68551344_ccs_m.49273	Pepi_transcript_19692_m.19343	Pere_m64173_210227_033852_136839702_ccs_m.69882	Plex_m64173_210227_033852_77595740_ccs_m.61459	Scda_m64180_201227_154211_113051785_ccs_m.98650,Scda_transcript_17559_m.17235	Scmac_transcript_21479_m.21085	Scmal_transcript_537_m.539,Scmal_transcript_388_m.391	Scoc_m54066_180816_124752_69861857_ccs_m.29570	Scpr_transcript_15293_m.15009,Scpr_m64180_201227_154211_123929733_ccs_m.84335	Scpy_transcript_9995_m.9808,Scpy_m64180_201227_154211_31197622_ccs_m.75491	Scwal_m64180_201227_154211_28771113_ccs_m.123473,Scwal_m64180_201227_154211_100926430_ccs_m.122316	Scwan_m64173_210227_033852_111935846_ccs_m.38214	Scyo_m64180_201227_154211_32114220_ccs_m.107104	NA	NA	NA	NA	Dafi_m64173_210227_033852_1967175_ccs_m.146897	NA	NA	NA	NA	Laro_RXN27467.1	Onma_KAF4107276.1	Pohu_Maker00010867
DR_ENSDARP00000002650	Dima_m54301_181104_072034_65601799_ccs_m.103729,Dima_m54301_181104_072034_12780291_ccs_m.107560	NA	Gyna_m54191_170927_114659_14353253_ccs_m.76894,Gyna_m54191_170926_092245_40305224_ccs_m.75814	NA	NA	NA	NA	Plex_m64173_210227_033852_180226632_ccs_m.109761	NA	NA	NA	NA	NA	NA	NA	NA	Scyo_transcript_32167_m.31701	Oxst_evm.model.000163F_arrow_pilon.43	NA	NA	NA	NA	Onbr_transcript_17009_m.16502	NA	NA	NA	Laro_RXN22757.1	Onma_KAF4115789.1	Pohu_Maker00008083
DR_ENSDARP00000002686	NA	NA	NA	NA	NA	NA	NA	NA	NA	NA	NA	NA	NA	NA	NA	NA	NA	Oxst_evm.model.000089F_arrow_pilon.31.1,Oxst_evm.model.000244F_arrow_pilon.20.1	NA	NA	NA	NA	NA	NA	NA	NA	Laro_RXN26561.1	Onma_KAF4099543.1	NA
DR_ENSDARP00000002692	NA	NA	NA	NA	NA	NA	NA	NA	NA	NA	NA	NA	NA	NA	NA	NA	NA	Oxst_evm.model.000725F_arrow_pilon.14	NA	NA	NA	NA	NA	NA	NA	NA	Laro_RXN35684.1	Onma_KAF4095714.1	Pohu_Maker00026318
DR_ENSDARP00000002697	NA	NA	NA	NA	NA	NA	NA	NA	NA	NA	NA	NA	NA	NA	NA	NA	NA	Oxst_evm.model.000065F_arrow_pilon.123,Oxst_evm.model.000148F_arrow_pilon.42	NA	NA	NA	NA	NA	NA	NA	NA	Laro_RXN31672.1	Onma_KAF4103038.1	Pohu_Maker00016019
DR_ENSDARP00000002714	Dima_m54301_181104_072034_41156778_ccs_m.109880	NA	Gyna_transcript_20774_m.20200	Gypa_m64180_201227_154211_121636155_ccs_m.183820,Gypa_m64180_201227_154211_176097068_ccs_m.179467	NA	Pepi_m64180_201227_154211_140706612_ccs_m.68982	NA	NA	Scda_m64180_201227_154211_8061234_ccs_m.103196,Scda_m64180_201227_154211_169083880_ccs_m.149911	Scmac_m64180_201227_154211_125240309_ccs_m.139374	Scmal_transcript_14266_m.14111	Scoc_transcript_26118_m.24275	Scpr_transcript_25155_m.24786	Scpy_m64180_201227_154211_124060164_ccs_m.136152,Scpy_m64180_201227_154211_5242964_ccs_m.139678	Scwal_m64180_201227_154211_146541241_ccs_m.199494	NA	Scyo_m64180_201227_154211_61408709_ccs_m.142037,Scyo_m64180_201227_154211_45484614_ccs_m.132362	NA	Acfa_m64173_210227_033852_144115605_ccs_m.120084	NA	NA	Dafi_m64173_210227_033852_177342497_ccs_m.158264	Onbr_m54136_171121_173223_8585509_ccs_m.103191	Puse_transcript_21398_m.21123	NA	Scac_transcript_22563_m.22252	Laro_RXN38627.1	Onma_KAF4116275.1	NA
DR_ENSDARP00000002722	NA	NA	NA	Gypa_m64180_201227_154211_135662412_ccs_m.99083	NA	NA	Pere_transcript_1674_m.1654	Plex_m64173_210227_033852_143523984_ccs_m.35279	Scda_m64180_201227_154211_59967301_ccs_m.59611	Scmac_transcript_4549_m.4439	NA	Scoc_m54066_180816_022158_12714626_ccs_m.38465	Scpr_m64180_201227_154211_174721580_ccs_m.72162	NA	NA	Scwan_m64173_210227_033852_150537198_ccs_m.19819	Scyo_transcript_4157_m.4042,Scyo_transcript_3609_m.3515	Oxst_evm.model.000596F_arrow_pilon.13,Oxst_evm.model.010978F_arrow_pilon.1	Acfa_m64173_210227_033852_138478055_ccs_m.77020	Acir_transcript_3874_m.3782	Daas_m64173_210227_033852_110429314_ccs_m.34189	NA	NA	NA	Pusn_transcript_4550_m.4416	Scac_transcript_4064_m.3971	NA	Onma_KAF4112478.1	Pohu_Maker00017390
DR_ENSDARP00000002745	NA	NA	NA	NA	NA	Pepi_m64180_201227_154211_5375846_ccs_m.95974,Pepi_m64180_201227_154211_87558314_ccs_m.118604	Pere_m64173_210227_033852_103745017_ccs_m.62251	NA	Scda_m64180_201227_154211_87753241_ccs_m.67730,Scda_m64180_201227_154211_61146736_ccs_m.70361	NA	NA	NA	Scpr_m64180_201227_154211_58393796_ccs_m.104628	Scpy_transcript_28544_m.28144,Scpy_transcript_27356_m.26977	Scwal_m64180_201227_154211_38275464_ccs_m.130818	NA	NA	Oxst_evm.model.000456F_arrow_pilon.17,Oxst_evm.model.001058F_arrow_pilon.8	Acfa_m64173_210227_033852_28181956_ccs_m.113904	NA	Daas_m64173_210227_033852_158532370_ccs_m.90089	NA	Onbr_transcript_6299_m.6033	NA	NA	NA	Laro_RXN10045.1	Onma_KAF4096444.1	Pohu_Maker00009591
DR_ENSDARP00000002746	NA	NA	NA	NA	Gyse_m54172_180716_044438_31785302_ccs_m.91762	NA	NA	NA	Scda_m64180_201227_154211_156762553_ccs_m.105172	Scmac_m64180_201227_154211_102369878_ccs_m.124306	NA	Scoc_transcript_16470_m.15105	NA	NA	Scwal_m64180_201227_154211_158795869_ccs_m.173209	Scwan_transcript_10158_m.10015	NA	NA	NA	NA	NA	NA	Onbr_transcript_9570_m.9223	NA	NA	NA	Laro_RXN27190.1	Onma_KAF4116008.1	Pohu_Maker00019597
DR_ENSDARP00000002747	NA	Gyec_m64173_210227_033852_64293712_ccs_m.86452,Gyec_m64173_210227_033852_172100374_ccs_m.90496	NA	Gypa_transcript_37120_m.36637	Gyse_m54172_180716_044438_60620897_ccs_m.40833	Pepi_transcript_33048_m.32567	Pere_m64173_210227_033852_32311317_ccs_m.106387	Plex_transcript_25420_m.25048	Scda_m64180_201227_154211_47973761_ccs_m.132710	Scmac_transcript_25739_m.25308	Scmal_transcript_17652_m.17437	Scoc_transcript_28818_m.26904	Scpr_transcript_32141_m.31703	Scpy_transcript_33355_m.32900	Scwal_transcript_42755_m.42177	Scwan_transcript_16939_m.16686	NA	Oxst_evm.model.000006F_arrow_pilon.159,Oxst_evm.model.000433F_arrow_pilon.11.1	NA	Acir_transcript_27966_m.27588	Daas_transcript_29512_m.29182	Dafi_transcript_34356_m.33837	Onbr_transcript_23264_m.22616	NA	Pusn_transcript_29974_m.29510	Scac_m64173_210227_033852_79890225_ccs_m.100904	Laro_RXN29373.1	Onma_KAF4109954.1	Pohu_Maker00002092
DR_ENSDARP00000002761	Dima_transcript_23658_m.23091	Gyec_m64173_210227_033852_66650644_ccs_m.91242	Gyna_transcript_19251_m.18709,Gyna_transcript_23104_m.22472	Gypa_m64180_201227_154211_33097383_ccs_m.60247	Gyse_transcript_12260_m.12036,Gyse_transcript_11926_m.11692	Pepi_transcript_38666_m.38150	NA	Plex_transcript_17129_m.16826	Scda_transcript_34498_m.34027	Scmac_m64180_201227_154211_49021982_ccs_m.69216	NA	Scoc_transcript_27739_m.25851	Scpr_m64180_201227_154211_3540990_ccs_m.76818	NA	Scwal_m64180_201227_154211_171901234_ccs_m.206305	NA	NA	Oxst_evm.model.000179F_arrow_pilon.32,Oxst_evm.model.000867F_arrow_pilon.16	Acfa_transcript_29830_m.29380	Acir_m64173_210227_033852_112264953_ccs_m.113138	Daas_transcript_29749_m.29401	NA	Onbr_m54136_171121_173223_45875749_ccs_m.119431	Puse_transcript_16437_m.16183	Pusn_m64173_210227_033852_78711155_ccs_m.128136	Scac_transcript_23394_m.23077	Laro_RXN17216.1	Onma_KAF4109903.1	NA
DR_ENSDARP00000002767	NA	NA	NA	NA	NA	NA	NA	NA	NA	NA	NA	NA	NA	NA	NA	NA	NA	Oxst_evm.model.000018F_arrow_pilon.119	NA	NA	NA	NA	NA	NA	NA	NA	NA	Onma_KAF4096593.1	Pohu_Maker00009380
DR_ENSDARP00000002773	NA	NA	Gyna_transcript_5301_m.5098	Gypa_transcript_11444_m.11239	Gyse_transcript_7758_m.7591,Gyse_m54172_180716_044438_12779784_ccs_m.45496	Pepi_m64180_201227_154211_128581823_ccs_m.115175,Pepi_m64180_201227_154211_123799094_ccs_m.77005	NA	Plex_transcript_9380_m.9155	NA	NA	NA	NA	NA	Scpy_m64180_201227_154211_118097502_ccs_m.68859,Scpy_m64180_201227_154211_28837397_ccs_m.66373	NA	NA	Scyo_transcript_15891_m.15593	Oxst_evm.model.000978F_arrow_pilon.15,Oxst_evm.model.001135F_arrow_pilon.5	NA	NA	NA	NA	Onbr_transcript_4762_m.4563	NA	Pusn_m64173_210227_033852_85854908_ccs_m.45301	Scac_m64173_210227_033852_154142146_ccs_m.61679	Laro_RXN24446.1	Onma_KAF4118618.1	Pohu_Maker00018788
DR_ENSDARP00000002775	NA	NA	NA	NA	NA	Pepi_m64180_201227_154211_57148680_ccs_m.140378	NA	NA	NA	NA	NA	NA	NA	NA	Scwal_m64180_201227_154211_112920531_ccs_m.178232,Scwal_m64180_201227_154211_163185368_ccs_m.194259	NA	NA	NA	NA	NA	NA	NA	NA	NA	NA	NA	Laro_RXN13351.1	Onma_KAF4112708.1	NA
DR_ENSDARP00000002787	NA	NA	NA	NA	NA	NA	NA	NA	NA	NA	NA	NA	NA	NA	NA	NA	NA	Oxst_evm.model.000044F_arrow_pilon.22	NA	NA	NA	NA	NA	NA	NA	NA	Laro_RXN09622.1	Onma_KAF4105712.1	NA
DR_ENSDARP00000002791	NA	NA	NA	NA	NA	NA	NA	NA	Scda_transcript_34130_m.33647,Scda_m64180_201227_154211_16582912_ccs_m.153757	Scmac_transcript_39342_m.38753,Scmac_m64180_201227_154211_21169834_ccs_m.167116	NA	NA	Scpr_m64180_201227_154211_4850110_ccs_m.122436	NA	Scwal_transcript_41842_m.41265	NA	NA	Oxst_evm.model.001571F_arrow_pilon.2.9	NA	Acir_transcript_27764_m.27390	Daas_transcript_28588_m.28253	Dafi_m64173_210227_033852_73793985_ccs_m.90407	NA	Puse_m64180_201227_154211_61147986_ccs_m.93832	NA	NA	Laro_RXN02459.1	Onma_KAF4104532.1	NA
DR_ENSDARP00000002797	NA	NA	Gyna_transcript_19599_m.19054	NA	NA	NA	NA	NA	NA	NA	NA	NA	NA	NA	NA	NA	NA	Oxst_evm.model.001470F_arrow_pilon.14	NA	NA	NA	NA	NA	NA	NA	NA	Laro_RXN27072.1	Onma_KAF4098513.1	Pohu_Maker00006938
DR_ENSDARP00000002813	Dima_transcript_9738_m.9409,Dima_transcript_10292_m.9948	NA	Gyna_transcript_3231_m.3083	NA	NA	NA	NA	NA	Scda_m64180_201227_154211_19858548_ccs_m.114574	NA	NA	NA	NA	NA	NA	NA	NA	Oxst_evm.model.000029F_arrow_pilon.16,Oxst_evm.model.000183F_arrow_pilon.31	NA	Acir_transcript_20174_m.19854	NA	NA	NA	NA	NA	NA	Laro_RXN26006.1	Onma_KAF4103417.1	Pohu_Maker00024990
DR_ENSDARP00000002817	NA	NA	Gyna_transcript_14059_m.13650	NA	NA	NA	NA	NA	NA	NA	NA	NA	Scpr_m64180_201227_154211_110954285_ccs_m.107631	NA	NA	NA	NA	Oxst_evm.model.000352F_arrow_pilon.36	NA	NA	NA	NA	NA	NA	NA	NA	NA	Onma_KAF4106714.1	NA
DR_ENSDARP00000002818	Dima_m54301_181104_072034_6226570_ccs_m.47448,Dima_m54301_181104_072034_34865426_ccs_m.40804	NA	Gyna_transcript_318_m.305	NA	Gyse_m54172_180716_044438_36896859_ccs_m.44126,Gyse_transcript_3428_m.3352	Pepi_m64180_201227_154211_58983664_ccs_m.63779	NA	NA	NA	Scmac_m64180_201227_154211_78252391_ccs_m.74266	Scmal_m64181_210419_165818_43780950_ccs_m.21827	NA	NA	Scpy_transcript_6628_m.6490	Scwal_m64180_201227_154211_52757585_ccs_m.87795	NA	Scyo_m64180_201227_154211_80086097_ccs_m.66075	NA	NA	NA	NA	Dafi_m64173_210227_033852_85461673_ccs_m.94133	NA	Puse_m64180_201227_154211_174129379_ccs_m.32053	NA	NA	Laro_RXN29902.1	Onma_KAF4114904.1	Pohu_Maker00021676
DR_ENSDARP00000002825	Dima_transcript_11163_m.10798	Gyec_transcript_9090_m.8962	Gyna_transcript_3809_m.3670	Gypa_transcript_24342_m.24008	Gyse_m54172_180716_044438_6685389_ccs_m.90996,Gyse_transcript_14695_m.14403	Pepi_m64180_201227_154211_460496_ccs_m.116381	Pere_transcript_14845_m.14599	Plex_transcript_24077_m.23717	Scda_transcript_20394_m.20028	Scmac_m64180_201227_154211_167707411_ccs_m.126603,Scmac_m64180_201227_154211_133365843_ccs_m.79764	Scmal_transcript_3422_m.3373,Scmal_transcript_3614_m.3555	Scoc_m54066_180816_022158_18482038_ccs_m.82992	Scpr_transcript_27059_m.26673	Scpy_transcript_20370_m.20046,Scpy_transcript_22116_m.21789	Scwal_transcript_23603_m.23172	Scwan_transcript_11054_m.10895	Scyo_m64180_201227_154211_139919845_ccs_m.109201,Scyo_transcript_23038_m.22657	NA	Acfa_transcript_21444_m.21031	Acir_m64173_210227_033852_45025241_ccs_m.106081	Daas_transcript_22526_m.22242	Dafi_m64173_210227_033852_123931349_ccs_m.113439	Onbr_transcript_11035_m.10654	NA	Pusn_transcript_18447_m.18085	Scac_transcript_14818_m.14554	Laro_RXN28435.1	Onma_KAF4118200.1	Pohu_Maker00002939
DR_ENSDARP00000002837	NA	NA	NA	NA	NA	NA	NA	NA	NA	NA	NA	Scoc_transcript_20299_m.18733	NA	NA	NA	NA	NA	Oxst_evm.model.000004F_arrow_pilon.116,6	NA	NA	NA	NA	NA	NA	NA	NA	Laro_RXN05540.1	Onma_KAF4096950.1	Pohu_Maker00030656
DR_ENSDARP00000002844	Dima_transcript_18230_m.17739	NA	Gyna_transcript_12852_m.12470	NA	Gyse_transcript_21649_m.21290	Pepi_transcript_35516_m.35022	NA	Plex_transcript_23324_m.22961	Scda_m64180_201227_154211_27131929_ccs_m.134963	Scmac_m64180_201227_154211_47908395_ccs_m.158502	Scmal_m64181_210419_165818_23071463_ccs_m.54635,Scmal_m64181_210419_165818_175114956_ccs_m.56596	Scoc_transcript_16975_m.15601,Scoc_transcript_19860_m.18313	Scpr_m64180_201227_154211_150013863_ccs_m.120698	Scpy_m64180_201227_154211_94242001_ccs_m.128332,Scpy_transcript_26264_m.25891	NA	Scwan_m64173_210227_033852_94571138_ccs_m.70209	Scyo_m64180_201227_154211_21169680_ccs_m.108442	Oxst_evm.model.000360F_arrow_pilon.21	NA	Acir_m64173_210227_033852_96144160_ccs_m.107779	NA	NA	Onbr_transcript_12974_m.12561	NA	Pusn_m64173_210227_033852_136577317_ccs_m.134212	Scac_transcript_20563_m.20261	Laro_RXN27423.1	Onma_KAF4112543.1	Pohu_Maker00017419
DR_ENSDARP00000002848	NA	NA	NA	NA	NA	NA	NA	NA	NA	NA	NA	NA	NA	NA	NA	NA	NA	NA	NA	NA	NA	NA	NA	NA	NA	NA	Laro_RXN33008.1	Onma_KAF4101533.1	NA
DR_ENSDARP00000002858	Dima_transcript_14861_m.14420,Dima_transcript_13584_m.13166	NA	Gyna_transcript_6026_m.5807	NA	Gyse_transcript_17343_m.17009,Gyse_transcript_17311_m.17017	NA	NA	NA	NA	NA	NA	NA	NA	NA	NA	NA	NA	NA	NA	NA	NA	NA	NA	NA	NA	NA	Laro_RXN31683.1	Onma_KAF4103062.1	NA
DR_ENSDARP00000002874	NA	NA	Gyna_transcript_17969_m.17463	Gypa_m64180_201227_154211_43255829_ccs_m.171333	Gyse_m54172_180716_044438_4456819_ccs_m.101522	Pepi_transcript_37706_m.37192	Pere_transcript_21381_m.21081	Plex_m64173_210227_033852_158074446_ccs_m.91133	Scda_transcript_32960_m.32486	NA	Scmal_transcript_14204_m.14053	Scoc_transcript_26094_m.24251	Scpr_m64180_201227_154211_4262241_ccs_m.127764	Scpy_transcript_31689_m.31267	NA	Scwan_transcript_14652_m.14458	Scyo_transcript_32217_m.31749	Oxst_evm.model.000576F_arrow_pilon.18	NA	NA	Daas_transcript_27295_m.26932	NA	Onbr_transcript_17121_m.16607	NA	Pusn_transcript_29299_m.28826	Scac_transcript_22141_m.21813	Laro_RXN20571.1	Onma_KAF4108459.1	Pohu_Maker00025505
DR_ENSDARP00000002886	NA	NA	Gyna_transcript_21700_m.21098,Gyna_transcript_19760_m.19209	Gypa_m64180_201227_154211_40698219_ccs_m.186735	NA	Pepi_transcript_38531_m.38022	NA	NA	NA	NA	NA	Scoc_transcript_29235_m.27307	NA	NA	NA	NA	Scyo_m64180_201227_154211_122816804_ccs_m.123587	Oxst_evm.model.000030F_arrow_pilon.70	NA	NA	NA	NA	NA	Puse_m64180_201227_154211_78252162_ccs_m.102644	Pusn_m64173_210227_033852_101649190_ccs_m.150704	Scac_m64173_210227_033852_123142832_ccs_m.99591	NA	Onma_KAF4113233.1	Pohu_Maker00030086
DR_ENSDARP00000002893	NA	NA	NA	NA	NA	Pepi_transcript_19101_m.18765,Pepi_m64180_201227_154211_69273707_ccs_m.86455	Pere_m64173_210227_033852_14942250_ccs_m.71665	NA	NA	NA	NA	NA	NA	NA	NA	NA	NA	Oxst_evm.model.000760F_arrow_pilon.7,Oxst_evm.model.001028F_arrow_pilon.5	Acfa_m64173_210227_033852_69402974_ccs_m.93506	NA	NA	NA	NA	NA	NA	NA	Laro_RXN25548.1	Onma_KAF4118839.1	Pohu_Maker00021841
DR_ENSDARP00000002900	NA	NA	NA	Gypa_m64180_201227_154211_128254544_ccs_m.138827	NA	NA	NA	NA	Scda_m64180_201227_154211_103482366_ccs_m.52302	Scmac_m64180_201227_154211_125567146_ccs_m.84880,Scmac_m64180_201227_154211_121045530_ccs_m.77061	NA	NA	NA	NA	Scwal_m64180_201227_154211_95160579_ccs_m.118871	NA	NA	NA	NA	NA	NA	NA	NA	NA	NA	NA	Laro_RXN26797.1	Onma_KAF4104883.1	Pohu_Maker00013469
DR_ENSDARP00000002926	NA	NA	NA	NA	Gyse_m54172_180716_044438_36045557_ccs_m.45934,Gyse_transcript_7817_m.7651	NA	Pere_m64173_210227_033852_54067966_ccs_m.33589	Plex_transcript_5606_m.5473	Scda_transcript_6869_m.6713,Scda_m64180_201227_154211_42272545_ccs_m.60038	Scmac_transcript_7903_m.7733	NA	NA	Scpr_m64180_201227_154211_66323107_ccs_m.55721	Scpy_transcript_5762_m.5647,Scpy_transcript_5449_m.5330	NA	Scwan_m64173_210227_033852_55247166_ccs_m.32782	NA	Oxst_evm.model.000135F_arrow_pilon.28	NA	NA	NA	NA	NA	Puse_m64180_201227_154211_139264870_ccs_m.36442	NA	NA	Laro_RXN12937.1	Onma_KAF4098744.1	Pohu_Maker00024540
DR_ENSDARP00000002932	NA	NA	Gyna_m54191_170927_114659_64946728_ccs_m.39002	NA	Gyse_m54172_180716_044438_49087009_ccs_m.61673	Pepi_transcript_22172_m.21804	NA	Plex_m64173_210227_033852_146867227_ccs_m.84073	Scda_m64180_201227_154211_2492786_ccs_m.98780	NA	NA	NA	Scpr_transcript_13919_m.13657	NA	NA	Scwan_transcript_4006_m.3930	NA	NA	NA	NA	NA	NA	NA	NA	NA	NA	Laro_RXN20283.1	NA	Pohu_Maker00012441
DR_ENSDARP00000002935	Dima_m54301_181104_072034_70975757_ccs_m.29628	Gyec_transcript_1398_m.1378	NA	Gypa_m64180_201227_154211_97256067_ccs_m.69552,Gypa_m64180_201227_154211_39651261_ccs_m.64678	NA	NA	Pere_m64173_210227_033852_132516106_ccs_m.47652	NA	NA	NA	NA	NA	NA	Scpy_m64180_201227_154211_36440483_ccs_m.40221,Scpy_m64180_201227_154211_108003385_ccs_m.40711	NA	NA	Scyo_m64180_201227_154211_28771238_ccs_m.62220,Scyo_m64180_201227_154211_88344347_ccs_m.39929	NA	Acfa_m64173_210227_033852_179767010_ccs_m.43651	Acir_transcript_5014_m.4910	NA	NA	NA	NA	Pusn_m64173_210227_033852_51904931_ccs_m.32882	Scac_m64173_210227_033852_61145951_ccs_m.79538	Laro_RXN32548.1	Onma_KAF4111811.1	Pohu_Maker00002441
DR_ENSDARP00000002939	NA	NA	Gyna_m54191_170927_114659_39846456_ccs_m.79232	NA	NA	Pepi_m64180_201227_154211_110037204_ccs_m.119973	NA	NA	Scda_m64180_201227_154211_131858883_ccs_m.147170	Scmac_m64180_201227_154211_156239001_ccs_m.161384	NA	NA	NA	NA	Scwal_m64180_201227_154211_45416555_ccs_m.192813	NA	NA	Oxst_evm.model.000491F_arrow_pilon.18	NA	NA	NA	NA	NA	NA	NA	NA	Laro_RXN08332.1	Onma_KAF4098349.1	Pohu_Maker00010179
DR_ENSDARP00000002941	NA	NA	NA	NA	Gyse_transcript_14528_m.14227,Gyse_transcript_15987_m.15687	NA	NA	NA	NA	NA	NA	Scoc_transcript_8998_m.8172	NA	NA	NA	NA	NA	Oxst_evm.model.000068F_arrow_pilon.112	NA	NA	NA	NA	NA	NA	NA	NA	Laro_RXN19634.1	Onma_KAF4095115.1	NA
DR_ENSDARP00000002944	NA	NA	NA	Gypa_m64180_201227_154211_158991227_ccs_m.51606	Gyse_m54172_180716_044438_6095466_ccs_m.25038	Pepi_m64180_201227_154211_34605472_ccs_m.42828	NA	NA	NA	Scmac_m64180_201227_154211_119275889_ccs_m.42502	NA	NA	Scpr_m64180_201227_154211_106104554_ccs_m.42424	NA	NA	NA	NA	Oxst_evm.model.000581F_arrow_pilon.6	Acfa_transcript_1438_m.1389	NA	Daas_m64173_210227_033852_41487013_ccs_m.34402	NA	NA	NA	NA	NA	Laro_RXN06784.1	Onma_KAF4105627.1	Pohu_Maker00021189
DR_ENSDARP00000002953	NA	NA	NA	NA	NA	NA	NA	NA	NA	NA	Scmal_m64181_210419_165818_122028846_ccs_m.86548	Scoc_transcript_25730_m.23916	Scpr_transcript_30997_m.30576	NA	NA	Scwan_transcript_15163_m.14944,Scwan_m64173_210227_033852_3343398_ccs_m.83537	NA	Oxst_evm.model.000060F_arrow_pilon.115	NA	NA	Daas_m64173_210227_033852_47317053_ccs_m.122058	NA	NA	NA	NA	NA	Laro_RXN25821.1	Onma_KAF4117106.1	Pohu_Maker00033643
DR_ENSDARP00000002973	NA	NA	Gyna_m54191_170926_092245_46269315_ccs_m.63033	Gypa_transcript_30384_m.29980	Gyse_m54172_180716_044438_30736472_ccs_m.87807	Pepi_transcript_34146_m.33656	NA	NA	Scda_transcript_27975_m.27535	NA	NA	Scoc_m54066_180816_124752_41157110_ccs_m.88924,Scoc_transcript_19053_m.17561	Scpr_m64180_201227_154211_155912176_ccs_m.95863	Scpy_m64180_201227_154211_42206690_ccs_m.125013	NA	Scwan_m64173_210227_033852_31457317_ccs_m.62725,Scwan_m64173_210227_033852_160302320_ccs_m.55766	NA	NA	NA	NA	NA	NA	NA	Puse_m64180_201227_154211_136054212_ccs_m.40685	NA	NA	Laro_RXN32903.1	Onma_KAF4097292.1	Pohu_Maker00008456
DR_ENSDARP00000002982	NA	NA	NA	NA	NA	Pepi_m64180_201227_154211_179636042_ccs_m.134461	NA	NA	Scda_m64180_201227_154211_103482677_ccs_m.124255	Scmac_transcript_39092_m.38510	NA	Scoc_m54066_180816_124752_55116066_ccs_m.100288,Scoc_m54066_180816_124752_48562485_ccs_m.90122	NA	NA	Scwal_m64180_201227_154211_129435394_ccs_m.133141	NA	NA	NA	NA	NA	NA	NA	Onbr_m54136_171121_173223_41353971_ccs_m.76888	Puse_m64180_201227_154211_1442739_ccs_m.101031	NA	NA	Laro_RXN12221.1	Onma_KAF4107032.1	Pohu_Maker00010730
DR_ENSDARP00000002983	Dima_transcript_9641_m.9315	NA	Gyna_m54191_170926_092245_61735637_ccs_m.33461	NA	Gyse_transcript_3443_m.3366	NA	NA	NA	NA	NA	NA	NA	NA	Scpy_transcript_22161_m.21833	NA	NA	NA	NA	NA	NA	NA	NA	NA	NA	NA	NA	Laro_RXN17743.1	Onma_KAF4114660.1	Pohu_Maker00020422
DR_ENSDARP00000002994	NA	NA	NA	NA	Gyse_m54172_180716_044438_14942425_ccs_m.100670	Pepi_m64180_201227_154211_127337881_ccs_m.106760	Pere_m64173_210227_033852_155518672_ccs_m.101631,Pere_m64173_210227_033852_117899387_ccs_m.88689	NA	Scda_transcript_31006_m.30552,Scda_transcript_31320_m.30863	Scmac_transcript_28862_m.28392,Scmac_m64180_201227_154211_52823637_ccs_m.137253	NA	Scoc_transcript_21777_m.20138	Scpr_transcript_28709_m.28313,Scpr_m64180_201227_154211_7341559_ccs_m.97065	NA	Scwal_transcript_29899_m.29402	Scwan_m64173_210227_033852_73138545_ccs_m.75794,Scwan_transcript_1278_m.1254	Scyo_m64180_201227_154211_25100709_ccs_m.137259,Scyo_transcript_30612_m.30172	Oxst_evm.model.000004F_arrow_pilon.4	NA	NA	NA	NA	NA	NA	NA	NA	Laro_RXN11238.1	NA	Pohu_Maker00010066
DR_ENSDARP00000003004	Dima_m54301_181104_072034_10027877_ccs_m.66222	Gyec_m64173_210227_033852_154928075_ccs_m.72369	Gyna_transcript_9130_m.8835	Gypa_transcript_14111_m.13891	Gyse_m54172_180716_044438_59442140_ccs_m.87463	Pepi_transcript_30553_m.30093	Pere_transcript_19060_m.18790	Plex_m64173_210227_033852_16321086_ccs_m.66578	Scda_transcript_26168_m.25763	Scmac_m64180_201227_154211_149554595_ccs_m.142206	NA	Scoc_transcript_13381_m.12222	Scpr_transcript_24936_m.24572	Scpy_m64180_201227_154211_102302735_ccs_m.89868,Scpy_m64180_201227_154211_149750021_ccs_m.119346	Scwal_m64180_201227_154211_39323205_ccs_m.175570	Scwan_transcript_9184_m.9043	Scyo_m64180_201227_154211_99221761_ccs_m.99259	NA	Acfa_transcript_26394_m.25955	Acir_m64173_210227_033852_105972614_ccs_m.94341	NA	Dafi_m64173_210227_033852_145228535_ccs_m.130664	NA	Puse_m64180_201227_154211_10946913_ccs_m.69886	Pusn_transcript_24347_m.23927	Scac_transcript_16582_m.16309	Laro_RXN34519.1	Onma_KAF4110073.1	Pohu_Maker00018528
DR_ENSDARP00000003013	Dima_transcript_19037_m.18534,Dima_transcript_15192_m.14746	Gyec_m64173_210227_033852_39324506_ccs_m.83537	Gyna_transcript_10672_m.10332	Gypa_m64180_201227_154211_5965926_ccs_m.152185,Gypa_m64180_201227_154211_36833129_ccs_m.158623	NA	Pepi_m64180_201227_154211_151061544_ccs_m.134077,Pepi_m64180_201227_154211_22022451_ccs_m.138164	NA	Plex_transcript_23872_m.23512,Plex_transcript_23294_m.22932	NA	Scmac_m64180_201227_154211_3279055_ccs_m.150935	NA	NA	Scpr_transcript_26438_m.26051	Scpy_transcript_25241_m.24882,Scpy_transcript_27505_m.27115	Scwal_m64180_201227_154211_42337060_ccs_m.171818	Scwan_m64173_210227_033852_121834000_ccs_m.60297	Scyo_m64180_201227_154211_95159990_ccs_m.125536,Scyo_m64180_201227_154211_159319624_ccs_m.113598	Oxst_evm.model.000000F_arrow_pilon.156,Oxst_evm.model.000002F_arrow_pilon.161	NA	NA	Daas_m64173_210227_033852_65800897_ccs_m.106223	Dafi_m64173_210227_033852_166071082_ccs_m.147631	NA	NA	Pusn_m64173_210227_033852_5505569_ccs_m.91482	NA	Laro_RXN30905.1	Onma_KAF4100447.1	Pohu_Maker00012016
DR_ENSDARP00000003030	Dima_m54301_181104_072034_9503140_ccs_m.58109	NA	Gyna_transcript_20313_m.19729,Gyna_transcript_12872_m.12489	Gypa_m64180_201227_154211_14091178_ccs_m.97785	Gyse_m54172_180716_044438_55050882_ccs_m.99485,Gyse_transcript_22036_m.21683	NA	NA	Plex_transcript_23748_m.23388	NA	Scmac_m64180_201227_154211_25953113_ccs_m.140184	Scmal_transcript_15279_m.15115,Scmal_m64181_210419_165818_68814610_ccs_m.62871	Scoc_m54066_180816_022158_36832198_ccs_m.73118	NA	NA	NA	Scwan_m64173_210227_033852_124912479_ccs_m.74300	NA	Oxst_evm.model.000029F_arrow_pilon.73,Oxst_evm.model.000055F_arrow_pilon.103	NA	NA	NA	NA	Onbr_transcript_10842_m.10472	NA	NA	NA	Laro_RXN33403.1	Onma_KAF4103451.1	NA
DR_ENSDARP00000003032	Dima_m54301_181104_072034_72155249_ccs_m.93837	Gyec_m64173_210227_033852_138479164_ccs_m.30069	Gyna_m54191_170927_114659_60227939_ccs_m.51770	Gypa_transcript_7229_m.7087	Gyse_m54172_180716_044438_68289131_ccs_m.91490	Pepi_transcript_31795_m.31320,Pepi_m64180_201227_154211_143655890_ccs_m.126602	Pere_m64173_210227_033852_65210004_ccs_m.44576	Plex_transcript_22503_m.22145	Scda_transcript_22859_m.22483	Scmac_transcript_30419_m.29933,Scmac_transcript_30597_m.30117	Scmal_m64181_210419_165818_168560625_ccs_m.54223	Scoc_m54066_180816_022158_74449710_ccs_m.92690	Scpr_transcript_24395_m.24028	NA	Scwal_transcript_32889_m.32368	NA	Scyo_transcript_27226_m.26812	Oxst_evm.model.000137F_arrow_pilon.14,Oxst_evm.model.008310F_arrow_pilon.3.2	Acfa_transcript_26248_m.25808	Acir_transcript_24023_m.23676	NA	Dafi_m64173_210227_033852_137626957_ccs_m.119896	Onbr_m54065_171120_145353_34013553_ccs_m.65410	NA	NA	Scac_m64173_210227_033852_13043579_ccs_m.85578	Laro_RXN09629.1	Onma_KAF4106541.1	Pohu_Maker00019231
DR_ENSDARP00000003036	Dima_transcript_22911_m.22354	Gyec_m64173_210227_033852_88277141_ccs_m.89240	Gyna_transcript_23438_m.22793,Gyna_m54191_170927_114659_7078161_ccs_m.102483	NA	Gyse_transcript_22417_m.22048,Gyse_m54172_180716_044438_10027584_ccs_m.101421	Pepi_m64180_201227_154211_94110571_ccs_m.133380	NA	Plex_m64173_210227_033852_173212366_ccs_m.111030	Scda_m64180_201227_154211_170853159_ccs_m.152776,Scda_m64180_201227_154211_91948339_ccs_m.139642	Scmac_m64180_201227_154211_8651666_ccs_m.154911	Scmal_transcript_16653_m.16450	Scoc_transcript_21186_m.19572	Scpr_transcript_27683_m.27287	Scpy_m64180_201227_154211_168428080_ccs_m.136001	Scwal_m64180_201227_154211_136054068_ccs_m.203494	Scwan_m64173_210227_033852_88998845_ccs_m.71646	Scyo_m64180_201227_154211_57083753_ccs_m.145816	NA	NA	Acir_m64173_210227_033852_94897332_ccs_m.107626	NA	Dafi_m64173_210227_033852_51054653_ccs_m.155795	NA	Puse_transcript_23392_m.23107	Pusn_m64173_210227_033852_160237052_ccs_m.135031	Scac_m64173_210227_033852_154599751_ccs_m.90752	Laro_RXN34201.1	Onma_KAF4098943.1	Pohu_Maker00029410
DR_ENSDARP00000003038	Dima_transcript_9908_m.9575,Dima_m54301_181104_072034_44040420_ccs_m.44895	NA	Gyna_transcript_573_m.560	NA	Gyse_m54172_180716_044438_23069054_ccs_m.30549	NA	NA	Plex_transcript_2131_m.2067	NA	NA	NA	NA	NA	NA	NA	NA	NA	Oxst_evm.model.005123F_arrow_pilon.3	NA	NA	Daas_m64173_210227_033852_153750001_ccs_m.33688	NA	NA	Puse_m64180_201227_154211_55837600_ccs_m.38247	NA	NA	Laro_RXN25954.1	Onma_KAF4106995.1	NA
DR_ENSDARP00000003041	NA	Gyec_m64173_210227_033852_40831173_ccs_m.48219,Gyec_m64173_210227_033852_179504419_ccs_m.32670	Gyna_m54191_170927_114659_57934608_ccs_m.36182	NA	NA	NA	Pere_m64173_210227_033852_54068436_ccs_m.57550	Plex_m64173_210227_033852_57214780_ccs_m.37235	Scda_transcript_18115_m.17796,Scda_m64180_201227_154211_7669357_ccs_m.117868	Scmac_m64180_201227_154211_24511234_ccs_m.79116	NA	NA	Scpr_m64180_201227_154211_165938831_ccs_m.92974	Scpy_m64180_201227_154211_152373052_ccs_m.121475	Scwal_m64180_201227_154211_111413538_ccs_m.93744,Scwal_transcript_27290_m.26819	Scwan_transcript_4567_m.4482	Scyo_m64180_201227_154211_132514728_ccs_m.83852	NA	NA	NA	NA	NA	NA	NA	NA	NA	NA	Onma_KAF4097263.1	NA
DR_ENSDARP00000003051	NA	NA	NA	Gypa_m64180_201227_154211_9306739_ccs_m.52001	NA	NA	NA	NA	NA	NA	NA	NA	NA	NA	NA	NA	NA	Oxst_evm.model.000091F_arrow_pilon.59,Oxst_evm.model.000805F_arrow_pilon.2	NA	NA	NA	NA	NA	NA	NA	NA	Laro_RXN28792.1	Onma_KAF4109663.1	Pohu_Maker00001784
DR_ENSDARP00000003059	Dima_m54301_181104_072034_74449779_ccs_m.43783,Dima_transcript_2968_m.2829	Gyec_m64173_210227_033852_118031647_ccs_m.48496	NA	NA	Gyse_m54172_180716_044438_50266516_ccs_m.60228	NA	NA	Plex_transcript_14772_m.14483,Plex_transcript_14653_m.14366	Scda_transcript_9509_m.9282	Scmac_m64180_201227_154211_152241150_ccs_m.93352	NA	NA	Scpr_m64180_201227_154211_88474411_ccs_m.86013,Scpr_m64180_201227_154211_151388444_ccs_m.79717	Scpy_transcript_15013_m.14752,Scpy_m64180_201227_154211_17434611_ccs_m.83895	NA	Scwan_transcript_4192_m.4108,Scwan_m64173_210227_033852_154929330_ccs_m.27698	NA	NA	NA	NA	NA	NA	NA	NA	NA	NA	Laro_RXN09050.1	Onma_KAF4118289.1	Pohu_Maker00002787
DR_ENSDARP00000003078	NA	Gyec_m64173_210227_033852_68194_ccs_m.54382	NA	NA	NA	Pepi_transcript_24140_m.23749	NA	Plex_transcript_15950_m.15651	NA	NA	NA	NA	Scpr_transcript_16857_m.16560	Scpy_transcript_17724_m.17437	NA	NA	Scyo_m64180_201227_154211_132383983_ccs_m.107334	Oxst_evm.model.000158F_arrow_pilon.39	NA	NA	NA	NA	NA	NA	NA	NA	Laro_RXN09699.1	Onma_KAF4106476.1	Pohu_Maker00019272
DR_ENSDARP00000003080	Dima_m54301_181104_072034_19857605_ccs_m.53001,Dima_m54301_181104_072034_27591292_ccs_m.99825	NA	Gyna_transcript_11301_m.10953	Gypa_m64180_201227_154211_97520365_ccs_m.165763	Gyse_m54172_180716_044438_74252766_ccs_m.98376	Pepi_transcript_34494_m.34005	NA	NA	Scda_m64180_201227_154211_133628931_ccs_m.136629	NA	NA	NA	Scpr_m64180_201227_154211_28510614_ccs_m.112867	NA	NA	Scwan_m64173_210227_033852_116458395_ccs_m.71002	NA	Oxst_evm.model.000385F_arrow_pilon.8,Oxst_evm.model.001504F_arrow_pilon.7	NA	NA	NA	NA	Onbr_transcript_11382_m.10993	NA	NA	NA	Laro_RXN25808.1	Onma_KAF4099643.1	Pohu_Maker00024284
DR_ENSDARP00000003084	Dima_m54301_181104_072034_45089279_ccs_m.69345	NA	NA	NA	NA	NA	NA	NA	NA	Scmac_transcript_36981_m.36416	NA	NA	NA	NA	Scwal_m64180_201227_154211_26544785_ccs_m.138659	Scwan_transcript_13317_m.13144	NA	Oxst_evm.model.000604F_arrow_pilon.25	NA	NA	NA	NA	NA	NA	NA	NA	Laro_RXN30077.1	NA	Pohu_Maker00014715
DR_ENSDARP00000003101	NA	NA	Gyna_m54191_170926_092245_47252345_ccs_m.64581,Gyna_transcript_11228_m.10882	Gypa_transcript_17224_m.16950,Gypa_m64180_201227_154211_102957415_ccs_m.50214	Gyse_transcript_5895_m.5773	NA	Pere_m64173_210227_033852_78512807_ccs_m.37526	Plex_transcript_10915_m.10687,Plex_m64173_210227_033852_151388380_ccs_m.48547	Scda_transcript_13478_m.13188	NA	NA	NA	Scpr_m64180_201227_154211_109382411_ccs_m.117725	NA	Scwal_m64180_201227_154211_51513989_ccs_m.112983	NA	Scyo_m64180_201227_154211_5309594_ccs_m.80427	Oxst_evm.model.000236F_arrow_pilon.55	NA	NA	NA	Dafi_transcript_11011_m.10766	NA	Puse_m64180_201227_154211_22937984_ccs_m.79718	Pusn_m64173_210227_033852_170723313_ccs_m.109559	NA	Laro_RXN31509.1	Onma_KAF4115969.1	NA
DR_ENSDARP00000003103	NA	NA	NA	NA	NA	NA	NA	NA	NA	NA	NA	NA	NA	NA	NA	NA	NA	Oxst_evm.model.000226F_arrow_pilon.63	NA	NA	NA	NA	NA	NA	NA	NA	Laro_RXN30650.1	Onma_KAF4105824.1	Pohu_Maker00020642
DR_ENSDARP00000003107	Dima_m54301_181104_072034_41484719_ccs_m.92679	NA	Gyna_m54191_170927_114659_31392103_ccs_m.82448,Gyna_transcript_11934_m.11570	NA	NA	Pepi_transcript_30916_m.30454	NA	NA	Scda_transcript_26267_m.25861	Scmac_transcript_31351_m.30858	NA	Scoc_m54066_180816_124752_33947819_ccs_m.77445	Scpr_transcript_24490_m.24126,Scpr_m64180_201227_154211_114755673_ccs_m.103161	NA	Scwal_transcript_31195_m.30687	NA	NA	Oxst_evm.model.000555F_arrow_pilon.3	NA	Acir_transcript_24077_m.23728	NA	Dafi_m64173_210227_033852_122093935_ccs_m.117854	Onbr_transcript_11635_m.11240	Puse_m64180_201227_154211_99878896_ccs_m.93203	Pusn_transcript_25526_m.25103	Scac_m64173_210227_033852_111215355_ccs_m.83943	Laro_RXN35419.1	Onma_KAF4110778.1	Pohu_Maker00032836
DR_ENSDARP00000003120	Dima_m54301_181104_072034_55837627_ccs_m.85570	Gyec_transcript_10620_m.10468	NA	Gypa_transcript_27668_m.27293	Gyse_transcript_18380_m.18035	Pepi_m64180_201227_154211_92079935_ccs_m.113855	Pere_transcript_17970_m.17707	NA	Scda_transcript_25127_m.24735	Scmac_m64180_201227_154211_24250959_ccs_m.157440,Scmac_transcript_29686_m.29211	Scmal_transcript_5767_m.5671	Scoc_transcript_12992_m.11885,Scoc_transcript_12118_m.11042	Scpr_transcript_24057_m.23698,Scpr_transcript_24043_m.23685	Scpy_transcript_24152_m.23802,Scpy_m64180_201227_154211_175901144_ccs_m.111622	Scwal_transcript_31887_m.31372	Scwan_transcript_6941_m.6839,Scwan_transcript_8597_m.8467	Scyo_transcript_26205_m.25792	Oxst_evm.model.000275F_arrow_pilon.7	Acfa_m64173_210227_033852_171901977_ccs_m.105727	Acir_transcript_23474_m.23130	Daas_transcript_19871_m.19610	Dafi_m64173_210227_033852_151782713_ccs_m.115375	Onbr_transcript_6931_m.6653	Puse_transcript_15425_m.15183	Pusn_m64173_210227_033852_99942946_ccs_m.90264	Scac_transcript_17588_m.17307	Laro_RXN18749.1	Onma_KAF4104289.1	Pohu_Maker00018008
DR_ENSDARP00000003126	NA	NA	NA	NA	NA	NA	NA	NA	NA	NA	NA	NA	NA	Scpy_m64180_201227_154211_142412051_ccs_m.118524	NA	NA	NA	Oxst_evm.model.001808F_arrow_pilon.6	NA	Acir_transcript_22818_m.22489	Daas_m64173_210227_033852_168888701_ccs_m.86883	NA	NA	NA	NA	NA	Laro_RXN34424.1	Onma_KAF4112573.1	Pohu_Maker00017621
DR_ENSDARP00000003132	Dima_m54301_181104_072034_43778822_ccs_m.98069	Gyec_m64173_210227_033852_36503987_ccs_m.86583	NA	NA	NA	NA	NA	NA	NA	Scmac_m64180_201227_154211_119735334_ccs_m.153438	NA	Scoc_transcript_24424_m.22668	NA	NA	NA	Scwan_m64173_210227_033852_75958906_ccs_m.78486	NA	Oxst_evm.model.000091F_arrow_pilon.70,Oxst_evm.model.000692F_arrow_pilon.13	Acfa_transcript_30328_m.29877	NA	NA	NA	Onbr_transcript_16945_m.16435	NA	NA	NA	Laro_RXN28799.1	Onma_KAF4109673.1	Pohu_Maker00001794
DR_ENSDARP00000003150	Dima_m54301_181104_072034_9568624_ccs_m.44161	NA	Gyna_m54191_170927_114659_14156124_ccs_m.34713	Gypa_m64180_201227_154211_69535838_ccs_m.87349	Gyse_m54172_180716_044438_24182936_ccs_m.46789,Gyse_m54172_180716_044438_39387602_ccs_m.48503	Pepi_transcript_15246_m.14972,Pepi_m64180_201227_154211_66586917_ccs_m.105751	Pere_transcript_9597_m.9426	Plex_m64173_210227_033852_163579842_ccs_m.63294,Plex_transcript_9047_m.8843	Scda_m64180_201227_154211_138478552_ccs_m.94805,Scda_transcript_13019_m.12758	Scmac_transcript_14927_m.14630	NA	Scoc_m54066_180816_022158_14090644_ccs_m.77129,Scoc_transcript_6620_m.6002	NA	Scpy_m64180_201227_154211_8783975_ccs_m.65009,Scpy_transcript_7885_m.7729	Scwal_transcript_16274_m.15942,Scwal_transcript_16731_m.16395	Scwan_transcript_3199_m.3130	Scyo_transcript_11171_m.10962,Scyo_m64180_201227_154211_179833195_ccs_m.77361	Oxst_evm.model.000006F_arrow_pilon.172,Oxst_evm.model.000433F_arrow_pilon.23	NA	Acir_transcript_13345_m.13077	Daas_transcript_7245_m.7094	Dafi_m64173_210227_033852_58786390_ccs_m.76535	Onbr_transcript_3588_m.3427	Puse_m64180_201227_154211_94634951_ccs_m.57988	Pusn_m64173_210227_033852_147129506_ccs_m.68792	NA	NA	Onma_KAF4109944.1	Pohu_Maker00002265
DR_ENSDARP00000003152	Dima_m54301_181104_072034_34079133_ccs_m.88268	NA	NA	NA	NA	Pepi_m64180_201227_154211_152439500_ccs_m.98926	NA	NA	NA	NA	NA	NA	NA	NA	NA	NA	Scyo_transcript_25618_m.25211	Oxst_evm.model.008486F_arrow_pilon.4	NA	NA	NA	NA	Onbr_m54136_171121_173223_38142495_ccs_m.70592	NA	NA	Scac_m64173_210227_033852_197932_ccs_m.56951	Laro_RXN05636.1	Onma_KAF4097136.1	Pohu_Maker00012606
DR_ENSDARP00000003154	Dima_transcript_24992_m.24397	NA	Gyna_transcript_28385_m.27635	NA	NA	NA	NA	NA	NA	NA	NA	NA	NA	NA	NA	NA	NA	Oxst_evm.model.000592F_arrow_pilon.22	NA	NA	NA	NA	Onbr_transcript_23152_m.22513	NA	Pusn_m64173_210227_033852_100666205_ccs_m.105622	NA	Laro_RXN35374.1	Onma_KAF4116826.1	Pohu_Maker00023092
DR_ENSDARP00000003161	NA	NA	NA	NA	NA	NA	NA	NA	NA	NA	NA	Scoc_m54066_180816_022158_66322626_ccs_m.32361	Scpr_transcript_11795_m.11572,Scpr_m64180_201227_154211_46334281_ccs_m.84252	NA	NA	Scwan_transcript_2806_m.2745	NA	Oxst_evm.model.001897F_arrow_pilon.5	NA	NA	NA	NA	NA	NA	NA	NA	Laro_RXN13093.1	Onma_KAF4104407.1	Pohu_Maker00022268
DR_ENSDARP00000003163	Dima_transcript_16018_m.15551	Gyec_transcript_1489_m.1467	NA	Gypa_transcript_25281_m.24942	Gyse_transcript_18243_m.17921	Pepi_transcript_28894_m.28452	Pere_m64173_210227_033852_99027288_ccs_m.100483	Plex_m64173_210227_033852_89784781_ccs_m.35192	Scda_transcript_25069_m.24673	Scmac_m64180_201227_154211_85527190_ccs_m.143364,Scmac_m64180_201227_154211_41420466_ccs_m.150724	NA	Scoc_transcript_25779_m.23965,Scoc_m54066_180816_022158_59834752_ccs_m.101243	Scpr_transcript_24069_m.23711,Scpr_transcript_24440_m.24073	Scpy_m64180_201227_154211_49809113_ccs_m.115025	Scwal_transcript_32118_m.31600,Scwal_m64180_201227_154211_90113464_ccs_m.65940	Scwan_m64173_210227_033852_166069017_ccs_m.58896	Scyo_m64180_201227_154211_138084431_ccs_m.129260,Scyo_m64180_201227_154211_121504107_ccs_m.119206	NA	NA	Acir_m64173_210227_033852_111084002_ccs_m.79762	Daas_m64173_210227_033852_128647804_ccs_m.119325	Dafi_transcript_23859_m.23468	Onbr_transcript_5050_m.4850	Puse_m64180_201227_154211_173476152_ccs_m.101119	Pusn_m64173_210227_033852_72483068_ccs_m.109699	Scac_transcript_17395_m.17116	Laro_RXN22019.1	Onma_KAF4109496.1	Pohu_Maker00011050
DR_ENSDARP00000003167	Dima_transcript_2191_m.2051	Gyec_transcript_1975_m.1955,Gyec_m64173_210227_033852_76021905_ccs_m.26475	NA	Gypa_m64180_201227_154211_111282803_ccs_m.86286	Gyse_m54172_180716_044438_27787718_ccs_m.70261	Pepi_transcript_16511_m.16202,Pepi_m64180_201227_154211_133759219_ccs_m.112926	Pere_m64173_210227_033852_141559802_ccs_m.79762	NA	Scda_m64180_201227_154211_145099476_ccs_m.71473	Scmac_m64180_201227_154211_164825296_ccs_m.119769	NA	Scoc_m54066_180816_124752_72352691_ccs_m.68210	NA	Scpy_m64180_201227_154211_28901865_ccs_m.62826,Scpy_m64180_201227_154211_48301594_ccs_m.58183	Scwal_transcript_13723_m.13430	Scwan_m64173_210227_033852_132712587_ccs_m.38567	NA	Oxst_evm.model.000370F_arrow_pilon.10	Acfa_m64173_210227_033852_8257977_ccs_m.92587	Acir_m64173_210227_033852_61080780_ccs_m.69058	Daas_m64173_210227_033852_65669318_ccs_m.55044	Dafi_m64173_210227_033852_30148490_ccs_m.104953	NA	Puse_m64180_201227_154211_93782622_ccs_m.65819	Pusn_transcript_5065_m.4925	Scac_m64173_210227_033852_156632143_ccs_m.43805	Laro_RXN30000.1	Onma_KAF4112811.1	Pohu_Maker00027027
DR_ENSDARP00000003173	NA	Gyec_m64173_210227_033852_35522940_ccs_m.63893	NA	Gypa_m64180_201227_154211_161743013_ccs_m.58371	Gyse_transcript_16824_m.16517	Pepi_transcript_27243_m.26817	Pere_transcript_16979_m.16724	NA	Scda_m64180_201227_154211_21826085_ccs_m.117442	Scmac_m64180_201227_154211_62458635_ccs_m.141507,Scmac_m64180_201227_154211_13765064_ccs_m.134205	Scmal_m64181_210419_165818_112986380_ccs_m.46329	Scoc_transcript_11000_m.10017,Scoc_transcript_24232_m.22481	NA	Scpy_transcript_21675_m.21348	Scwal_m64180_201227_154211_178061735_ccs_m.168136,Scwal_transcript_4741_m.4616	Scwan_m64173_210227_033852_69601601_ccs_m.49088,Scwan_transcript_7724_m.7604	Scyo_m64180_201227_154211_27985978_ccs_m.124092	NA	Acfa_transcript_24720_m.24289	Acir_m64173_210227_033852_34801993_ccs_m.87481	Daas_transcript_18757_m.18495	Dafi_m64173_210227_033852_174720485_ccs_m.132936	Onbr_transcript_5805_m.5565	Puse_m64180_201227_154211_108396921_ccs_m.94930	Pusn_m64173_210227_033852_35719253_ccs_m.128950	Scac_m64173_210227_033852_30016514_ccs_m.79400	Laro_RXN05911.1	Onma_KAF4100136.1	Pohu_Maker00024959
DR_ENSDARP00000003177	Dima_transcript_1041_m.994	NA	NA	Gypa_m64180_201227_154211_118489711_ccs_m.90271	NA	Pepi_transcript_4989_m.4892	Pere_m64173_210227_033852_84019874_ccs_m.72248	Plex_m64173_210227_033852_91030773_ccs_m.74901	Scda_m64180_201227_154211_109641816_ccs_m.56205	NA	NA	NA	Scpr_transcript_4808_m.4715,Scpr_m64180_201227_154211_65668294_ccs_m.41087	NA	NA	NA	NA	NA	Acfa_transcript_2703_m.2625	Acir_transcript_5293_m.5161	NA	NA	Onbr_transcript_104_m.100	Puse_transcript_2356_m.2295	NA	NA	Laro_RXN34630.1	Onma_KAF4116345.1	Pohu_Maker00034415
DR_ENSDARP00000003188	NA	Gyec_m64173_210227_033852_180355385_ccs_m.79602	Gyna_transcript_13349_m.12962	NA	NA	NA	NA	NA	NA	Scmac_m64180_201227_154211_159909051_ccs_m.157672	NA	NA	Scpr_m64180_201227_154211_19792621_ccs_m.120671	NA	NA	NA	Scyo_transcript_30822_m.30375	Oxst_evm.model.000059F_arrow_pilon.42,Oxst_evm.model.000117F_arrow_pilon.23	Acfa_m64173_210227_033852_105580042_ccs_m.115567	Acir_m64173_210227_033852_9177315_ccs_m.107363	NA	Dafi_m64173_210227_033852_11862699_ccs_m.148151	NA	NA	NA	NA	Laro_RXN16287.1	Onma_KAF4099442.1	Pohu_Maker00024341
DR_ENSDARP00000003197	NA	NA	NA	NA	NA	NA	NA	NA	NA	NA	NA	NA	NA	NA	NA	NA	Scyo_m64180_201227_154211_146671287_ccs_m.33465	Oxst_evm.model.003669F_arrow_pilon.1,Oxst_evm.model.004124F_arrow_pilon.1	Acfa_m64173_210227_033852_93455198_ccs_m.35970	NA	NA	NA	NA	NA	NA	NA	Laro_RXN04294.1	Onma_KAF4118811.1	Pohu_Maker00021867
DR_ENSDARP00000003198	NA	NA	Gyna_transcript_5327_m.5122	Gypa_transcript_20639_m.20327,Gypa_transcript_26645_m.26275	Gyse_m54172_180716_044438_37356024_ccs_m.68090,Gyse_transcript_16118_m.15820	Pepi_transcript_29698_m.29248	Pere_m64173_210227_033852_20972645_ccs_m.89948	NA	Scda_m64180_201227_154211_178063094_ccs_m.99155,Scda_m64180_201227_154211_54265556_ccs_m.121264	Scmac_transcript_29709_m.29234,Scmac_transcript_29081_m.28609	NA	NA	NA	Scpy_transcript_17012_m.16737,Scpy_transcript_23160_m.22811	Scwal_transcript_30312_m.29812	Scwan_m64173_210227_033852_165218024_ccs_m.40530	NA	Oxst_evm.model.000011F_arrow_pilon.15	NA	Acir_m64173_210227_033852_131074667_ccs_m.92639	Daas_transcript_18246_m.17983	Dafi_transcript_23973_m.23580	NA	Puse_m64180_201227_154211_66193725_ccs_m.56631	NA	NA	Laro_RXN11029.1	Onma_KAF4101239.1	Pohu_Maker00027616
DR_ENSDARP00000003221	Dima_m54301_181104_072034_69927311_ccs_m.90162	Gyec_m64173_210227_033852_27789881_ccs_m.32664	Gyna_transcript_6542_m.6306	Gypa_m64180_201227_154211_44631758_ccs_m.146873	Gyse_transcript_7032_m.6912,Gyse_m54172_180716_044438_51774285_ccs_m.81241	Pepi_transcript_6914_m.6790	Pere_transcript_6271_m.6140,Pere_m64173_210227_033852_143261797_ccs_m.42972	Plex_transcript_12863_m.12600,Plex_transcript_6471_m.6299	Scda_m64180_201227_154211_92931381_ccs_m.120339,Scda_m64180_201227_154211_167445780_ccs_m.123900	Scmac_transcript_15397_m.15088	Scmal_m64181_210419_165818_107481339_ccs_m.38808	Scoc_transcript_2138_m.1970	Scpr_transcript_8956_m.8771	Scpy_transcript_23391_m.23037,Scpy_transcript_12405_m.12175	Scwal_m64180_201227_154211_120324702_ccs_m.95736	Scwan_m64173_210227_033852_70844604_ccs_m.40504	Scyo_m64180_201227_154211_129958136_ccs_m.57397	NA	Acfa_transcript_18059_m.17692	NA	Daas_transcript_5016_m.4915	Dafi_transcript_8218_m.8004	Onbr_m54065_171120_145353_10617230_ccs_m.51757	Puse_m64180_201227_154211_44696026_ccs_m.68720	Pusn_transcript_11592_m.11334	Scac_transcript_10312_m.10090	Laro_RXN34802.1	Onma_KAF4117605.1	Pohu_Maker00020005
DR_ENSDARP00000003222	Dima_transcript_20226_m.19704	Gyec_m64173_210227_033852_167051313_ccs_m.76238	Gyna_transcript_10506_m.10168,Gyna_transcript_12315_m.11942	Gypa_transcript_32110_m.31699	Gyse_transcript_21135_m.20786,Gyse_m54172_180716_044438_47841636_ccs_m.98433	Pepi_transcript_35074_m.34579,Pepi_m64180_201227_154211_75631353_ccs_m.65751	Pere_transcript_20449_m.20159	Plex_m64173_210227_033852_58195999_ccs_m.96670,Plex_transcript_23980_m.23619	Scda_transcript_30230_m.29776	Scmac_transcript_35538_m.34982,Scmac_transcript_36677_m.36120	Scmal_transcript_9559_m.9431,Scmal_m64181_210419_165818_94962982_ccs_m.56524	Scoc_transcript_19748_m.18202,Scoc_m54066_180816_022158_62062701_ccs_m.91849	Scpr_transcript_28240_m.27847	Scpy_transcript_28230_m.27839	Scwal_m64180_201227_154211_33949556_ccs_m.123022,Scwal_transcript_36818_m.36271	Scwan_m64173_210227_033852_98961461_ccs_m.67390	Scyo_transcript_29589_m.29154	Oxst_evm.model.000797F_arrow_pilon.13.1	Acfa_transcript_28825_m.28379	Acir_transcript_26407_m.26043	Daas_transcript_24280_m.23969	Dafi_m64173_210227_033852_144180505_ccs_m.143313	Onbr_transcript_12468_m.12062	Puse_transcript_20556_m.20280	Pusn_m64173_210227_033852_68159254_ccs_m.141356	NA	Laro_RXN33513.1	Onma_KAF4111940.1	NA
DR_ENSDARP00000003234	Dima_m54301_181104_072034_7406147_ccs_m.38882	NA	NA	Gypa_m64180_201227_154211_30933381_ccs_m.90652,Gypa_transcript_5370_m.5262	Gyse_m54172_180716_044438_16842893_ccs_m.62708	Pepi_m64180_201227_154211_13959959_ccs_m.53336,Pepi_m64180_201227_154211_86509635_ccs_m.77104	Pere_m64173_210227_033852_160303533_ccs_m.28675,Pere_transcript_2709_m.2662	Plex_transcript_3592_m.3494,Plex_m64173_210227_033852_112134627_ccs_m.40299	Scda_transcript_5945_m.5801,Scda_m64180_201227_154211_62719148_ccs_m.67165	Scmac_m64180_201227_154211_36374731_ccs_m.68497,Scmac_transcript_6972_m.6810	NA	NA	Scpr_transcript_5653_m.5530,Scpr_m64180_201227_154211_9438324_ccs_m.66626	Scpy_transcript_4134_m.4029	Scwal_transcript_11656_m.11386	NA	Scyo_transcript_10957_m.10746	Oxst_evm.model.000227F_arrow_pilon.24.1	Acfa_m64173_210227_033852_111871854_ccs_m.42032	Acir_m64173_210227_033852_43255877_ccs_m.37248	Daas_m64173_210227_033852_29952632_ccs_m.35720	Dafi_transcript_4362_m.4228	NA	NA	Pusn_m64173_210227_033852_88539517_ccs_m.53017	Scac_m64173_210227_033852_130482525_ccs_m.37015	Laro_RXN21564.1	Onma_KAF4111275.1	Pohu_Maker00001498
DR_ENSDARP00000003237	Dima_m54301_181104_072034_19923874_ccs_m.98716	Gyec_m64173_210227_033852_108724279_ccs_m.53814,Gyec_m64173_210227_033852_172558991_ccs_m.74351	Gyna_transcript_11288_m.10940,Gyna_m54191_170927_114659_22872211_ccs_m.68026	Gypa_transcript_30565_m.30164	NA	Pepi_m64180_201227_154211_99614968_ccs_m.134861,Pepi_transcript_32906_m.32424	NA	NA	Scda_transcript_27584_m.27150,Scda_transcript_28786_m.28343	Scmac_transcript_20119_m.19744	NA	Scoc_m54066_180816_124752_70648023_ccs_m.81299,Scoc_m54066_180816_124752_49414846_ccs_m.77184	Scpr_m64180_201227_154211_33948162_ccs_m.112296,Scpr_transcript_25676_m.25297	Scpy_m64180_201227_154211_160499219_ccs_m.96554	NA	NA	NA	Oxst_evm.model.001989F_arrow_pilon.2,Oxst_evm.model.017085F_arrow_pilon.2	Acfa_m64173_210227_033852_175376933_ccs_m.110440	NA	NA	Dafi_m64173_210227_033852_34144571_ccs_m.100994	NA	Puse_m64180_201227_154211_159648360_ccs_m.88733	Pusn_transcript_26529_m.26101	NA	Laro_RXN27266.1	Onma_KAF4114935.1	Pohu_Maker00021656
DR_ENSDARP00000003248	NA	NA	NA	NA	NA	NA	NA	NA	NA	NA	NA	NA	NA	NA	NA	NA	NA	NA	NA	NA	NA	NA	NA	NA	NA	NA	Laro_RXN17027.1	Onma_KAF4104318.1	NA
DR_ENSDARP00000003250	Dima_transcript_4598_m.4396	Gyec_transcript_4883_m.4821	Gyna_transcript_1213_m.1140	Gypa_transcript_13846_m.13632,Gypa_m64180_201227_154211_15927776_ccs_m.117752	NA	Pepi_transcript_15032_m.14760	Pere_transcript_8747_m.8592	Plex_transcript_11971_m.11714,Plex_m64173_210227_033852_61736772_ccs_m.77405	Scda_transcript_12481_m.12207,Scda_m64180_201227_154211_48168976_ccs_m.69002	Scmac_transcript_15204_m.14908	NA	NA	Scpr_m64180_201227_154211_9242828_ccs_m.89204,Scpr_transcript_12202_m.11991	Scpy_m64180_201227_154211_101910008_ccs_m.125566,Scpy_transcript_21932_m.21606	Scwal_transcript_16269_m.15937	Scwan_transcript_2892_m.2831	Scyo_transcript_14012_m.13738,Scyo_transcript_18746_m.18414	Oxst_evm.model.000562F_arrow_pilon.16.1	NA	NA	NA	NA	NA	NA	Pusn_m64173_210227_033852_97583457_ccs_m.132538	NA	Laro_RXN31150.1	Onma_KAF4107080.1	Pohu_Maker00010662
DR_ENSDARP00000003264	Dima_transcript_3239_m.3078	NA	NA	NA	Gyse_transcript_14604_m.14305	Pepi_m64180_201227_154211_26477383_ccs_m.65701	NA	NA	NA	Scmac_m64180_201227_154211_101582835_ccs_m.100504	NA	NA	NA	Scpy_transcript_11377_m.11158	NA	NA	Scyo_m64180_201227_154211_93782624_ccs_m.105990	Oxst_evm.model.000206F_arrow_pilon.49	NA	NA	NA	NA	NA	NA	NA	NA	Laro_RXN23462.1	Onma_KAF4113132.1	Pohu_Maker00027054
DR_ENSDARP00000003269	NA	NA	NA	Gypa_m64180_201227_154211_86376516_ccs_m.72327,Gypa_m64180_201227_154211_155191888_ccs_m.68631	NA	Pepi_m64180_201227_154211_96602414_ccs_m.53608	NA	Plex_m64173_210227_033852_132188648_ccs_m.32647	Scda_transcript_6741_m.6583,Scda_transcript_8552_m.8344	NA	NA	NA	NA	NA	NA	NA	NA	Oxst_evm.model.000278F_arrow_pilon.34	NA	Acir_m64173_210227_033852_106236753_ccs_m.48809	Daas_m64173_210227_033852_50988770_ccs_m.37305	NA	NA	NA	Pusn_m64173_210227_033852_102695117_ccs_m.56128	Scac_m64173_210227_033852_15665729_ccs_m.35157	Laro_RXN21469.1	Onma_KAF4111399.1	Pohu_Maker00001494
DR_ENSDARP00000003276	NA	NA	NA	Gypa_m64180_201227_154211_107547107_ccs_m.163773	NA	NA	NA	NA	Scda_m64180_201227_154211_133890677_ccs_m.140155,Scda_m64180_201227_154211_28706355_ccs_m.112536	NA	Scmal_transcript_11330_m.11197	NA	Scpr_m64180_201227_154211_34472551_ccs_m.115465	NA	NA	NA	Scyo_m64180_201227_154211_97255990_ccs_m.113683	Oxst_evm.model.000005F_arrow_pilon.94,Oxst_evm.model.000076F_arrow_pilon.54	Acfa_transcript_29267_m.28816	NA	NA	NA	NA	NA	NA	NA	Laro_RXN07019.1	Onma_KAF4100600.1	Pohu_Maker00012109
DR_ENSDARP00000003281	Dima_m54301_181104_072034_61604626_ccs_m.90426	Gyec_transcript_10716_m.10564	NA	Gypa_transcript_27373_m.26994	Gyse_m54172_180716_044438_74777051_ccs_m.99235,Gyse_m54172_180716_044438_20513364_ccs_m.82720	Pepi_transcript_29648_m.29199	Pere_transcript_18023_m.17759	Plex_transcript_22111_m.21752,Plex_transcript_22103_m.21744	Scda_transcript_25667_m.25252	Scmac_m64180_201227_154211_152569886_ccs_m.141590	NA	Scoc_transcript_12917_m.11811	NA	NA	Scwal_transcript_29617_m.29126	Scwan_transcript_8655_m.8524	Scyo_transcript_25991_m.25578	Oxst_evm.model.000495F_arrow_pilon.10	NA	NA	NA	NA	NA	NA	NA	NA	Laro_RXN06402.1	Onma_KAF4112212.1	Pohu_Maker00017177
DR_ENSDARP00000003282	NA	NA	NA	NA	NA	NA	NA	NA	NA	NA	NA	NA	NA	NA	NA	NA	NA	NA	NA	NA	NA	NA	Onbr_m54136_171121_173223_58458813_ccs_m.70429	NA	NA	NA	Laro_RXN13305.1	Onma_KAF4112710.1	Pohu_Maker00003661
DR_ENSDARP00000003288	Dima_transcript_5060_m.4854,Dima_transcript_4475_m.4279	Gyec_transcript_5353_m.5265,Gyec_m64173_210227_033852_109970267_ccs_m.50714	NA	Gypa_m64180_201227_154211_130351575_ccs_m.99962	Gyse_transcript_6905_m.6776	Pepi_m64180_201227_154211_6294085_ccs_m.85169	NA	Plex_transcript_12850_m.12587,Plex_transcript_12390_m.12122	Scda_transcript_13689_m.13403,Scda_m64180_201227_154211_118490677_ccs_m.83301	NA	Scmal_m64181_210419_165818_77204242_ccs_m.25698	NA	NA	Scpy_transcript_11455_m.11235	Scwal_transcript_16644_m.16306	Scwan_transcript_3225_m.3157,Scwan_m64173_210227_033852_165481124_ccs_m.34676	Scyo_transcript_16062_m.15765,Scyo_m64180_201227_154211_8586986_ccs_m.95397	Oxst_evm.model.000068F_arrow_pilon.48	Acfa_transcript_16662_m.16318	Acir_transcript_13372_m.13104	Daas_m64173_210227_033852_95814889_ccs_m.62718	Dafi_m64173_210227_033852_73531604_ccs_m.78854	Onbr_transcript_2522_m.2389	Puse_transcript_10217_m.10024	Pusn_transcript_9418_m.9193	Scac_transcript_10434_m.10213	Laro_RXN24052.1	Onma_KAF4095057.1	Pohu_Maker00023956
DR_ENSDARP00000003298	Dima_m54301_181104_072034_22085892_ccs_m.50829,Dima_m54301_181104_072034_31785859_ccs_m.42523	Gyec_m64173_210227_033852_64946944_ccs_m.29673	Gyna_transcript_561_m.549	Gypa_m64180_201227_154211_172886518_ccs_m.79483	NA	Pepi_transcript_14859_m.14582	NA	NA	Scda_transcript_9988_m.9761,Scda_m64180_201227_154211_55969736_ccs_m.70469	NA	Scmal_m64181_210419_165818_141101383_ccs_m.27459	Scoc_transcript_1774_m.1613	Scpr_m64180_201227_154211_263543_ccs_m.62088,Scpr_m64180_201227_154211_43387236_ccs_m.64696	NA	Scwal_transcript_25452_m.25001,Scwal_transcript_15328_m.15008	NA	Scyo_transcript_11283_m.11057,Scyo_transcript_9298_m.9097	Oxst_evm.model.000015F_arrow_pilon.38	Acfa_m64173_210227_033852_20253457_ccs_m.73089	Acir_m64173_210227_033852_49417040_ccs_m.59136	Daas_transcript_6536_m.6395	NA	NA	NA	Pusn_transcript_8179_m.7982	NA	NA	Onma_KAF4115840.1	Pohu_Maker00008028
DR_ENSDARP00000003302	NA	NA	NA	Gypa_m64180_201227_154211_55313461_ccs_m.41104,Gypa_m64180_201227_154211_128123425_ccs_m.82526	NA	Pepi_m64180_201227_154211_27722102_ccs_m.65840,Pepi_m64180_201227_154211_163316556_ccs_m.93168	Pere_m64173_210227_033852_37291947_ccs_m.46490	Plex_m64173_210227_033852_173016330_ccs_m.78030	NA	Scmac_m64180_201227_154211_63964533_ccs_m.80094	NA	Scoc_m54066_180816_124752_41288490_ccs_m.33993	Scpr_m64180_201227_154211_12845247_ccs_m.85506	NA	Scwal_m64180_201227_154211_13109430_ccs_m.183616	Scwan_transcript_4613_m.4531	Scyo_m64180_201227_154211_73664479_ccs_m.111039,Scyo_m64180_201227_154211_180357121_ccs_m.75122	Oxst_evm.model.000367F_arrow_pilon.32.3,Oxst_evm.model.001037F_arrow_pilon.10	NA	NA	NA	NA	NA	NA	NA	Scac_m64173_210227_033852_81527933_ccs_m.48238	Laro_RXN11514.1	Onma_KAF4103806.1	Pohu_Maker00011793
DR_ENSDARP00000003308	Dima_transcript_7713_m.7420	Gyec_m64173_210227_033852_29361904_ccs_m.67347	Gyna_m54191_170927_114659_8585811_ccs_m.70958	Gypa_m64180_201227_154211_139920777_ccs_m.148107,Gypa_m64180_201227_154211_10487966_ccs_m.175702	NA	Pepi_transcript_24952_m.24548,Pepi_transcript_23311_m.22928	Pere_m64173_210227_033852_63572365_ccs_m.77457	Plex_m64173_210227_033852_76745436_ccs_m.83346,Plex_m64173_210227_033852_144442819_ccs_m.71697	Scda_m64180_201227_154211_29754084_ccs_m.121713	Scmac_transcript_23695_m.23274	Scmal_transcript_10338_m.10221	NA	Scpr_m64180_201227_154211_119212658_ccs_m.88214,Scpr_transcript_19103_m.18785	Scpy_transcript_15671_m.15402,Scpy_m64180_201227_154211_49941041_ccs_m.111915	Scwal_m64180_201227_154211_135266500_ccs_m.135937	Scwan_transcript_5691_m.5593	NA	Oxst_evm.model.000801F_arrow_pilon.22,Oxst_evm.model.002425F_arrow_pilon.1	Acfa_m64173_210227_033852_122815135_ccs_m.41417	Acir_m64173_210227_033852_141755592_ccs_m.42527	NA	NA	Onbr_m54136_171121_173223_32047598_ccs_m.93412	Puse_m64180_201227_154211_7274667_ccs_m.95314	Pusn_m64173_210227_033852_113313119_ccs_m.105620	Scac_transcript_21310_m.21010	Laro_RXN17505.1	Onma_KAF4113629.1	Pohu_Maker00026895
DR_ENSDARP00000003318	NA	Gyec_m64173_210227_033852_179766564_ccs_m.46978	Gyna_transcript_3253_m.3105	NA	NA	Pepi_transcript_24715_m.24314	Pere_transcript_19511_m.19228	Plex_m64173_210227_033852_42010821_ccs_m.87140	NA	NA	NA	Scoc_m54066_180816_124752_35455611_ccs_m.57489	Scpr_m64180_201227_154211_97912114_ccs_m.116476	Scpy_m64180_201227_154211_77662693_ccs_m.122262	NA	Scwan_transcript_1418_m.1397	NA	NA	Acfa_m64173_210227_033852_1377269_ccs_m.103885	Acir_m64173_210227_033852_19006181_ccs_m.74975	Daas_transcript_21692_m.21411	Dafi_m64173_210227_033852_129172185_ccs_m.117300	NA	NA	Pusn_transcript_26162_m.25727	NA	Laro_RXN09430.1	Onma_KAF4106108.1	Pohu_Maker00014428
DR_ENSDARP00000003320	NA	NA	NA	NA	Gyse_transcript_22113_m.21764,Gyse_transcript_22096_m.21746	NA	NA	NA	NA	NA	NA	Scoc_transcript_21282_m.19665,Scoc_m54066_180816_022158_65405486_ccs_m.89817	NA	NA	NA	NA	NA	Oxst_evm.model.000227F_arrow_pilon.27	NA	NA	NA	NA	NA	NA	NA	NA	Laro_RXN21561.1	Onma_KAF4111280.1	NA
DR_ENSDARP00000003321	Dima_m54301_181104_072034_17694906_ccs_m.69600	Gyec_m64173_210227_033852_127469591_ccs_m.57107	Gyna_m54191_170927_114659_54658013_ccs_m.37725	NA	Gyse_transcript_13486_m.13201	Pepi_transcript_20885_m.20527	Pere_m64173_210227_033852_122553161_ccs_m.72428,Pere_transcript_13316_m.13085	Plex_m64173_210227_033852_80152297_ccs_m.87452,Plex_transcript_17038_m.16736	Scda_transcript_20479_m.20115,Scda_transcript_19072_m.18732	Scmac_m64180_201227_154211_81790754_ccs_m.118251,Scmac_transcript_22478_m.22073	Scmal_transcript_2481_m.2439,Scmal_transcript_1952_m.1922	NA	Scpr_m64180_201227_154211_126617429_ccs_m.95395,Scpr_m64180_201227_154211_11797907_ccs_m.90603	Scpy_m64180_201227_154211_6425001_ccs_m.94322,Scpy_transcript_17552_m.17262	Scwal_transcript_24998_m.24550	Scwan_m64173_210227_033852_34930815_ccs_m.43690	Scyo_m64180_201227_154211_20777415_ccs_m.104376,Scyo_transcript_19597_m.19249	Oxst_evm.model.000574F_arrow_pilon.18	Acfa_transcript_19885_m.19493	NA	Daas_transcript_13821_m.13610	Dafi_m64173_210227_033852_124127074_ccs_m.111663	Onbr_transcript_3338_m.3179	Puse_m64180_201227_154211_17105348_ccs_m.50218	Pusn_transcript_17401_m.17056	Scac_m64173_210227_033852_164691973_ccs_m.71271	Laro_RXN11820.1	Onma_KAF4107887.1	Pohu_Maker00013822
DR_ENSDARP00000003339	NA	NA	NA	NA	NA	NA	NA	NA	NA	NA	NA	NA	NA	NA	NA	NA	NA	NA	NA	NA	NA	NA	NA	NA	NA	NA	Laro_RXN27515.1	Onma_KAF4102432.1	Pohu_Maker00019815
DR_ENSDARP00000003344	NA	NA	NA	NA	NA	NA	NA	NA	NA	NA	NA	NA	NA	Scpy_m64180_201227_154211_20907357_ccs_m.61345	NA	NA	Scyo_m64180_201227_154211_33425922_ccs_m.135044	Oxst_evm.model.000173F_arrow_pilon.25	NA	NA	Daas_transcript_23240_m.22941	Dafi_m64173_210227_033852_35916374_ccs_m.92738	NA	NA	NA	NA	Laro_RXN02314.1	Onma_KAF4100086.1	NA
DR_ENSDARP00000003352	Dima_m54301_181104_072034_27788088_ccs_m.58851	NA	Gyna_transcript_159_m.149	Gypa_transcript_3371_m.3313	Gyse_m54172_180716_044438_20709623_ccs_m.33286,Gyse_transcript_1938_m.1924	Pepi_transcript_7341_m.7177	Pere_transcript_3160_m.3089,Pere_m64173_210227_033852_153683522_ccs_m.53476	Plex_transcript_12428_m.12161,Plex_transcript_4377_m.4255	Scda_m64180_201227_154211_9241485_ccs_m.122943	Scmac_transcript_16128_m.15818,Scmac_m64180_201227_154211_149490010_ccs_m.116908	NA	NA	Scpr_transcript_4809_m.4716	Scpy_transcript_4473_m.4376	Scwal_transcript_16237_m.15904,Scwal_m64180_201227_154211_26936592_ccs_m.87858	Scwan_transcript_595_m.589	Scyo_transcript_16715_m.16409,Scyo_transcript_7246_m.7073	Oxst_evm.model.000264F_arrow_pilon.17	NA	NA	NA	NA	NA	Puse_transcript_15336_m.15091	NA	NA	Laro_RXN04101.1	Onma_KAF4095919.1	Pohu_Maker00031179
DR_ENSDARP00000003357	NA	NA	Gyna_m54191_170926_092245_38666339_ccs_m.89438	NA	NA	NA	NA	NA	NA	NA	Scmal_m64181_210419_165818_119802510_ccs_m.32186	NA	NA	NA	NA	NA	NA	NA	NA	NA	NA	Dafi_m64173_210227_033852_142542174_ccs_m.165522	Onbr_transcript_23978_m.23351	NA	Pusn_m64173_210227_033852_94372660_ccs_m.119971	NA	Laro_RXN20599.1	Onma_KAF4100702.1	Pohu_Maker00029465
DR_ENSDARP00000003359	Dima_m54301_181104_072034_74842430_ccs_m.49630	Gyec_transcript_2948_m.2902	Gyna_m54191_170927_114659_32571899_ccs_m.55172	Gypa_transcript_9423_m.9245	NA	,	Pere_transcript_6255_m.6123	Plex_transcript_7465_m.7280	Scda_transcript_9079_m.8876,Scda_transcript_9007_m.8803	Scmac_transcript_10643_m.10414,Scmac_transcript_10621_m.10391	Scmal_m64181_210419_165818_73597733_ccs_m.22063	Scoc_transcript_766_m.699	Scpr_m64180_201227_154211_1968_ccs_m.58421,Scpr_transcript_8691_m.8510	Scpy_transcript_7035_m.6903	Scwal_m64180_201227_154211_157286659_ccs_m.120923	Scwan_transcript_1650_m.1626	NA	NA	Acfa_transcript_9301_m.9065	Acir_transcript_8188_m.8021	Daas_m64173_210227_033852_41486706_ccs_m.75085	Dafi_transcript_8316_m.8103	NA	Puse_transcript_3880_m.3812	Pusn_transcript_7204_m.7017	Scac_transcript_6580_m.6419	Laro_RXN26704.1	Onma_KAF4098233.1	Pohu_Maker00022333
DR_ENSDARP00000003360	NA	NA	NA	NA	NA	NA	Pere_m64173_210227_033852_31262138_ccs_m.93649	NA	NA	NA	NA	NA	NA	NA	NA	NA	NA	Oxst_evm.model.000354F_arrow_pilon.15,Oxst_evm.model.000693F_arrow_pilon.16	NA	NA	NA	NA	NA	NA	NA	NA	Laro_RXN22841.1	Onma_KAF4099117.1	Pohu_Maker00030798
DR_ENSDARP00000003362	NA	Gyec_m64173_210227_033852_175638349_ccs_m.25421	NA	Gypa_m64180_201227_154211_101515674_ccs_m.130088	Gyse_m54172_180716_044438_15008350_ccs_m.57683	NA	NA	Plex_transcript_16001_m.15701	Scda_m64180_201227_154211_106956006_ccs_m.70027	NA	Scmal_transcript_2080_m.2047	NA	NA	Scpy_m64180_201227_154211_148177003_ccs_m.96474	Scwal_m64180_201227_154211_25889458_ccs_m.133769	Scwan_m64173_210227_033852_163383203_ccs_m.42012,Scwan_m64173_210227_033852_42928214_ccs_m.42454	NA	Oxst_evm.model.000066F_arrow_pilon.52.2	NA	NA	NA	NA	NA	Puse_transcript_6034_m.5922	NA	NA	Laro_RXN38285.1	Onma_KAF4102110.1	Pohu_Maker00000645
DR_ENSDARP00000003372	NA	NA	NA	Gypa_m64180_201227_154211_125371203_ccs_m.86009	NA	Pepi_m64180_201227_154211_79038550_ccs_m.70546	NA	Plex_m64173_210227_033852_71894418_ccs_m.97799	NA	NA	NA	Scoc_transcript_3546_m.3218	Scpr_m64180_201227_154211_13436550_ccs_m.72783	Scpy_transcript_8462_m.8284,Scpy_transcript_9898_m.9709	Scwal_m64180_201227_154211_106171056_ccs_m.99495	NA	Scyo_m64180_201227_154211_142412619_ccs_m.86288	NA	Acfa_transcript_10172_m.9944	Acir_m64173_210227_033852_61081762_ccs_m.62802	Daas_m64173_210227_033852_135596654_ccs_m.54949	Dafi_m64173_210227_033852_110363868_ccs_m.52611	NA	Puse_m64180_201227_154211_50136041_ccs_m.41230	Pusn_m64173_210227_033852_66127299_ccs_m.83272	Scac_m64173_210227_033852_172034381_ccs_m.35006	Laro_RXN39270.1	Onma_KAF4116289.1	Pohu_Maker00034077
DR_ENSDARP00000003376	NA	NA	NA	NA	NA	NA	NA	NA	NA	NA	NA	NA	NA	NA	Scwal_m64180_201227_154211_74252515_ccs_m.52196	NA	NA	NA	NA	NA	Daas_m64173_210227_033852_140378457_ccs_m.29918	Dafi_m64173_210227_033852_143657564_ccs_m.41504	NA	NA	NA	Scac_m64173_210227_033852_8258602_ccs_m.32994	NA	Onma_KAF4108577.1	Pohu_Maker00020260
DR_ENSDARP00000003379	NA	NA	NA	Gypa_m64180_201227_154211_90112602_ccs_m.176621,Gypa_transcript_29195_m.28805	NA	NA	NA	NA	NA	NA	NA	NA	NA	NA	NA	NA	NA	Oxst_evm.model.000145F_arrow_pilon.10	NA	NA	NA	Dafi_m64173_210227_033852_135987312_ccs_m.142739	NA	NA	NA	NA	Laro_RXN21930.1	Onma_KAF4094986.1	Pohu_Maker00023829
DR_ENSDARP00000003380	NA	NA	NA	Gypa_m64180_201227_154211_122814648_ccs_m.50192	NA	NA	NA	Plex_transcript_340_m.338,Plex_m64173_210227_033852_134218663_ccs_m.26842	Scda_m64180_201227_154211_8324523_ccs_m.55543	Scmac_m64180_201227_154211_19204371_ccs_m.107187	NA	NA	Scpr_m64180_201227_154211_53019878_ccs_m.34261,Scpr_m64180_201227_154211_143458970_ccs_m.35073	Scpy_m64180_201227_154211_137232597_ccs_m.57920	Scwal_m64180_201227_154211_46530802_ccs_m.47268,Scwal_m64180_201227_154211_42337800_ccs_m.102942	Scwan_m64173_210227_033852_19597046_ccs_m.23110,Scwan_m64173_210227_033852_59769201_ccs_m.21838	NA	Oxst_evm.model.000004F_arrow_pilon.183,Oxst_evm.model.000185F_arrow_pilon.23	Acfa_m64173_210227_033852_29690473_ccs_m.43139	NA	Daas_transcript_2733_m.2675	Dafi_m64173_210227_033852_33030938_ccs_m.51291	NA	NA	Pusn_m64173_210227_033852_66390196_ccs_m.57489	Scac_m64173_210227_033852_87493452_ccs_m.25045	Laro_RXN35091.1	Onma_KAF4096985.1	Pohu_Maker00031566
DR_ENSDARP00000003389	Dima_transcript_24520_m.23931	Gyec_m64173_210227_033852_16450480_ccs_m.41065	NA	Gypa_m64180_201227_154211_16124611_ccs_m.171665	NA	NA	Pere_m64173_210227_033852_162594836_ccs_m.75850	NA	Scda_transcript_34989_m.34494,Scda_m64180_201227_154211_84150071_ccs_m.121093	Scmac_m64180_201227_154211_56165224_ccs_m.143434,Scmac_transcript_32033_m.31532	Scmal_transcript_18572_m.18351	Scoc_transcript_29467_m.27535	Scpr_transcript_30797_m.30383	Scpy_transcript_33660_m.33230	Scwal_transcript_40481_m.39894	NA	NA	Oxst_evm.model.000441F_arrow_pilon.21	Acfa_transcript_30942_m.30465	NA	NA	Dafi_transcript_34586_m.34073	Onbr_m54136_171121_173223_13042255_ccs_m.117402	Puse_m64180_201227_154211_23724228_ccs_m.76187	Pusn_transcript_30063_m.29591	Scac_transcript_23767_m.23429	Laro_RXN28932.1	Onma_KAF4108933.1	Pohu_Maker00008727
DR_ENSDARP00000003397	NA	NA	NA	Gypa_m64180_201227_154211_116457801_ccs_m.49027,Gypa_m64180_201227_154211_103615248_ccs_m.39536	NA	NA	Pere_m64173_210227_033852_66192856_ccs_m.28696	Plex_m64173_210227_033852_145885647_ccs_m.57699	NA	NA	NA	NA	NA	Scpy_m64180_201227_154211_29952171_ccs_m.39819	Scwal_transcript_2411_m.2334,Scwal_transcript_34143_m.33614	NA	Scyo_m64180_201227_154211_46402337_ccs_m.43633,Scyo_m64180_201227_154211_177408183_ccs_m.44885	Oxst_evm.model.003510F_arrow_pilon.1	NA	NA	Daas_m64173_210227_033852_172950582_ccs_m.61676	NA	NA	NA	Pusn_transcript_1404_m.1364	NA	Laro_RXN26296.1	Onma_KAF4102770.1	NA
DR_ENSDARP00000003398	Dima_m54301_181104_072034_64094277_ccs_m.75737,Dima_m54301_181104_072034_39846751_ccs_m.102361	NA	Gyna_transcript_14546_m.14125	Gypa_m64180_201227_154211_24644259_ccs_m.169916	NA	Pepi_m64180_201227_154211_151651490_ccs_m.139910	Pere_m64173_210227_033852_9570788_ccs_m.91354	NA	NA	Scmac_transcript_38410_m.37835	NA	NA	Scpr_transcript_29353_m.28952	NA	NA	NA	NA	Oxst_evm.model.000029F_arrow_pilon.135,Oxst_evm.model.000055F_arrow_pilon.44	NA	NA	NA	Dafi_m64173_210227_033852_105055041_ccs_m.143323	Onbr_transcript_13383_m.12954	NA	NA	NA	Laro_RXN05916.1	Onma_KAF4103503.1	NA
DR_ENSDARP00000003403	NA	NA	NA	NA	NA	NA	NA	NA	NA	Scmac_transcript_2553_m.2499	NA	NA	Scpr_transcript_16664_m.16366	Scpy_transcript_2968_m.2916,Scpy_m64180_201227_154211_141492951_ccs_m.49877	Scwal_transcript_2738_m.2667,Scwal_transcript_4585_m.4462	Scwan_m64173_210227_033852_112461777_ccs_m.41310	Scyo_transcript_3445_m.3351	Oxst_evm.model.000682F_arrow_pilon.8	Acfa_m64173_210227_033852_101580958_ccs_m.48396	Acir_m64173_210227_033852_15597986_ccs_m.36574	Daas_m64173_210227_033852_148702634_ccs_m.34496	NA	NA	NA	NA	Scac_m64173_210227_033852_53348207_ccs_m.33339	Laro_RXN32400.1	Onma_KAF4098715.1	Pohu_Maker00024468
DR_ENSDARP00000003409	Dima_m54301_181104_072034_7734131_ccs_m.47978,Dima_m54301_181104_072034_32965362_ccs_m.43299	Gyec_m64173_210227_033852_57476015_ccs_m.60273,Gyec_transcript_10862_m.10707	NA	Gypa_transcript_24652_m.24306,Gypa_m64180_201227_154211_139396360_ccs_m.146345	Gyse_transcript_13747_m.13468,Gyse_transcript_15009_m.14724	Pepi_m64180_201227_154211_19595499_ccs_m.93920,Pepi_m64180_201227_154211_17500713_ccs_m.124530	Pere_transcript_13430_m.13201	Plex_m64173_210227_033852_118229203_ccs_m.95688	Scda_m64180_201227_154211_25625950_ccs_m.102136,Scda_m64180_201227_154211_96799029_ccs_m.86902	Scmac_m64180_201227_154211_146146501_ccs_m.137233	Scmal_m64181_210419_165818_15598730_ccs_m.45798	NA	Scpr_transcript_21660_m.21322,Scpr_m64180_201227_154211_50660565_ccs_m.101159	Scpy_m64180_201227_154211_91817109_ccs_m.108335,Scpy_transcript_20858_m.20533	Scwal_m64180_201227_154211_108332048_ccs_m.150035,Scwal_m64180_201227_154211_121241880_ccs_m.161501	Scwan_m64173_210227_033852_21824509_ccs_m.47358	Scyo_m64180_201227_154211_1247879_ccs_m.129909,Scyo_transcript_22072_m.21711	Oxst_evm.model.000290F_arrow_pilon.7,Oxst_evm.model.000688F_arrow_pilon.7	NA	Acir_transcript_20157_m.19837	Daas_transcript_10542_m.10360	Dafi_transcript_15469_m.15148	Onbr_m54136_171121_173223_41812797_ccs_m.57558	NA	Pusn_transcript_21103_m.20709	Scac_m64173_210227_033852_171115824_ccs_m.68166	Laro_RXN10902.1	Onma_KAF4103757.1	Pohu_Maker00032442
DR_ENSDARP00000003411	Dima_transcript_2553_m.2410	NA	NA	Gypa_m64180_201227_154211_95421932_ccs_m.158641	Gyse_transcript_16289_m.15997	Pepi_m64180_201227_154211_19661467_ccs_m.76276	Pere_m64173_210227_033852_72614208_ccs_m.41244,Pere_transcript_5886_m.5775	Plex_transcript_7556_m.7373	Scda_m64180_201227_154211_983264_ccs_m.69237	NA	NA	Scoc_transcript_20158_m.18599	Scpr_transcript_27965_m.27568	Scpy_m64180_201227_154211_33293153_ccs_m.61344	Scwal_transcript_10070_m.9851	Scwan_transcript_11665_m.11503	Scyo_m64180_201227_154211_149751390_ccs_m.45011	Oxst_evm.model.000006F_arrow_pilon.167,Oxst_evm.model.000433F_arrow_pilon.18	NA	NA	NA	Dafi_m64173_210227_033852_25758232_ccs_m.54223	NA	NA	NA	NA	Laro_RXN05636.1	Onma_KAF4109948.1	Pohu_Maker00001880
DR_ENSDARP00000003412	Dima_transcript_15311_m.14863	NA	NA	Gypa_m64180_201227_154211_167904871_ccs_m.135943	Gyse_transcript_15143_m.14860	Pepi_transcript_30789_m.30327	Pere_m64173_210227_033852_176227894_ccs_m.80373	NA	Scda_m64180_201227_154211_31459535_ccs_m.116957	NA	NA	Scoc_m54066_180816_124752_72024234_ccs_m.64440	NA	NA	NA	Scwan_transcript_15676_m.15459	Scyo_transcript_23606_m.23214	Oxst_evm.model.000277F_arrow_pilon.13,Oxst_evm.model.000349F_arrow_pilon.9	Acfa_m64173_210227_033852_150407262_ccs_m.105043	Acir_transcript_22120_m.21799	NA	Dafi_m64173_210227_033852_106957475_ccs_m.90459	NA	Puse_transcript_19283_m.19015	Pusn_m64173_210227_033852_156239212_ccs_m.122741	NA	Laro_RXN33762.1	Onma_KAF4103847.1	Pohu_Maker00011751
DR_ENSDARP00000003415	Dima_m54301_181104_072034_38207925_ccs_m.104832	Gyec_transcript_10917_m.10765,Gyec_transcript_10796_m.10643	NA	Gypa_m64180_201227_154211_81985806_ccs_m.152325,Gypa_transcript_27659_m.27285	Gyse_transcript_19142_m.18816	Pepi_transcript_31882_m.31404,Pepi_m64180_201227_154211_148375343_ccs_m.122658	Pere_m64173_210227_033852_151519782_ccs_m.94979,Pere_transcript_18058_m.17795	Plex_m64173_210227_033852_56820340_ccs_m.98081	Scda_transcript_26438_m.26013,Scda_m64180_201227_154211_60884887_ccs_m.93955	Scmac_transcript_31738_m.31238,Scmac_m64180_201227_154211_155386597_ccs_m.110835	Scmal_transcript_6159_m.6076	NA	Scpr_m64180_201227_154211_156436877_ccs_m.113030,Scpr_transcript_23886_m.23530	Scpy_transcript_25233_m.24874,Scpy_m64180_201227_154211_8454677_ccs_m.132836	Scwal_transcript_31122_m.30619,Scwal_m64180_201227_154211_8980501_ccs_m.173791	Scwan_transcript_8891_m.8756,Scwan_transcript_9074_m.8937	Scyo_m64180_201227_154211_20447610_ccs_m.124559	Oxst_evm.model.000072F_arrow_pilon.56,Oxst_evm.model.000138F_arrow_pilon.50	Acfa_m64173_210227_033852_115739072_ccs_m.105686	Acir_transcript_23706_m.23360	Daas_transcript_19823_m.19561	Dafi_transcript_24772_m.24367	NA	NA	Pusn_m64173_210227_033852_136906143_ccs_m.126879	NA	Laro_RXN12631.1	Onma_KAF4109588.1	NA
DR_ENSDARP00000003429	NA	NA	Gyna_transcript_19245_m.18703,Gyna_m54191_170927_114659_70386229_ccs_m.73856	NA	NA	NA	NA	NA	NA	NA	NA	NA	NA	NA	NA	NA	NA	Oxst_evm.model.001073F_arrow_pilon.10,Oxst_evm.model.001136F_arrow_pilon.5	NA	NA	NA	NA	NA	NA	NA	NA	Laro_RXN29858.1	Onma_KAF4116718.1	Pohu_Maker00022021
DR_ENSDARP00000003432	NA	NA	NA	NA	NA	Pepi_m64180_201227_154211_32769403_ccs_m.132304	NA	NA	NA	NA	Scmal_transcript_9554_m.9427	Scoc_m54066_180816_022158_67764328_ccs_m.79842	Scpr_transcript_27050_m.26664	NA	Scwal_transcript_35039_m.34508	Scwan_m64173_210227_033852_65669958_ccs_m.82159	Scyo_transcript_28709_m.28283	Oxst_evm.model.000503F_arrow_pilon.5	NA	NA	Daas_transcript_21187_m.20914	NA	Onbr_transcript_10275_m.9918	Puse_transcript_22550_m.22249	NA	NA	Laro_RXN13538.1	Onma_KAF4094952.1	Pohu_Maker00023647
DR_ENSDARP00000003433	Dima_transcript_21344_m.20794	NA	NA	Gypa_m64180_201227_154211_109642361_ccs_m.103818	NA	NA	NA	Plex_m64173_210227_033852_66650709_ccs_m.55168,Plex_m64173_210227_033852_22088008_ccs_m.56924	NA	NA	Scmal_m64180_201227_154211_20187728_ccs_m.77269	Scoc_m54066_180816_022158_30016423_ccs_m.86660,Scoc_transcript_20086_m.18530	NA	Scpy_m64180_201227_154211_27920237_ccs_m.110899,Scpy_m64180_201227_154211_14289271_ccs_m.35254	Scwal_transcript_38563_m.38013,Scwal_m64180_201227_154211_128912022_ccs_m.151048	NA	Scyo_m64180_201227_154211_152765666_ccs_m.138493,Scyo_transcript_32520_m.32067	Oxst_evm.model.000469F_arrow_pilon.14	NA	NA	Daas_transcript_25900_m.25579	Dafi_transcript_30384_m.29920	NA	NA	Pusn_transcript_27468_m.27039	NA	Laro_RXN11550.1	Onma_KAF4107138.1	Pohu_Maker00017121
DR_ENSDARP00000003450	NA	NA	NA	NA	NA	NA	NA	NA	NA	NA	NA	NA	NA	NA	NA	NA	NA	NA	NA	NA	NA	NA	NA	NA	NA	NA	NA	Onma_KAF4096153.1	NA
DR_ENSDARP00000003452	Dima_transcript_18435_m.17945,Dima_transcript_12706_m.12307	NA	Gyna_m54191_170927_114659_43189162_ccs_m.71231	Gypa_m64180_201227_154211_125372206_ccs_m.178787	Gyse_m54172_180716_044438_65602134_ccs_m.94623,Gyse_m54172_180716_044438_32048081_ccs_m.81815	NA	NA	NA	NA	Scmac_m64180_201227_154211_167183315_ccs_m.154019	Scmal_transcript_8499_m.8387,Scmal_m64181_210419_165818_124387535_ccs_m.39190	NA	Scpr_m64180_201227_154211_92668937_ccs_m.100771	NA	NA	NA	NA	Oxst_evm.model.000275F_arrow_pilon.37,Oxst_evm.model.000547F_arrow_pilon.13	Acfa_m64173_210227_033852_74645959_ccs_m.112184	Acir_transcript_21518_m.21186	Daas_m64173_210227_033852_48890832_ccs_m.85808	NA	NA	NA	Pusn_transcript_22401_m.22006	NA	Laro_RXN18799.1	Onma_KAF4104306.1	Pohu_Maker00017726
DR_ENSDARP00000003459	NA	NA	NA	NA	NA	NA	NA	NA	NA	NA	NA	NA	NA	NA	NA	NA	NA	Oxst_evm.model.006212F_arrow_pilon.3,Oxst_evm.model.010071F_arrow_pilon.1	NA	NA	NA	NA	NA	Puse_m64180_201227_154211_171573411_ccs_m.82128	NA	NA	Laro_RXN21102.1	Onma_KAF4108699.1	Pohu_Maker00031495
DR_ENSDARP00000003468	Dima_transcript_18827_m.18327	NA	Gyna_m54191_170927_114659_32702828_ccs_m.87049,Gyna_transcript_10029_m.9707	NA	Gyse_m54172_180716_044438_17629400_ccs_m.96721,Gyse_transcript_20141_m.19796	Pepi_transcript_33074_m.32591,Pepi_m64180_201227_154211_143722163_ccs_m.134189	Pere_transcript_19796_m.19511	Plex_transcript_23578_m.23219	NA	,	Scmal_transcript_8762_m.8640	NA	,	Scpy_transcript_27103_m.26723	NA	Scwan_transcript_10839_m.10684	NA	Oxst_evm.model.000614F_arrow_pilon.6.2	Acfa_m64173_210227_033852_114952408_ccs_m.111886	Acir_m64173_210227_033852_144311937_ccs_m.83889	NA	Dafi_transcript_27861_m.27427	Onbr_transcript_10472_m.10103	Puse_transcript_17027_m.16769	Pusn_transcript_26600_m.26166	Scac_m64173_210227_033852_23726387_ccs_m.69537	Laro_RXN27152.1	Onma_KAF4108157.1	Pohu_Maker00006145
DR_ENSDARP00000003481	Dima_transcript_10683_m.10330	NA	Gyna_m54191_170927_114659_8192570_ccs_m.71450,Gyna_transcript_4507_m.4328	Gypa_m64180_201227_154211_69928694_ccs_m.127647	NA	Pepi_transcript_29860_m.29405	NA	NA	NA	Scmac_transcript_31625_m.31127,Scmac_transcript_26124_m.25688	Scmal_m64181_210419_165818_44893829_ccs_m.27169	NA	Scpr_transcript_25062_m.24695	Scpy_transcript_18962_m.18663,Scpy_m64180_201227_154211_149882332_ccs_m.94969	Scwal_m64180_201227_154211_174065972_ccs_m.144265,Scwal_transcript_26886_m.26423	NA	Scyo_m64180_201227_154211_158336355_ccs_m.127352	Oxst_evm.model.000098F_arrow_pilon.41,Oxst_evm.model.000194F_arrow_pilon.58	NA	NA	NA	NA	NA	NA	NA	NA	Laro_RXN17768.1	Onma_KAF4114634.1	Pohu_Maker00020500
DR_ENSDARP00000003485	NA	NA	NA	NA	Gyse_m54172_180716_044438_59441252_ccs_m.97226	NA	NA	NA	NA	NA	NA	NA	NA	NA	NA	NA	NA	Oxst_evm.model.000003F_arrow_pilon.58,Oxst_evm.model.000007F_arrow_pilon.155	NA	NA	NA	NA	NA	NA	NA	NA	Laro_RXN18033.1	Onma_KAF4097784.1	Pohu_Maker00000341
DR_ENSDARP00000003488	Dima_transcript_23280_m.22715	Gyec_m64173_210227_033852_173213791_ccs_m.89455	Gyna_transcript_20601_m.20033,Gyna_transcript_20764_m.20191	NA	Gyse_m54172_180716_044438_67699030_ccs_m.102158	NA	NA	NA	Scda_m64180_201227_154211_32310285_ccs_m.125723	NA	Scmal_m64181_210419_165818_10683999_ccs_m.76305	Scoc_transcript_28139_m.26239,Scoc_transcript_26783_m.24917	Scpr_m64180_201227_154211_66676_ccs_m.129712,Scpr_m64180_201227_154211_65536845_ccs_m.128194	NA	NA	Scwan_m64173_210227_033852_92669971_ccs_m.78484,Scwan_m64173_210227_033852_5310585_ccs_m.73557	NA	NA	NA	Acir_m64173_210227_033852_146475121_ccs_m.108382	NA	Dafi_transcript_29370_m.28919	NA	NA	Pusn_transcript_28229_m.27776	Scac_m64173_210227_033852_50596389_ccs_m.104018	NA	NA	Pohu_Maker00020187
DR_ENSDARP00000003494	NA	NA	Gyna_m54191_170926_092245_37683450_ccs_m.57525	NA	Gyse_m54172_180716_044438_19989061_ccs_m.68466,Gyse_transcript_11199_m.10985	NA	NA	NA	NA	NA	NA	Scoc_transcript_4606_m.4176,Scoc_transcript_4244_m.3886	Scpr_m64180_201227_154211_113771859_ccs_m.92447	Scpy_m64180_201227_154211_158534430_ccs_m.100755	NA	NA	NA	Oxst_evm.model.000462F_arrow_pilon.20	NA	Acir_m64173_210227_033852_120064305_ccs_m.81278	NA	NA	NA	NA	NA	NA	Laro_RXN24859.1	Onma_KAF4105613.1	Pohu_Maker00020795
DR_ENSDARP00000003498	NA	NA	Gyna_m54191_170927_114659_25297527_ccs_m.66197	NA	NA	NA	NA	NA	NA	NA	NA	Scoc_m54066_180816_124752_36045102_ccs_m.86472	NA	Scpy_m64180_201227_154211_179569815_ccs_m.125257	NA	NA	NA	Oxst_evm.model.000472F_arrow_pilon.5	NA	NA	NA	NA	NA	Puse_m64180_201227_154211_22479976_ccs_m.92764	NA	NA	Laro_RXN30635.1	Onma_KAF4105806.1	Pohu_Maker00021140
DR_ENSDARP00000003519	Dima_transcript_22274_m.21722	Gyec_transcript_13314_m.13151	Gyna_transcript_15693_m.15236,Gyna_transcript_15110_m.14677	Gypa_transcript_33861_m.33426,Gypa_m64180_201227_154211_49220307_ccs_m.168660	Gyse_transcript_21983_m.21629	Pepi_m64180_201227_154211_87753978_ccs_m.139605,Pepi_transcript_36634_m.36130	Pere_transcript_21495_m.21191,Pere_transcript_21108_m.20811	Plex_transcript_24745_m.24379	Scda_m64180_201227_154211_47580033_ccs_m.111482,Scda_transcript_31833_m.31367	Scmac_m64180_201227_154211_84478557_ccs_m.166437,Scmac_transcript_34164_m.33633	Scmal_transcript_12139_m.12008	NA	Scpr_m64180_201227_154211_91030428_ccs_m.127144,Scpr_m64180_201227_154211_18809869_ccs_m.118085	Scpy_transcript_30171_m.29764	Scwal_m64180_201227_154211_43123332_ccs_m.182029	Scwan_transcript_12603_m.12425	Scyo_transcript_31336_m.30884,Scyo_m64180_201227_154211_128188421_ccs_m.139493	Oxst_evm.model.000170F_arrow_pilon.69	Acfa_transcript_29860_m.29409	Acir_transcript_26903_m.26535	Daas_m64173_210227_033852_34866595_ccs_m.94923	NA	Onbr_transcript_15047_m.14573	NA	Pusn_transcript_28728_m.28285	Scac_m64173_210227_033852_22481198_ccs_m.101036	Laro_RXN19705.1	Onma_KAF4107491.1	Pohu_Maker00010405
DR_ENSDARP00000003520	Dima_m54301_181104_072034_24642335_ccs_m.92969	NA	NA	Gypa_transcript_3010_m.2987	NA	NA	Pere_transcript_12036_m.11835	Plex_transcript_7160_m.6990,Plex_m64173_210227_033852_70451755_ccs_m.41358	Scda_m64180_201227_154211_64358727_ccs_m.125755	Scmac_m64180_201227_154211_169675310_ccs_m.149906	Scmal_m64181_210419_165818_22545333_ccs_m.29131	NA	NA	Scpy_m64180_201227_154211_92015180_ccs_m.51771	NA	NA	NA	Oxst_evm.model.000257F_arrow_pilon.49	Acfa_transcript_16176_m.15845	Acir_transcript_19289_m.18985	Daas_transcript_8669_m.8503	Dafi_transcript_13487_m.13195	NA	NA	NA	Scac_transcript_8638_m.8436	Laro_RXN08854.1	Onma_KAF4110355.1	Pohu_Maker00001103
DR_ENSDARP00000003524	NA	NA	NA	NA	NA	NA	NA	NA	NA	NA	NA	NA	NA	NA	NA	NA	NA	NA	NA	NA	NA	NA	NA	NA	NA	NA	Laro_RXN30858.1	Onma_KAF4112795.1	NA
DR_ENSDARP00000003525	NA	NA	NA	NA	NA	NA	NA	NA	NA	NA	NA	NA	NA	NA	NA	NA	NA	Oxst_evm.model.001118F_arrow_pilon.10	NA	NA	NA	NA	NA	NA	NA	NA	Laro_RXN09093.1	Onma_KAF4118350.1	NA
DR_ENSDARP00000003530	Dima_m54301_181104_072034_12977043_ccs_m.64171	Gyec_m64173_210227_033852_29557670_ccs_m.31409	NA	Gypa_m64180_201227_154211_91489593_ccs_m.178625	NA	Pepi_m64180_201227_154211_114294959_ccs_m.138880	NA	Plex_m64173_210227_033852_17892436_ccs_m.89498	NA	Scmac_transcript_33523_m.33001,Scmac_m64180_201227_154211_28639557_ccs_m.150932	NA	NA	NA	Scpy_m64180_201227_154211_95420477_ccs_m.101296	Scwal_m64180_201227_154211_149817975_ccs_m.183526	Scwan_m64173_210227_033852_133826284_ccs_m.73877	Scyo_m64180_201227_154211_148178229_ccs_m.57802	NA	NA	Acir_m64173_210227_033852_144245638_ccs_m.56674	Daas_m64173_210227_033852_102631924_ccs_m.107673	Dafi_m64173_210227_033852_169476739_ccs_m.135823	NA	Puse_transcript_16157_m.15912	NA	NA	Laro_RXN28506.1	Onma_KAF4098160.1	NA
DR_ENSDARP00000003564	Dima_m54301_181104_072034_23659149_ccs_m.68476	NA	NA	NA	NA	Pepi_m64180_201227_154211_57083324_ccs_m.102779	NA	NA	NA	NA	NA	Scoc_transcript_19342_m.17840	Scpr_m64180_201227_154211_55314290_ccs_m.84796	NA	NA	Scwan_transcript_4544_m.4459	NA	NA	Acfa_m64173_210227_033852_69666079_ccs_m.94684	NA	NA	NA	NA	Puse_m64180_201227_154211_60490212_ccs_m.69876	NA	NA	Laro_RXN04766.1	Onma_KAF4098153.1	Pohu_Maker00000072
DR_ENSDARP00000003565	NA	Gyec_transcript_14499_m.14324	NA	NA	Gyse_m54172_180716_044438_43122846_ccs_m.71207	NA	Pere_transcript_10313_m.10114	NA	NA	Scmac_m64180_201227_154211_6620010_ccs_m.65680,Scmac_m64180_201227_154211_22020941_ccs_m.78806	Scmal_transcript_14656_m.14479	Scoc_transcript_5533_m.5018,Scoc_m54066_180816_124752_73465994_ccs_m.96006	NA	NA	Scwal_transcript_23812_m.23381	NA	Scyo_transcript_20666_m.20309	Oxst_evm.model.000305F_arrow_pilon.17	NA	NA	NA	NA	NA	NA	NA	Scac_m64173_210227_033852_11799186_ccs_m.99340	Laro_RXN23110.1	Onma_KAF4107284.1	Pohu_Maker00010434
DR_ENSDARP00000003571	NA	NA	NA	NA	NA	Pepi_m64180_201227_154211_109185098_ccs_m.52250	NA	Plex_m64173_210227_033852_39651722_ccs_m.101196	Scda_m64180_201227_154211_148440735_ccs_m.69953,Scda_m64180_201227_154211_165151358_ccs_m.85063	Scmac_m64180_201227_154211_113182262_ccs_m.169034	NA	Scoc_m54066_180816_022158_60162714_ccs_m.87842	Scpr_m64180_201227_154211_56755809_ccs_m.51811	Scpy_m64180_201227_154211_154665769_ccs_m.139338	Scwal_m64180_201227_154211_72812229_ccs_m.113657,Scwal_m64180_201227_154211_113967572_ccs_m.90655	NA	Scyo_m64180_201227_154211_24314476_ccs_m.65667	Oxst_evm.model.000060F_arrow_pilon.34	Acfa_m64173_210227_033852_171508657_ccs_m.67163	NA	NA	Dafi_transcript_28988_m.28546	Onbr_m54065_171120_145353_16449769_ccs_m.71193	Puse_transcript_13758_m.13535	Pusn_transcript_15587_m.15267	Scac_transcript_18526_m.18237	Laro_RXN08731.1	Onma_KAF4117168.1	NA
DR_ENSDARP00000003598	NA	Gyec_m64173_210227_033852_29558614_ccs_m.41747	Gyna_m54191_170926_092245_9700086_ccs_m.46943,Gyna_transcript_5767_m.5555	Gypa_transcript_13224_m.13022,Gypa_m64180_201227_154211_60752487_ccs_m.95656	Gyse_m54172_180716_044438_46006688_ccs_m.98383,Gyse_m54172_180716_044438_34276177_ccs_m.82584	Pepi_transcript_14088_m.13824	Pere_transcript_6879_m.6745	Plex_transcript_12621_m.12361,Plex_transcript_12160_m.11902	Scda_m64180_201227_154211_143395379_ccs_m.73927,Scda_transcript_9465_m.9237	Scmac_m64180_201227_154211_70716143_ccs_m.121466,Scmac_transcript_11725_m.11475	NA	Scoc_transcript_13923_m.12750,Scoc_transcript_11650_m.10634	Scpr_transcript_9107_m.8923,Scpr_m64180_201227_154211_135071757_ccs_m.104689	Scpy_m64180_201227_154211_26411668_ccs_m.109238,Scpy_transcript_13155_m.12928	Scwal_m64180_201227_154211_4260923_ccs_m.79197	Scwan_transcript_7220_m.7106,Scwan_transcript_9200_m.9058	Scyo_m64180_201227_154211_163580397_ccs_m.114575,Scyo_transcript_13739_m.13467	Oxst_evm.model.000029F_arrow_pilon.123,Oxst_evm.model.000055F_arrow_pilon.56	Acfa_transcript_15084_m.14767	Acir_transcript_14139_m.13895	NA	NA	Onbr_m54065_171120_145353_54264255_ccs_m.58558	NA	Pusn_transcript_11534_m.11279	Scac_transcript_17258_m.16982	Laro_RXN33373.1	Onma_KAF4103489.1	Pohu_Maker00024988
DR_ENSDARP00000003601	Dima_transcript_10839_m.10484	Gyec_m64173_210227_033852_75825454_ccs_m.59099	Gyna_m54191_170926_092245_49939373_ccs_m.84191	NA	NA	NA	Pere_m64173_210227_033852_48302123_ccs_m.80847	Plex_transcript_18295_m.17977,Plex_m64173_210227_033852_107677789_ccs_m.85504	NA	Scmac_m64180_201227_154211_84344867_ccs_m.124758	Scmal_m64181_210419_165818_57934321_ccs_m.87367	NA	Scpr_transcript_19817_m.19487	Scpy_transcript_19348_m.19035	NA	Scwan_m64173_210227_033852_138348888_ccs_m.46486	Scyo_transcript_22308_m.21944	NA	NA	Acir_m64173_210227_033852_54001673_ccs_m.87655	Daas_m64173_210227_033852_75432773_ccs_m.77186	Dafi_transcript_19986_m.19632	NA	NA	NA	NA	Laro_RXN22662.1	Onma_KAF4107974.1	NA
DR_ENSDARP00000003616	NA	NA	Gyna_transcript_30248_m.29486	NA	NA	NA	NA	NA	NA	NA	Scmal_m64180_201227_154211_165937509_ccs_m.88794	Scoc_transcript_28940_m.27021	NA	NA	NA	Scwan_m64173_210227_033852_25757318_ccs_m.72191	NA	Oxst_evm.model.000904F_arrow_pilon.5	NA	NA	NA	NA	Onbr_transcript_24477_m.23807	NA	NA	NA	Laro_RXN38446.1	Onma_KAF4110696.1	Pohu_Maker00015168
DR_ENSDARP00000003622	Dima_m54301_181104_072034_23790396_ccs_m.82438,Dima_transcript_11974_m.11593	Gyec_transcript_9114_m.8986	NA	NA	NA	Pepi_transcript_26162_m.25748,Pepi_m64180_201227_154211_73665237_ccs_m.122379	Pere_transcript_13068_m.12854,Pere_m64173_210227_033852_108333294_ccs_m.52066	NA	Scda_transcript_22810_m.22432,Scda_transcript_21016_m.20656	Scmac_transcript_27237_m.26793	NA	NA	Scpr_m64180_201227_154211_983206_ccs_m.105024,Scpr_m64180_201227_154211_117441448_ccs_m.90131	Scpy_m64180_201227_154211_134481274_ccs_m.95954,Scpy_transcript_20978_m.20655	Scwal_transcript_26020_m.25557	Scwan_transcript_6868_m.6767	Scyo_transcript_25064_m.24666,Scyo_transcript_23529_m.23139	Oxst_evm.model.000546F_arrow_pilon.22.1	Acfa_transcript_18537_m.18162	NA	Daas_transcript_15004_m.14771	Dafi_m64173_210227_033852_56888120_ccs_m.117385	NA	NA	Pusn_transcript_20420_m.20042	Scac_transcript_15704_m.15429	Laro_RXN19407.1	Onma_KAF4101605.1	Pohu_Maker00003269
DR_ENSDARP00000003625	NA	NA	NA	NA	NA	NA	NA	NA	NA	NA	NA	NA	NA	NA	NA	NA	NA	NA	NA	NA	NA	NA	NA	NA	NA	NA	Laro_RXN16937.1	Onma_KAF4110644.1	Pohu_Maker00015119
DR_ENSDARP00000003629	Dima_m54301_181104_072034_26477030_ccs_m.93116	Gyec_transcript_11835_m.11684,Gyec_m64173_210227_033852_54592508_ccs_m.72312	Gyna_m54191_170927_114659_12386633_ccs_m.81886	Gypa_transcript_25849_m.25491,Gypa_m64180_201227_154211_84346598_ccs_m.134769	Gyse_transcript_17381_m.17048	Pepi_transcript_29135_m.28693,Pepi_transcript_27407_m.26977	Pere_m64173_210227_033852_114755312_ccs_m.80012,Pere_transcript_19359_m.19076	Plex_m64173_210227_033852_42008843_ccs_m.103465,Plex_m64173_210227_033852_36636107_ccs_m.103092	Scda_m64180_201227_154211_128647702_ccs_m.114065,Scda_m64180_201227_154211_34538173_ccs_m.115852	Scmac_m64180_201227_154211_120522176_ccs_m.164365,Scmac_transcript_16416_m.16099	Scmal_m64180_201227_154211_154667079_ccs_m.37904	NA	NA	Scpy_m64180_201227_154211_42271287_ccs_m.119722,Scpy_m64180_201227_154211_84017995_ccs_m.114266	Scwal_transcript_27642_m.27165,Scwal_transcript_33911_m.33385	Scwan_m64173_210227_033852_49285499_ccs_m.62681	NA	NA	NA	NA	Daas_transcript_20755_m.20489	NA	NA	NA	NA	NA	Laro_RXN24235.1	NA	Pohu_Maker00013647
DR_ENSDARP00000003641	Dima_transcript_26481_m.25803	NA	Gyna_transcript_29549_m.28777	Gypa_m64180_201227_154211_54397034_ccs_m.61611	Gyse_m54172_180716_044438_7340442_ccs_m.102397	Pepi_m64180_201227_154211_74517042_ccs_m.108657	Pere_m64173_210227_033852_32703086_ccs_m.76259	Plex_m64173_210227_033852_115475394_ccs_m.107740,Plex_m64173_210227_033852_107415583_ccs_m.84239	NA	Scmac_transcript_33938_m.33409	Scmal_transcript_18237_m.18051,Scmal_transcript_18955_m.18668	Scoc_transcript_29437_m.27505	NA	Scpy_m64180_201227_154211_124585539_ccs_m.116594	Scwal_transcript_43054_m.42452	NA	Scyo_transcript_33706_m.33243,Scyo_m64180_201227_154211_124782134_ccs_m.119105	Oxst_evm.model.000051F_arrow_pilon.16	NA	NA	NA	NA	NA	Puse_transcript_23541_m.23247	NA	NA	Laro_RXN20828.1	Onma_KAF4109704.1	NA
DR_ENSDARP00000003646	NA	NA	Gyna_m54191_170927_114659_37290161_ccs_m.69297	Gypa_transcript_26152_m.25796,Gypa_m64180_201227_154211_11995484_ccs_m.146562	Gyse_m54172_180716_044438_45023322_ccs_m.91872	NA	NA	NA	NA	NA	Scmal_m64181_210419_165818_70647931_ccs_m.35300	NA	NA	NA	Scwal_transcript_31347_m.30831,Scwal_m64180_201227_154211_163711031_ccs_m.161442	NA	Scyo_m64180_201227_154211_153879023_ccs_m.121064	NA	NA	NA	NA	Dafi_m64173_210227_033852_107874643_ccs_m.124508	NA	NA	NA	NA	NA	Onma_KAF4094781.1	NA
DR_ENSDARP00000003648	NA	Gyec_m64173_210227_033852_150341101_ccs_m.42782,Gyec_m64173_210227_033852_74646436_ccs_m.60288	NA	Gypa_m64180_201227_154211_22808954_ccs_m.79972,Gypa_m64180_201227_154211_179440291_ccs_m.123425	Gyse_m54172_180716_044438_42336587_ccs_m.51719	Pepi_transcript_13741_m.13473	NA	Plex_m64173_210227_033852_118884430_ccs_m.44561,Plex_transcript_9970_m.9746	Scda_transcript_10975_m.10741,Scda_transcript_13038_m.12777	Scmac_m64180_201227_154211_147654439_ccs_m.95850	Scmal_m64181_210419_165818_172492047_ccs_m.39059	Scoc_m54066_180816_022158_18613119_ccs_m.43421	Scpr_transcript_11323_m.11097,Scpr_m64180_201227_154211_14157274_ccs_m.73374	Scpy_m64180_201227_154211_129172973_ccs_m.53814,Scpy_m64180_201227_154211_86639681_ccs_m.68906	NA	Scwan_m64173_210227_033852_106432251_ccs_m.33143	Scyo_transcript_12517_m.12263,Scyo_transcript_13869_m.13597	Oxst_evm.model.000165F_arrow_pilon.26,Oxst_evm.model.000478F_arrow_pilon.6	Acfa_transcript_12506_m.12225	Acir_m64173_210227_033852_63112602_ccs_m.66906	Daas_m64173_210227_033852_114493847_ccs_m.70642	NA	Onbr_m54136_171121_173223_33948347_ccs_m.40476	Puse_m64180_201227_154211_87294071_ccs_m.79445	Pusn_m64173_210227_033852_65996469_ccs_m.93104	Scac_m64173_210227_033852_141230541_ccs_m.54097	Laro_RXN05456.1	Onma_KAF4096496.1	Pohu_Maker00009389
DR_ENSDARP00000003654	Dima_transcript_9549_m.9224	Gyec_m64173_210227_033852_16318776_ccs_m.68269	Gyna_m54191_170926_092245_51380497_ccs_m.42664	Gypa_m64180_201227_154211_36831858_ccs_m.148978	Gyse_m54172_180716_044438_22021057_ccs_m.90775,Gyse_m54172_180716_044438_13304727_ccs_m.93460	Pepi_transcript_31512_m.31043	Pere_m64173_210227_033852_155517504_ccs_m.96929,Pere_m64173_210227_033852_155518989_ccs_m.82525	Plex_m64173_210227_033852_65800444_ccs_m.83403	Scda_m64180_201227_154211_10684266_ccs_m.131632	Scmac_m64180_201227_154211_67110585_ccs_m.152063	Scmal_transcript_5477_m.5387	Scoc_transcript_12639_m.11542	Scpr_transcript_24568_m.24203	Scpy_m64180_201227_154211_119276939_ccs_m.112959	Scwal_m64180_201227_154211_175179067_ccs_m.166334	Scwan_m64173_210227_033852_98763179_ccs_m.69529	Scyo_transcript_26274_m.25860	NA	NA	NA	NA	NA	NA	Puse_m64180_201227_154211_117377090_ccs_m.33548	NA	Scac_m64173_210227_033852_124782498_ccs_m.33769	Laro_RXN06872.1	Onma_KAF4108133.1	NA
DR_ENSDARP00000003663	NA	NA	NA	Gypa_m64180_201227_154211_1902743_ccs_m.69375,Gypa_m64180_201227_154211_45942878_ccs_m.69731	Gyse_m54172_180716_044438_36176034_ccs_m.37797,Gyse_m54172_180716_044438_64881429_ccs_m.87665	Pepi_m64180_201227_154211_72745858_ccs_m.104725	NA	Plex_m64173_210227_033852_174000036_ccs_m.45733,Plex_m64173_210227_033852_5636527_ccs_m.42762	Scda_m64180_201227_154211_82250167_ccs_m.91135	NA	Scmal_m64181_210419_165818_60491998_ccs_m.35859,Scmal_m64181_210419_165818_102828188_ccs_m.28059	Scoc_m54066_180816_124752_71434849_ccs_m.45514	NA	NA	NA	NA	Scyo_m64180_201227_154211_56953152_ccs_m.108530,Scyo_transcript_20064_m.19711	Oxst_evm.model.008346F_arrow_pilon.2	NA	Acir_m64173_210227_033852_170787938_ccs_m.72164	NA	NA	NA	NA	NA	NA	Laro_RXN34909.1	Onma_KAF4104514.1	Pohu_Maker00013625
DR_ENSDARP00000003665	NA	NA	Gyna_m54191_170926_092245_54788994_ccs_m.60713,Gyna_transcript_19265_m.18724	NA	NA	Pepi_m64180_201227_154211_171640022_ccs_m.135134	NA	NA	NA	NA	Scmal_m64181_210419_165818_160957655_ccs_m.67752,Scmal_m64181_210419_165818_46925356_ccs_m.80647	Scoc_transcript_20456_m.18878,Scoc_transcript_21961_m.20317	NA	Scpy_m64180_201227_154211_16713051_ccs_m.132531	Scwal_transcript_36950_m.36402	NA	NA	Oxst_evm.model.000317F_arrow_pilon.13,Oxst_evm.model.000952F_arrow_pilon.1	Acfa_m64173_210227_033852_2360023_ccs_m.114866	NA	NA	NA	Onbr_m54136_171121_173223_70320798_ccs_m.78851	Puse_m64180_201227_154211_178391250_ccs_m.98739	NA	NA	Laro_RXN07154.1	Onma_KAF4109227.1	Pohu_Maker00015316
DR_ENSDARP00000003666	Dima_transcript_19504_m.18992	Gyec_m64173_210227_033852_65602780_ccs_m.74585,Gyec_m64173_210227_033852_169934922_ccs_m.75018	NA	Gypa_transcript_30381_m.29977	NA	NA	Pere_m64173_210227_033852_17957368_ccs_m.98003	Plex_m64173_210227_033852_62523024_ccs_m.82287	NA	Scmac_transcript_33791_m.33263	NA	Scoc_transcript_17860_m.16431	NA	NA	Scwal_m64180_201227_154211_89916457_ccs_m.117299,Scwal_transcript_35142_m.34610	NA	Scyo_transcript_28581_m.28156	Oxst_evm.model.000139F_arrow_pilon.59	NA	NA	NA	NA	NA	NA	NA	NA	Laro_RXN14358.1	Onma_KAF4098290.1	Pohu_Maker00032448
DR_ENSDARP00000003671	NA	NA	NA	NA	Gyse_transcript_12925_m.12652	NA	NA	NA	Scda_m64180_201227_154211_525177_ccs_m.93187	NA	NA	Scoc_m54066_180816_022158_65798220_ccs_m.48851	Scpr_m64180_201227_154211_50857789_ccs_m.82252	NA	NA	NA	Scyo_m64180_201227_154211_62719468_ccs_m.51406	Oxst_evm.model.000020F_arrow_pilon.55	NA	NA	NA	NA	Onbr_transcript_2049_m.1947	NA	NA	NA	Laro_RXN15248.1	Onma_KAF4099671.1	NA
DR_ENSDARP00000003682	NA	NA	NA	NA	NA	NA	NA	NA	Scda_m64180_201227_154211_169281663_ccs_m.53450	NA	NA	NA	NA	NA	NA	NA	Scyo_m64180_201227_154211_13239628_ccs_m.47745	NA	NA	NA	NA	NA	NA	NA	NA	NA	Laro_RXN31302.1	Onma_KAF4106930.1	NA
DR_ENSDARP00000003684	NA	NA	NA	NA	NA	NA	NA	NA	NA	NA	NA	NA	NA	NA	NA	NA	NA	Oxst_evm.model.000020F_arrow_pilon.29	NA	NA	NA	NA	Onbr_m54136_171121_173223_67567941_ccs_m.57246	NA	NA	NA	Laro_RXN16816.1	Onma_KAF4099653.1	Pohu_Maker00024163
DR_ENSDARP00000003700	NA	Gyec_m64173_210227_033852_84935020_ccs_m.84507	Gyna_transcript_16559_m.16092	Gypa_m64180_201227_154211_20908364_ccs_m.130897	NA	NA	NA	Plex_m64173_210227_033852_34080713_ccs_m.109114	Scda_transcript_32569_m.32105	Scmac_transcript_37141_m.36575	NA	Scoc_transcript_23795_m.22065	NA	Scpy_m64180_201227_154211_137560637_ccs_m.133879	Scwal_transcript_38708_m.38155	NA	Scyo_transcript_30634_m.30192	NA	NA	NA	NA	NA	Onbr_transcript_14363_m.13895	Puse_transcript_21684_m.21405	NA	Scac_m64173_210227_033852_139003649_ccs_m.99809	Laro_RXN33147.1	Onma_KAF4116159.1	Pohu_Maker00034081
DR_ENSDARP00000003705	NA	NA	NA	Gypa_m64180_201227_154211_22546204_ccs_m.126810	NA	NA	NA	Plex_m64173_210227_033852_123469964_ccs_m.85357	Scda_m64180_201227_154211_117573464_ccs_m.139222	NA	NA	Scoc_m54066_180816_124752_57344740_ccs_m.111831	Scpr_transcript_28442_m.28047	NA	Scwal_transcript_37202_m.36647	Scwan_transcript_12480_m.12307	NA	Oxst_evm.model.000011F_arrow_pilon.52	Acfa_transcript_29255_m.28804	Acir_transcript_26367_m.26003	NA	NA	Onbr_transcript_12370_m.11962	Puse_m64180_201227_154211_55444904_ccs_m.103553	Pusn_m64173_210227_033852_61014657_ccs_m.145305	Scac_m64173_210227_033852_144181291_ccs_m.95732	Laro_RXN27264.1	Onma_KAF4101271.1	Pohu_Maker00027798
DR_ENSDARP00000003709	NA	NA	Gyna_transcript_26584_m.25864	Gypa_m64180_201227_154211_67175357_ccs_m.189160	NA	Pepi_m64180_201227_154211_92995871_ccs_m.70631	NA	Plex_m64173_210227_033852_29229928_ccs_m.74263	Scda_m64180_201227_154211_166200499_ccs_m.92869	NA	Scmal_transcript_17209_m.17037	Scoc_m54066_180816_124752_62128329_ccs_m.107635	Scpr_m64180_201227_154211_114231410_ccs_m.131186	Scpy_transcript_14152_m.13901	Scwal_transcript_42505_m.41887	Scwan_transcript_16725_m.16488	Scyo_m64180_201227_154211_58395159_ccs_m.50748	Oxst_evm.model.000047F_arrow_pilon.11	NA	NA	NA	Dafi_m64173_210227_033852_51709399_ccs_m.92994	NA	NA	NA	Scac_m64173_210227_033852_5834561_ccs_m.70434	Laro_RXN08942.1	Onma_KAF4105870.1	NA
DR_ENSDARP00000003715	NA	NA	NA	Gypa_m64180_201227_154211_15206220_ccs_m.64390	Gyse_transcript_2285_m.2231,Gyse_transcript_2712_m.2659	Pepi_transcript_7630_m.7473	NA	NA	Scda_m64180_201227_154211_38865573_ccs_m.75652	Scmac_m64180_201227_154211_16712204_ccs_m.70824	NA	NA	Scpr_transcript_6822_m.6689	NA	NA	Scwan_m64173_210227_033852_64685287_ccs_m.24553	NA	NA	Acfa_transcript_7413_m.7212	NA	Daas_m64173_210227_033852_73204690_ccs_m.39425	NA	NA	NA	NA	NA	Laro_RXN24737.1	Onma_KAF4101227.1	Pohu_Maker00027651
DR_ENSDARP00000003721	NA	Gyec_m64173_210227_033852_129893048_ccs_m.27010	NA	Gypa_transcript_6479_m.6353,Gypa_m64180_201227_154211_42272061_ccs_m.45205	NA	Pepi_transcript_9660_m.9453,Pepi_m64180_201227_154211_136513205_ccs_m.58940	Pere_transcript_4058_m.4005	Plex_m64173_210227_033852_32244232_ccs_m.45906	Scda_transcript_4804_m.4699,Scda_transcript_3045_m.2983	Scmac_transcript_6939_m.6778	NA	NA	Scpr_transcript_3081_m.3004	NA	Scwal_m64180_201227_154211_105776623_ccs_m.89083	Scwan_transcript_251_m.253	NA	Oxst_evm.model.000015F_arrow_pilon.102	Acfa_m64173_210227_033852_134153812_ccs_m.59503	Acir_transcript_4513_m.4402	NA	NA	NA	NA	NA	NA	Laro_RXN16126.1	Onma_KAF4115874.1	Pohu_Maker00008059
DR_ENSDARP00000003738	Dima_m54301_181104_072034_70648080_ccs_m.79191,Dima_transcript_20491_m.19964	Gyec_m64173_210227_033852_86509338_ccs_m.47144	Gyna_transcript_10841_m.10501	Gypa_m64180_201227_154211_49021341_ccs_m.111329	NA	Pepi_transcript_35687_m.35192	Pere_transcript_20037_m.19753	Plex_m64173_210227_033852_45024682_ccs_m.47539	NA	Scmac_m64180_201227_154211_176293068_ccs_m.148260	NA	NA	NA	Scpy_m64180_201227_154211_82773652_ccs_m.88873	Scwal_m64180_201227_154211_5570941_ccs_m.180956	Scwan_m64173_210227_033852_155255543_ccs_m.63513	Scyo_transcript_21067_m.20714	Oxst_evm.model.000642F_arrow_pilon.2,Oxst_evm.model.000737F_arrow_pilon.2.1	NA	NA	NA	NA	NA	NA	NA	NA	Laro_RXN09331.1	Onma_KAF4096710.1	Pohu_Maker00022598
DR_ENSDARP00000003744	NA	Gyec_transcript_7691_m.7569,Gyec_transcript_7755_m.7632	NA	Gypa_m64180_201227_154211_101779530_ccs_m.126371	Gyse_transcript_11104_m.10891	Pepi_m64180_201227_154211_15008677_ccs_m.88429	NA	NA	Scda_transcript_15370_m.15063	Scmac_transcript_18536_m.18185	Scmal_transcript_1734_m.1707,Scmal_transcript_2341_m.2301	NA	Scpr_m64180_201227_154211_35258479_ccs_m.89331	Scpy_transcript_17161_m.16885,Scpy_transcript_17165_m.16889	Scwal_m64180_201227_154211_133957229_ccs_m.126814,Scwal_m64180_201227_154211_71173524_ccs_m.121344	Scwan_transcript_2878_m.2817,Scwan_transcript_2902_m.2841	Scyo_transcript_20071_m.19718,Scyo_transcript_20795_m.20440	Oxst_evm.model.001195F_arrow_pilon.4,Oxst_evm.model.003925F_arrow_pilon.4	Acfa_m64173_210227_033852_17827670_ccs_m.85287	NA	Daas_m64173_210227_033852_96929560_ccs_m.61205	Dafi_m64173_210227_033852_45091593_ccs_m.88670	NA	Puse_m64180_201227_154211_158072916_ccs_m.65475	Pusn_m64173_210227_033852_118227964_ccs_m.88272	NA	Laro_RXN24956.1	Onma_KAF4105321.1	Pohu_Maker00017028
DR_ENSDARP00000003749	Dima_transcript_23913_m.23341,Dima_transcript_8909_m.8615	Gyec_transcript_6096_m.6001	Gyna_transcript_24050_m.23407	Gypa_transcript_18927_m.18643,Gypa_m64180_201227_154211_13305985_ccs_m.186465	Gyse_transcript_10191_m.10008	Pepi_m64180_201227_154211_64947288_ccs_m.137480	NA	Plex_transcript_14457_m.14171,Plex_m64173_210227_033852_44238625_ccs_m.73840	Scda_m64180_201227_154211_107610514_ccs_m.104044,Scda_m64180_201227_154211_117833858_ccs_m.91504	Scmac_m64180_201227_154211_63766956_ccs_m.103675,Scmac_m64180_201227_154211_124061943_ccs_m.52952	Scmal_m64181_210419_165818_131465618_ccs_m.80728	NA	NA	Scpy_m64180_201227_154211_33818061_ccs_m.84550,Scpy_transcript_14566_m.14311	NA	Scwan_transcript_15934_m.15701,Scwan_m64173_210227_033852_109185781_ccs_m.46734	Scyo_transcript_17091_m.16781,Scyo_transcript_17752_m.17425	Oxst_evm.model.000086F_arrow_pilon.61,Oxst_evm.model.000109F_arrow_pilon.85	NA	Acir_m64173_210227_033852_179241174_ccs_m.61114	NA	NA	NA	NA	Pusn_m64173_210227_033852_20972958_ccs_m.150113	NA	Laro_RXN23538.1	Onma_KAF4096807.1	Pohu_Maker00010155
DR_ENSDARP00000003766	NA	NA	Gyna_transcript_2836_m.2727,Gyna_m54191_170927_114659_28508874_ccs_m.84441	NA	Gyse_m54172_180716_044438_41419038_ccs_m.41857	Pepi_m64180_201227_154211_58524504_ccs_m.124888	NA	NA	Scda_m64180_201227_154211_156829075_ccs_m.129034	NA	NA	NA	NA	NA	NA	NA	NA	NA	NA	NA	NA	NA	NA	Puse_m64180_201227_154211_179766844_ccs_m.104244	Pusn_m64173_210227_033852_140903692_ccs_m.125025	NA	Laro_RXN10633.1	Onma_KAF4105403.1	Pohu_Maker00025668
DR_ENSDARP00000003782	Dima_transcript_11589_m.11213	NA	Gyna_transcript_4330_m.4154	Gypa_m64180_201227_154211_132254162_ccs_m.122195	Gyse_transcript_13613_m.13330	Pepi_m64180_201227_154211_107087932_ccs_m.136411,Pepi_m64180_201227_154211_135596613_ccs_m.131654	Pere_m64173_210227_033852_145885276_ccs_m.75389	NA	Scda_transcript_21959_m.21583,Scda_transcript_20515_m.20152	Scmac_transcript_30715_m.30232,Scmac_m64180_201227_154211_112330103_ccs_m.126836	NA	NA	Scpr_m64180_201227_154211_58526302_ccs_m.90722	NA	Scwal_m64180_201227_154211_43123538_ccs_m.135090	NA	NA	NA	NA	NA	Daas_transcript_23805_m.23507	NA	NA	NA	NA	NA	Laro_RXN26941.1	Onma_KAF4098675.1	Pohu_Maker00024456
DR_ENSDARP00000003786	NA	NA	NA	NA	NA	Pepi_m64180_201227_154211_166527786_ccs_m.78285	NA	Plex_m64173_210227_033852_44369921_ccs_m.100863	Scda_m64180_201227_154211_122617940_ccs_m.131952	NA	Scmal_m64181_210419_165818_154272204_ccs_m.24990	NA	Scpr_m64180_201227_154211_80675262_ccs_m.75616,Scpr_m64180_201227_154211_9700725_ccs_m.84921	NA	Scwal_m64180_201227_154211_50790965_ccs_m.112347	Scwan_m64173_210227_033852_119867361_ccs_m.54782	NA	Oxst_evm.model.000533F_arrow_pilon.14	NA	NA	NA	NA	Onbr_m54065_171120_145353_18285220_ccs_m.72877	NA	NA	Scac_m64173_210227_033852_124715298_ccs_m.80781	Laro_RXN33048.1	Onma_KAF4113554.1	Pohu_Maker00027153
DR_ENSDARP00000003788	NA	Gyec_m64173_210227_033852_105188035_ccs_m.23342,Gyec_m64173_210227_033852_143262551_ccs_m.43090	NA	NA	Gyse_transcript_3065_m.3013	Pepi_transcript_254_m.251,Pepi_m64180_201227_154211_40044690_ccs_m.39892	NA	Plex_transcript_100_m.101,Plex_m64173_210227_033852_91751422_ccs_m.26074	Scda_transcript_392_m.390,Scda_m64180_201227_154211_4720045_ccs_m.37980	NA	NA	NA	NA	,	NA	Scwan_m64173_210227_033852_54461036_ccs_m.17528,Scwan_m64173_210227_033852_103154024_ccs_m.31791	NA	Oxst_evm.model.001172F_arrow_pilon.9	Acfa_m64173_210227_033852_106693720_ccs_m.31937	Acir_transcript_249_m.248	Daas_m64173_210227_033852_51315073_ccs_m.32218	Dafi_transcript_234_m.234	NA	Puse_m64180_201227_154211_97848123_ccs_m.37347	Pusn_transcript_90_m.90	Scac_transcript_335_m.332	Laro_RXN31119.1	Onma_KAF4109323.1	Pohu_Maker00004599
DR_ENSDARP00000003802	NA	NA	NA	NA	NA	NA	Pere_m64173_210227_033852_118491186_ccs_m.101957	NA	NA	NA	NA	NA	NA	NA	NA	NA	NA	Oxst_evm.model.001333F_arrow_pilon.4	NA	NA	NA	NA	NA	NA	NA	NA	Laro_RXN12106.1	Onma_KAF4106908.1	Pohu_Maker00030726
DR_ENSDARP00000003809	NA	NA	NA	NA	NA	NA	NA	NA	NA	NA	NA	NA	NA	NA	NA	NA	NA	Oxst_evm.model.000817F_arrow_pilon.10	NA	NA	NA	Dafi_m64173_210227_033852_65275319_ccs_m.146646	NA	NA	NA	NA	Laro_RXN07073.1	Onma_KAF4113791.1	Pohu_Maker00009258
DR_ENSDARP00000003814	Dima_transcript_16240_m.15776	Gyec_m64173_210227_033852_17171787_ccs_m.69302	Gyna_transcript_25420_m.24725,Gyna_m54191_170926_092245_71697213_ccs_m.64026	NA	NA	Pepi_m64180_201227_154211_163053940_ccs_m.146821	NA	NA	Scda_m64180_201227_154211_41877682_ccs_m.126140	Scmac_m64180_201227_154211_74186818_ccs_m.165123	Scmal_m64180_201227_154211_328174_ccs_m.84320	NA	Scpr_m64180_201227_154211_144310286_ccs_m.109016	NA	NA	Scwan_m64173_210227_033852_77529396_ccs_m.57717,Scwan_m64173_210227_033852_144966859_ccs_m.81792	Scyo_m64180_201227_154211_169282141_ccs_m.130587,Scyo_m64180_201227_154211_159909657_ccs_m.123811	Oxst_evm.model.000257F_arrow_pilon.20	NA	Acir_m64173_210227_033852_136578529_ccs_m.97975	NA	Dafi_m64173_210227_033852_35718826_ccs_m.165684	NA	NA	Pusn_m64173_210227_033852_15598136_ccs_m.148624	NA	Laro_RXN08836.1	Onma_KAF4102023.1	Pohu_Maker00000635
DR_ENSDARP00000003819	NA	NA	NA	NA	NA	NA	NA	NA	NA	NA	NA	NA	NA	NA	NA	NA	NA	NA	NA	NA	NA	NA	NA	NA	NA	NA	Laro_RXN08216.1	Onma_KAF4098925.1	NA
DR_ENSDARP00000003828	Dima_m54301_181104_072034_39060454_ccs_m.97559	NA	Gyna_transcript_11617_m.11255,Gyna_transcript_15179_m.14745	NA	Gyse_m54172_180716_044438_40501972_ccs_m.100037	NA	NA	NA	NA	NA	NA	NA	NA	NA	NA	NA	NA	Oxst_evm.model.006289F_arrow_pilon.4	NA	NA	NA	NA	NA	NA	NA	NA	Laro_RXN22979.1	Onma_KAF4108739.1	NA
DR_ENSDARP00000003829	NA	NA	NA	NA	Gyse_m54172_180716_044438_38404366_ccs_m.99828	NA	NA	NA	NA	Scmac_transcript_32490_m.31975	NA	Scoc_m54066_180816_022158_44958283_ccs_m.87705	NA	NA	NA	NA	NA	NA	NA	NA	NA	Dafi_m64173_210227_033852_1115463_ccs_m.111272	NA	NA	NA	NA	Laro_RXN15597.1	Onma_KAF4111485.1	Pohu_Maker00001524
DR_ENSDARP00000003841	NA	NA	NA	Gypa_m64180_201227_154211_135792694_ccs_m.91697	NA	Pepi_m64180_201227_154211_132776063_ccs_m.99390	NA	Plex_m64173_210227_033852_166070405_ccs_m.51415	NA	NA	NA	Scoc_transcript_4633_m.4201	NA	Scpy_transcript_17702_m.17414	Scwal_m64180_201227_154211_163184866_ccs_m.121325	NA	Scyo_m64180_201227_154211_7079073_ccs_m.118703	Oxst_evm.model.002384F_arrow_pilon.5	NA	NA	NA	NA	NA	NA	Pusn_m64173_210227_033852_112853422_ccs_m.35774	NA	Laro_RXN18857.1	Onma_KAF4099052.1	Pohu_Maker00031227
DR_ENSDARP00000003845	Dima_transcript_2896_m.2757	Gyec_m64173_210227_033852_77071571_ccs_m.28880	NA	NA	Gyse_transcript_3298_m.3211	Pepi_m64180_201227_154211_18156130_ccs_m.52027,Pepi_transcript_6484_m.6356	Pere_m64173_210227_033852_115476632_ccs_m.30023	Plex_m64173_210227_033852_17499673_ccs_m.45065	Scda_transcript_9653_m.9428,Scda_m64180_201227_154211_178916154_ccs_m.66505	NA	NA	Scoc_transcript_513_m.470	NA	Scpy_m64180_201227_154211_173147415_ccs_m.51845,Scpy_m64180_201227_154211_21431587_ccs_m.52762	Scwal_m64180_201227_154211_156304734_ccs_m.93521	NA	Scyo_m64180_201227_154211_20252764_ccs_m.55120	Oxst_evm.model.000630F_arrow_pilon.16	Acfa_m64173_210227_033852_64030996_ccs_m.60384	Acir_m64173_210227_033852_111870363_ccs_m.53800	Daas_m64173_210227_033852_36833159_ccs_m.39783	Dafi_m64173_210227_033852_135924323_ccs_m.60964	NA	Puse_m64180_201227_154211_150407695_ccs_m.69508	NA	Scac_m64173_210227_033852_125766178_ccs_m.38690	Laro_RXN29569.1	Onma_KAF4115431.1	Pohu_Maker00012895
DR_ENSDARP00000003850	Dima_m54301_181104_072034_68682467_ccs_m.91699	NA	NA	NA	Gyse_m54172_180716_044438_51642615_ccs_m.102214	NA	NA	NA	NA	NA	NA	NA	NA	NA	NA	NA	Scyo_m64180_201227_154211_78775533_ccs_m.144532	NA	Acfa_m64173_210227_033852_46597238_ccs_m.74564	NA	NA	NA	Onbr_transcript_16460_m.15945	NA	NA	NA	Laro_RXN12220.1	Onma_KAF4107234.1	Pohu_Maker00010388
DR_ENSDARP00000003871	Dima_m54301_181104_072034_58327611_ccs_m.111421	NA	Gyna_transcript_14162_m.13750,Gyna_transcript_22583_m.21958	NA	NA	NA	NA	NA	NA	NA	NA	NA	NA	NA	NA	NA	NA	Oxst_evm.model.000755F_arrow_pilon.8	NA	NA	NA	NA	Onbr_m54136_171121_173223_51839436_ccs_m.82261	NA	NA	NA	Laro_RXN27934.1	Onma_KAF4095696.1	Pohu_Maker00026244
DR_ENSDARP00000003875	NA	NA	Gyna_transcript_20610_m.20042	Gypa_transcript_35772_m.35336	NA	Pepi_transcript_37929_m.37410	NA	NA	Scda_transcript_33548_m.33079	Scmac_transcript_38656_m.38095	Scmal_m64181_210419_165818_102170716_ccs_m.76508	Scoc_transcript_26209_m.24364	Scpr_transcript_31048_m.30625	Scpy_m64180_201227_154211_90309030_ccs_m.137761	Scwal_transcript_41053_m.40479	Scwan_transcript_15291_m.15101	NA	Oxst_evm.model.000214F_arrow_pilon.32	Acfa_m64173_210227_033852_165350065_ccs_m.119754	Acir_m64173_210227_033852_8847847_ccs_m.95691	Daas_transcript_28129_m.27771	Dafi_m64173_210227_033852_108069930_ccs_m.157596	Onbr_transcript_19024_m.18465	Puse_transcript_23060_m.22747	NA	Scac_transcript_22368_m.22063	Laro_RXN24558.1	Onma_KAF4113739.1	Pohu_Maker00007678
DR_ENSDARP00000003884	Dima_transcript_22058_m.21509,Dima_transcript_8017_m.7731	Gyec_transcript_14473_m.14298	Gyna_m54191_170926_092245_51970403_ccs_m.71864	Gypa_transcript_35668_m.35236	NA	Pepi_transcript_37469_m.36943	Pere_m64173_210227_033852_30673531_ccs_m.107260	Plex_m64173_210227_033852_23200445_ccs_m.98229	Scda_m64180_201227_154211_63702325_ccs_m.152325	Scmac_transcript_38133_m.37566	Scmal_transcript_14913_m.14718	Scoc_m54066_180816_124752_64553518_ccs_m.98625	Scpr_m64180_201227_154211_43517730_ccs_m.114960	Scpy_m64180_201227_154211_117244072_ccs_m.122287,Scpy_transcript_28961_m.28561	Scwal_m64180_201227_154211_95355929_ccs_m.198107,Scwal_m64180_201227_154211_85395874_ccs_m.120786	Scwan_transcript_14727_m.14529,Scwan_m64173_210227_033852_53939035_ccs_m.71568	Scyo_transcript_32622_m.32167	Oxst_evm.model.001802F_arrow_pilon.7,Oxst_evm.model.015148F_arrow_pilon.2	NA	Acir_m64173_210227_033852_129762973_ccs_m.96282	Daas_transcript_27023_m.26678	Dafi_m64173_210227_033852_1049216_ccs_m.123155	NA	Puse_m64180_201227_154211_94110660_ccs_m.97953	Pusn_transcript_29369_m.28893	Scac_transcript_22179_m.21850	Laro_RXN25293.1	Onma_KAF4117901.1	Pohu_Maker00019024
DR_ENSDARP00000003894	Dima_transcript_16061_m.15595	Gyec_transcript_10886_m.10732,Gyec_m64173_210227_033852_96404492_ccs_m.73263	Gyna_transcript_7740_m.7469,Gyna_transcript_7655_m.7385	Gypa_m64180_201227_154211_80283137_ccs_m.94323,Gypa_transcript_28255_m.27882	Gyse_transcript_18004_m.17683,Gyse_transcript_18402_m.18060	Pepi_m64180_201227_154211_66128312_ccs_m.128245	Pere_transcript_18392_m.18115	Plex_transcript_22068_m.21710	NA	Scmac_m64180_201227_154211_9963482_ccs_m.138088,Scmac_m64180_201227_154211_59836311_ccs_m.135477	Scmal_m64181_210419_165818_88214032_ccs_m.37924	Scoc_transcript_12958_m.11854,Scoc_m54066_180816_124752_51839785_ccs_m.67012	Scpr_transcript_24373_m.24005	Scpy_transcript_24619_m.24256,Scpy_m64180_201227_154211_145031467_ccs_m.118780	Scwal_m64180_201227_154211_174130165_ccs_m.140564	Scwan_transcript_8942_m.8807	Scyo_m64180_201227_154211_9110710_ccs_m.118549,Scyo_m64180_201227_154211_131533447_ccs_m.128945	Oxst_evm.model.000161F_arrow_pilon.24,Oxst_evm.model.000288F_arrow_pilon.24	Acfa_transcript_20726_m.20327	Acir_m64173_210227_033852_12518145_ccs_m.40902	Daas_transcript_20023_m.19754	Dafi_m64173_210227_033852_117507014_ccs_m.75541	Onbr_m54136_171121_173223_52232577_ccs_m.60596	NA	Pusn_m64173_210227_033852_134875465_ccs_m.106107	Scac_transcript_17818_m.17536	Laro_RXN28551.1	Onma_KAF4103186.1	Pohu_Maker00016119
DR_ENSDARP00000003902	NA	NA	NA	Gypa_transcript_21647_m.21329,Gypa_transcript_18851_m.18568	Gyse_transcript_12767_m.12498,Gyse_m54172_180716_044438_69009913_ccs_m.64440	NA	NA	Plex_m64173_210227_033852_72811470_ccs_m.84026	Scda_transcript_20831_m.20468	NA	NA	Scoc_transcript_8978_m.8154	Scpr_m64180_201227_154211_23792246_ccs_m.94591	Scpy_transcript_18222_m.17935	Scwal_m64180_201227_154211_73533744_ccs_m.146729,Scwal_m64180_201227_154211_29952611_ccs_m.132005	NA	Scyo_m64180_201227_154211_8192452_ccs_m.105894,Scyo_m64180_201227_154211_46269391_ccs_m.97801	Oxst_evm.model.000213F_arrow_pilon.39	NA	NA	NA	Dafi_m64173_210227_033852_66126945_ccs_m.88782	NA	NA	NA	Scac_m64173_210227_033852_37816706_ccs_m.73258	Laro_RXN34671.1	Onma_KAF4095857.1	Pohu_Maker00023615
DR_ENSDARP00000003905	NA	NA	NA	NA	NA	NA	NA	NA	NA	NA	NA	NA	NA	NA	NA	NA	NA	Oxst_evm.model.000093F_arrow_pilon.27	NA	NA	NA	NA	NA	NA	NA	NA	Laro_RXN23159.1	Onma_KAF4104349.1	NA
DR_ENSDARP00000003925	Dima_transcript_23327_m.22758	NA	NA	Gypa_m64180_201227_154211_113444880_ccs_m.114416	NA	NA	NA	NA	Scda_m64180_201227_154211_93128326_ccs_m.143328	Scmac_m64180_201227_154211_165873892_ccs_m.116869	Scmal_m64180_201227_154211_33360636_ccs_m.75882	Scoc_transcript_26006_m.24166	NA	NA	Scwal_m64180_201227_154211_97846108_ccs_m.148732	NA	Scyo_transcript_16320_m.16013,Scyo_transcript_32334_m.31863	Oxst_evm.model.000350F_arrow_pilon.8,Oxst_evm.model.000779F_arrow_pilon.15	NA	NA	NA	NA	Onbr_transcript_17666_m.17139	NA	Pusn_transcript_29449_m.29010	NA	Laro_RXN26322.1	Onma_KAF4100538.1	Pohu_Maker00012442
DR_ENSDARP00000003928	NA	NA	NA	NA	NA	NA	NA	NA	NA	NA	NA	Scoc_m54066_180816_022158_27983959_ccs_m.93262	NA	NA	NA	NA	NA	Oxst_evm.model.000005F_arrow_pilon.12,Oxst_evm.model.000350F_arrow_pilon.24	NA	NA	NA	NA	NA	NA	NA	NA	Laro_RXN26332.1	Onma_KAF4100552.1	NA
DR_ENSDARP00000003949	NA	Gyec_transcript_3215_m.3150,Gyec_m64173_210227_033852_57999645_ccs_m.17748	NA	Gypa_transcript_10208_m.10014	Gyse_transcript_2057_m.2044	Pepi_transcript_5380_m.5267,Pepi_m64180_201227_154211_174196872_ccs_m.80476	Pere_transcript_6346_m.6213,Pere_m64173_210227_033852_42337399_ccs_m.43597	Plex_transcript_16668_m.16360,Plex_m64173_210227_033852_114230943_ccs_m.36815	Scda_transcript_9601_m.9377,Scda_transcript_1342_m.1304	Scmac_transcript_5360_m.5223	Scmal_m64181_210419_165818_1247882_ccs_m.20895	NA	Scpr_transcript_9085_m.8902,Scpr_transcript_17977_m.17675	Scpy_m64180_201227_154211_3080853_ccs_m.63006,Scpy_transcript_4336_m.4240	Scwal_transcript_12947_m.12658	Scwan_m64173_210227_033852_104597987_ccs_m.28967	Scyo_transcript_18704_m.18372,Scyo_transcript_6183_m.6028	Oxst_evm.model.000082F_arrow_pilon.71,Oxst_evm.model.000177F_arrow_pilon.56	Acfa_m64173_210227_033852_30803255_ccs_m.89819	Acir_m64173_210227_033852_139135171_ccs_m.62372	Daas_transcript_12580_m.12378	Dafi_m64173_210227_033852_10291349_ccs_m.48477	Onbr_m54136_171121_173223_42009417_ccs_m.39594	Puse_m64180_201227_154211_43451623_ccs_m.25276	Pusn_m64173_210227_033852_12584859_ccs_m.94972	Scac_transcript_13485_m.13240	Laro_RXN15353.1	Onma_KAF4099366.1	NA
DR_ENSDARP00000003956	Dima_transcript_4686_m.4486	Gyec_transcript_4116_m.4041	NA	Gypa_m64180_201227_154211_99353591_ccs_m.178657,Gypa_m64180_201227_154211_180421161_ccs_m.94821	Gyse_transcript_6272_m.6121	Pepi_transcript_16348_m.16040	Pere_m64173_210227_033852_62065010_ccs_m.92573	Plex_m64173_210227_033852_2886145_ccs_m.62023	Scda_transcript_13393_m.13104,Scda_m64180_201227_154211_48627919_ccs_m.147136	Scmac_transcript_16110_m.15800	Scmal_transcript_349_m.352,Scmal_m64181_210419_165818_59902377_ccs_m.23904	NA	Scpr_transcript_7046_m.6922,Scpr_m64180_201227_154211_45417644_ccs_m.51338	Scpy_transcript_11038_m.10845	Scwal_transcript_14643_m.14333	Scwan_transcript_2759_m.2698	Scyo_transcript_13273_m.13003	Oxst_evm.model.004296F_arrow_pilon.4,Oxst_evm.model.008476F_arrow_pilon.2	NA	Acir_transcript_12237_m.12002	Daas_transcript_7239_m.7088	Dafi_m64173_210227_033852_32440600_ccs_m.141919	Onbr_m54065_171120_145353_13894461_ccs_m.57952	NA	Pusn_transcript_10268_m.10028	Scac_transcript_10292_m.10068	Laro_RXN23140.1	Onma_KAF4108183.1	Pohu_Maker00006082
DR_ENSDARP00000003969	NA	NA	NA	Gypa_m64180_201227_154211_129960194_ccs_m.137360	NA	Pepi_m64180_201227_154211_113707803_ccs_m.71423	Pere_transcript_15447_m.15197	NA	NA	NA	NA	Scoc_transcript_7472_m.6796	Scpr_m64180_201227_154211_79561792_ccs_m.96974	NA	Scwal_m64180_201227_154211_90901185_ccs_m.112832,Scwal_m64180_201227_154211_5507005_ccs_m.58059	Scwan_transcript_7059_m.6957	NA	,	Acfa_transcript_21170_m.20774	NA	NA	Dafi_transcript_20253_m.19899	NA	NA	NA	Scac_m64173_210227_033852_40634500_ccs_m.70584	Laro_RXN33252.1	Onma_KAF4101702.1	Pohu_Bh4995501g2.t1
DR_ENSDARP00000003978	NA	Gyec_m64173_210227_033852_46860884_ccs_m.36703	NA	Gypa_m64180_201227_154211_134414356_ccs_m.163723	NA	Pepi_transcript_34071_m.33581,Pepi_m64180_201227_154211_52298958_ccs_m.131165	Pere_m64173_210227_033852_129894004_ccs_m.78692	NA	Scda_m64180_201227_154211_128254236_ccs_m.143383,Scda_transcript_29056_m.28616	Scmac_m64180_201227_154211_176163604_ccs_m.139235	NA	NA	Scpr_m64180_201227_154211_16449893_ccs_m.116417	Scpy_transcript_11251_m.11030	Scwal_m64180_201227_154211_92274737_ccs_m.133240	NA	NA	Oxst_evm.model.000066F_arrow_pilon.41	Acfa_transcript_28641_m.28193	Acir_transcript_12708_m.12457	Daas_transcript_23676_m.23380	Dafi_transcript_28684_m.28248	NA	NA	Pusn_transcript_17198_m.16859	Scac_m64173_210227_033852_127797684_ccs_m.72126	Laro_RXN38289.1	Onma_KAF4102116.1	Pohu_Maker00001089
DR_ENSDARP00000003984	NA	NA	NA	NA	NA	NA	NA	NA	NA	NA	NA	NA	NA	NA	NA	NA	NA	Oxst_evm.model.010231F_arrow_pilon.1,Oxst_evm.model.012074F_arrow_pilon.1	NA	NA	NA	NA	NA	NA	NA	NA	Laro_RXN05113.1	Onma_KAF4114989.1	NA
DR_ENSDARP00000003991	Dima_m54301_181104_072034_69795942_ccs_m.65302,Dima_transcript_8275_m.7986	Gyec_m64173_210227_033852_107217273_ccs_m.71269	NA	Gypa_m64180_201227_154211_166200991_ccs_m.160666,Gypa_transcript_27976_m.27598	Gyse_m54172_180716_044438_54854432_ccs_m.72296	Pepi_m64180_201227_154211_130877785_ccs_m.102314,Pepi_m64180_201227_154211_8127592_ccs_m.52976	Pere_m64173_210227_033852_170132400_ccs_m.76597	Plex_transcript_16060_m.15759,Plex_m64173_210227_033852_77661371_ccs_m.80212	Scda_transcript_18542_m.18200	Scmac_m64180_201227_154211_58590965_ccs_m.115845	NA	Scoc_m54066_180816_124752_13829003_ccs_m.53410	NA	Scpy_m64180_201227_154211_14156426_ccs_m.93702,Scpy_m64180_201227_154211_1705484_ccs_m.84309	Scwal_transcript_15826_m.15499,Scwal_m64180_201227_154211_57017277_ccs_m.132634	Scwan_m64173_210227_033852_74776863_ccs_m.42779	Scyo_transcript_19522_m.19176	Oxst_evm.model.000014F_arrow_pilon.67,Oxst_evm.model.000302F_arrow_pilon.36	NA	Acir_m64173_210227_033852_118883720_ccs_m.83928	Daas_m64173_210227_033852_126092033_ccs_m.70066	Dafi_transcript_17659_m.17324	Onbr_m54136_171121_173223_45678661_ccs_m.50320	Puse_m64180_201227_154211_130811106_ccs_m.40214	NA	NA	Laro_RXN09755.1	Onma_KAF4103618.1	Pohu_Maker00022800
DR_ENSDARP00000004006	Dima_transcript_14020_m.13591	NA	Gyna_m54191_170926_092245_13566662_ccs_m.44332	NA	NA	NA	NA	Plex_m64173_210227_033852_26149906_ccs_m.99762	NA	NA	Scmal_m64181_210419_165818_37226574_ccs_m.55251	Scoc_transcript_10856_m.9922	Scpr_m64180_201227_154211_118161601_ccs_m.101458	Scpy_m64180_201227_154211_66912404_ccs_m.100700	Scwal_m64180_201227_154211_14091306_ccs_m.146959	NA	NA	NA	NA	NA	NA	NA	Onbr_transcript_5087_m.4887	NA	NA	NA	Laro_RXN10813.1	Onma_KAF4094827.1	Pohu_Maker00007557
DR_ENSDARP00000004008	NA	Gyec_m64173_210227_033852_2361897_ccs_m.23833,Gyec_m64173_210227_033852_38929158_ccs_m.42962	NA	Gypa_transcript_14069_m.13848	Gyse_transcript_3385_m.3308	Pepi_transcript_11551_m.11311,Pepi_transcript_19441_m.19092	Pere_transcript_17661_m.17398,Pere_m64173_210227_033852_129369961_ccs_m.51695	NA	Scda_transcript_15802_m.15501	Scmac_transcript_11167_m.10927	NA	Scoc_m54066_180816_022158_22020236_ccs_m.84226	Scpr_m64180_201227_154211_153750146_ccs_m.102266,Scpr_m64180_201227_154211_154927708_ccs_m.53295	Scpy_m64180_201227_154211_32835902_ccs_m.89669,Scpy_m64180_201227_154211_47318532_ccs_m.61300	NA	Scwan_m64173_210227_033852_152305712_ccs_m.51596	NA	NA	Acfa_m64173_210227_033852_149228360_ccs_m.112199	NA	Daas_transcript_10123_m.9946	Dafi_m64173_210227_033852_173935303_ccs_m.96679	NA	NA	Pusn_m64173_210227_033852_167118049_ccs_m.116720	Scac_m64173_210227_033852_104729406_ccs_m.89628	Laro_RXN22587.1	Onma_KAF4113524.1	NA
DR_ENSDARP00000004016	NA	NA	NA	Gypa_transcript_35072_m.34645	Gyse_m54172_180716_044438_41091612_ccs_m.99073	NA	NA	NA	Scda_transcript_33066_m.32590	NA	NA	Scoc_transcript_24875_m.23088	NA	Scpy_m64180_201227_154211_35064131_ccs_m.66131	NA	Scwan_transcript_14663_m.14468	Scyo_transcript_31494_m.31043	Oxst_evm.model.000296F_arrow_pilon.37,Oxst_evm.model.000424F_arrow_pilon.2	Acfa_transcript_30313_m.29861	Acir_m64173_210227_033852_24510549_ccs_m.111226	Daas_transcript_26882_m.26542	NA	NA	NA	NA	Scac_transcript_22049_m.21726	Laro_RXN28240.1	Onma_KAF4095970.1	Pohu_Maker00031190
DR_ENSDARP00000004018	NA	NA	NA	Gypa_transcript_29875_m.29475	NA	NA	NA	NA	NA	NA	Scmal_m64180_201227_154211_136708706_ccs_m.59753	NA	NA	Scpy_m64180_201227_154211_96928576_ccs_m.125183	NA	NA	Scyo_m64180_201227_154211_93914803_ccs_m.50177,Scyo_m64180_201227_154211_153224604_ccs_m.115597	Oxst_evm.model.000081F_arrow_pilon.28,Oxst_evm.model.000146F_arrow_pilon.4	NA	Acir_transcript_9422_m.9213	NA	Dafi_transcript_8955_m.8736	NA	Puse_transcript_16786_m.16530	NA	NA	Laro_RXN20322.1	Onma_KAF4102858.1	Pohu_Maker00026590
DR_ENSDARP00000004030	Dima_transcript_12325_m.11946,Dima_m54301_181104_072034_36504360_ccs_m.82648	Gyec_m64173_210227_033852_143984011_ccs_m.58122	Gyna_m54191_170927_114659_17367564_ccs_m.49842,Gyna_m54191_170926_092245_29229137_ccs_m.55264	Gypa_transcript_19685_m.19388	Gyse_m54172_180716_044438_72679772_ccs_m.40379	NA	Pere_m64173_210227_033852_172688295_ccs_m.104766	Plex_transcript_13410_m.13129,Plex_m64173_210227_033852_62324756_ccs_m.74026	NA	Scmac_transcript_20470_m.20093	NA	Scoc_m54066_180816_022158_72745661_ccs_m.71854	Scpr_m64180_201227_154211_64883062_ccs_m.97807	NA	Scwal_m64180_201227_154211_55640583_ccs_m.88144	NA	NA	NA	NA	Acir_transcript_21542_m.21210	Daas_transcript_10399_m.10217	Dafi_m64173_210227_033852_175767928_ccs_m.112086	Onbr_transcript_2299_m.2166	NA	Pusn_m64173_210227_033852_158468653_ccs_m.81759	Scac_m64173_210227_033852_117639358_ccs_m.53317	Laro_RXN34453.1	Onma_KAF4109126.1	Pohu_Maker00008538
DR_ENSDARP00000004047	NA	Gyec_m64173_210227_033852_149357942_ccs_m.49528	NA	Gypa_m64180_201227_154211_131925381_ccs_m.71001	NA	NA	Pere_m64173_210227_033852_116785819_ccs_m.85762	NA	Scda_m64180_201227_154211_60294626_ccs_m.99007,Scda_m64180_201227_154211_159713332_ccs_m.83587	NA	NA	NA	Scpr_transcript_12732_m.12493,Scpr_m64180_201227_154211_113116953_ccs_m.72896	NA	Scwal_transcript_14796_m.14482	NA	NA	NA	NA	NA	NA	NA	NA	NA	NA	Scac_m64173_210227_033852_54724666_ccs_m.61255	Laro_RXN33249.1	Onma_KAF4101707.1	Pohu_Maker00003248
DR_ENSDARP00000004055	Dima_transcript_21582_m.21045	Gyec_m64173_210227_033852_108331313_ccs_m.76273	Gyna_m54191_170927_114659_53281038_ccs_m.50766	Gypa_m64180_201227_154211_98435596_ccs_m.118223,Gypa_m64180_201227_154211_142739216_ccs_m.158410	Gyse_transcript_10797_m.10585	Pepi_m64180_201227_154211_141953863_ccs_m.130845	Pere_transcript_12528_m.12313	Plex_transcript_15448_m.15150	Scda_transcript_28781_m.28337	Scmac_m64180_201227_154211_173344930_ccs_m.160404	Scmal_transcript_1669_m.1640,Scmal_transcript_9363_m.9251	Scoc_transcript_24080_m.22335	NA	Scpy_transcript_15963_m.15696,Scpy_m64180_201227_154211_30673330_ccs_m.83784	NA	Scwan_m64173_210227_033852_107873460_ccs_m.66256	Scyo_transcript_19023_m.18699	NA	Acfa_m64173_210227_033852_148769104_ccs_m.112779	Acir_transcript_11165_m.10947	Daas_transcript_22598_m.22315	Dafi_transcript_27923_m.27486	NA	NA	NA	NA	Laro_RXN07256.1	Onma_KAF4098383.1	NA
DR_ENSDARP00000004083	Dima_transcript_6927_m.6666	NA	NA	Gypa_transcript_9569_m.9394	NA	Pepi_m64180_201227_154211_106627862_ccs_m.56301,Pepi_m64180_201227_154211_14091101_ccs_m.63954	Pere_transcript_11849_m.11646,Pere_m64173_210227_033852_127535393_ccs_m.29298	Plex_m64173_210227_033852_88277747_ccs_m.77383,Plex_transcript_14630_m.14343	Scda_transcript_7959_m.7782,Scda_m64180_201227_154211_27656880_ccs_m.93906	Scmac_m64180_201227_154211_62195475_ccs_m.74800,Scmac_transcript_9226_m.9016	NA	NA	Scpr_transcript_8664_m.8484,Scpr_transcript_7461_m.7297	Scpy_m64180_201227_154211_43778150_ccs_m.65506,Scpy_m64180_201227_154211_109970067_ccs_m.49479	Scwal_transcript_10127_m.9907,Scwal_transcript_9735_m.9510	NA	Scyo_m64180_201227_154211_113773160_ccs_m.67924	Oxst_evm.model.001141F_arrow_pilon.18.1	Acfa_m64173_210227_033852_95553710_ccs_m.73748	Acir_transcript_9179_m.8991	Daas_m64173_210227_033852_133564016_ccs_m.48899	Dafi_m64173_210227_033852_91948533_ccs_m.73040	NA	Puse_transcript_4676_m.4579	Pusn_transcript_6899_m.6726	Scac_transcript_7636_m.7458	Laro_RXN12911.1	Onma_KAF4098783.1	Pohu_Maker00024424
DR_ENSDARP00000004107	Dima_transcript_7510_m.7223,Dima_m54301_181104_072034_14156044_ccs_m.61016	NA	NA	NA	NA	NA	NA	NA	NA	NA	NA	NA	NA	NA	NA	NA	NA	Oxst_evm.model.000979F_arrow_pilon.9	NA	NA	NA	Dafi_m64173_210227_033852_149424108_ccs_m.111117	NA	NA	NA	Scac_m64173_210227_033852_60295815_ccs_m.62301	Laro_RXN26973.1	Onma_KAF4098635.1	Pohu_Maker00024539
DR_ENSDARP00000004126	NA	NA	NA	NA	Gyse_m54172_180716_044438_73925420_ccs_m.61969,Gyse_m54172_180716_044438_27657056_ccs_m.68155	Pepi_m64180_201227_154211_144573577_ccs_m.100475	NA	NA	NA	NA	NA	NA	NA	NA	NA	NA	NA	NA	NA	NA	NA	NA	NA	NA	NA	NA	Laro_RXN35033.1	Onma_KAF4101832.1	NA
DR_ENSDARP00000004127	Dima_transcript_22317_m.21767	Gyec_transcript_14189_m.14025	Gyna_transcript_16101_m.15636	Gypa_transcript_34781_m.34360	Gyse_transcript_22138_m.21791	Pepi_m64180_201227_154211_123734424_ccs_m.138151	Pere_m64173_210227_033852_166660650_ccs_m.105186	Plex_m64173_210227_033852_155125164_ccs_m.109483	Scda_transcript_31562_m.31097	Scmac_transcript_37916_m.37354	Scmal_transcript_13753_m.13580	Scoc_transcript_24429_m.22673	Scpr_transcript_29329_m.28928	Scpy_transcript_31228_m.30807	Scwal_transcript_38022_m.37466	NA	Scyo_transcript_31788_m.31332	Oxst_evm.model.004108F_arrow_pilon.2,Oxst_evm.model.004228F_arrow_pilon.3	Acfa_m64173_210227_033852_23333515_ccs_m.95889	NA	NA	NA	Onbr_m54136_171121_173223_67567821_ccs_m.52762	NA	NA	NA	Laro_RXN03452.1	Onma_KAF4095621.1	Pohu_Maker00026187
[truncated: 26,141 more rows]

## Sheet: Table S4
Table S4 Number of topologies (T1-6 in Fig. 2B) in each pair of the 18 snow carps
Species A	Species B	T1	T2	T3	T4	T5	T6	T1-T3	Proportion of T1-T3	T4-T6	Proportion of T4-T6	T1-T6
Dima	Gyec	355	10	19	23	8	11	384	0.901408	42	0.0985915	426
Dima	Gyna	350	22	28	43	8	10	400	0.867679	61	0.132321	461
Dima	Gypa	440	21	28	31	8	12	489	0.905556	51	0.0944444	540
Dima	Gyse	416	19	21	37	9	7	456	0.895874	53	0.104126	509
Dima	Pepi	473	6	44	6	13	10	523	0.947464	29	0.0525362	552
Dima	Pere	362	4	38	11	4	4	404	0.955083	19	0.0449173	423
Dima	Plex	482	15	26	37	12	12	523	0.895548	61	0.104452	584
Dima	Scda	631	11	37	23	9	9	679	0.943056	41	0.0569444	720
Dima	Scmac	504	8	35	17	13	10	547	0.931857	40	0.0681431	587
Dima	Scmal	263	10	24	28	6	9	297	0.873529	43	0.126471	340
[truncated: 143 more rows]

## Sheet: Table S5
Table S5 The matrilineal and ohnologue divergence in snow carps
[truncated: 19 more rows]
